# Supplementary material for: Exploring the stability of long intergenic non-coding RNA in K562 cells by comparative studies of RNA-Seq datasets
Source: Biol Direct. 2014 Jul 5;9:15. doi: 10.1186/1745-6150-9-15 (PMC4094694; doi:10.1186/1745-6150-9-15)
Supplement: Additional file 1: Table S1 — The bed file of the unique lincRNAs in PH. [file 1745-6150-9-15-S1.zip › 9979201081251827_add1.bed]

chr1	142807	146831	TCONS_00000194	0	-	142807	146831	0	3	204,124,190,	0,3578,3834,
chr1	439364	453722	TCONS_00000144	0	+	439364	453722	0	3	204,180,78,	0,6649,14280,
chr1	562756	564390	TCONS_00000195	0	-	562756	564390	0	3	447,263,92,	0,584,1542,
chr1	694411	700305	TCONS_00000196	0	-	694411	700305	0	2	92,203,	0,5691,
chr1	700236	714006	TCONS_00000197	0	-	700236	714006	0	7	391,59,66,216,132,110,343,	0,1472,3691,4640,8119,9314,13427,
chr1	714161	717571	TCONS_00000145	0	+	714161	717571	0	2	311,255,	0,3155,
chr1	714309	720035	TCONS_00000146	0	+	714309	720035	0	4	163,107,253,286,	0,3007,4181,5440,
chr1	803450	812283	TCONS_00000198	0	-	803450	812283	0	3	605,1044,158,	0,6041,8675,
chr1	803619	805581	TCONS_00000199	0	-	803619	805581	0	4	291,49,48,116,	0,387,1288,1846,
chr1	803782	812182	TCONS_00000200	0	-	803782	812182	0	3	273,116,57,	0,6637,8343,
chr1	846814	850328	TCONS_00000147	0	+	846814	850328	0	2	39,3004,	0,510,
chr1	852249	855072	TCONS_00000201	0	-	852249	855072	0	4	851,89,91,358,	0,1152,1955,2465,
chr1	996399	1001385	TCONS_00000148	0	+	996399	1001385	0	3	98,123,176,	0,2059,4810,
chr1	1822909	1824097	TCONS_00000149	0	+	1822909	1824097	0	2	381,525,	0,663,
chr1	4036210	4055851	TCONS_00000150	0	+	4036210	4055851	0	3	45,221,7,	0,731,19634,
chr1	6784696	6787468	TCONS_00000151	0	+	6784696	6787468	0	2	214,1472,	0,1300,
chr1	8086797	8182762	TCONS_00000152	0	+	8086797	8182762	0	3	684,131,1229,	0,2489,94736,
chr1	16803424	16809836	TCONS_00000202	0	-	16803424	16809836	0	2	1508,55,	0,6357,
chr1	16860380	16862144	TCONS_00000203	0	-	16860380	16862144	0	2	324,1224,	0,540,
chr1	17181901	17185779	TCONS_00000153	0	+	17181901	17185779	0	3	117,529,236,	0,1305,3642,
chr1	29196994	29203848	TCONS_00000204	0	-	29196994	29203848	0	3	520,249,316,	0,1757,6538,
chr1	32697258	32706391	TCONS_00000205	0	-	32697258	32706391	0	6	312,143,111,259,131,922,	0,384,3046,3294,7637,8211,
chr1	32697260	32707221	TCONS_00000206	0	-	32697260	32707221	0	9	310,143,266,221,111,162,131,796,484,	0,382,2376,2743,3044,3292,7635,8209,9477,
chr1	33183334	33190838	TCONS_00000207	0	-	33183334	33190838	0	2	235,160,	0,7344,
chr1	44410045	44412223	TCONS_00000208	0	-	44410045	44412223	0	2	423,71,	0,2107,
chr1	47644921	47646011	TCONS_00000154	0	+	47644921	47646011	0	2	189,472,	0,618,
chr1	61125302	61291256	TCONS_00000209	0	-	61125302	61291256	0	6	1840,41,93,62,59,249,	0,3354,69944,72816,73833,165705,
chr1	63604920	63628824	TCONS_00000155	0	+	63604920	63628824	0	3	248,168,407,	0,19786,23497,
chr1	63715693	63717442	TCONS_00000156	0	+	63715693	63717442	0	2	438,316,	0,1433,
chr1	65437907	65458695	TCONS_00000210	0	-	65437907	65458695	0	4	888,141,60,1715,	0,2350,17210,19073,
chr1	65532309	65533420	TCONS_00000211	0	-	65532309	65533420	0	2	176,134,	0,977,
chr1	70017540	70022962	TCONS_00000157	0	+	70017540	70022962	0	4	86,48,58,34,	0,3560,5078,5388,
chr1	70019517	70022962	TCONS_00000158	0	+	70019517	70022962	0	4	99,48,58,34,	0,1583,3101,3411,
chr1	70023459	70030159	TCONS_00000159	0	+	70023459	70030159	0	3	160,81,870,	0,1962,5830,
chr1	70024647	70030159	TCONS_00000160	0	+	70024647	70030159	0	2	855,870,	0,4642,
chr1	82680903	82726817	TCONS_00000212	0	-	82680903	82726817	0	2	553,118,	0,45796,
chr1	88044437	88080597	TCONS_00000161	0	+	88044437	88080597	0	3	236,111,218,	0,35429,35942,
chr1	98676302	98738214	TCONS_00000162	0	+	98676302	98738214	0	3	64,101,2064,	0,38699,59848,
chr1	100729564	100731676	TCONS_00000213	0	-	100729564	100731676	0	4	23,180,103,117,	0,1059,1806,1995,
chr1	101815604	101855859	TCONS_00000163	0	+	101815604	101855859	0	2	137,634,	0,39621,
chr1	102665294	102855186	TCONS_00000214	0	-	102665294	102855186	0	6	259,59,47,60,95,137,	0,110531,187466,187623,188796,189755,
chr1	104615644	104619709	TCONS_00000164	0	+	104615644	104619709	0	2	882,343,	0,3722,
chr1	113362795	113393265	TCONS_00000215	0	-	113362795	113393265	0	7	368,102,160,35,93,97,964,	0,3479,5339,8303,20314,28780,29506,
chr1	120876494	120905159	TCONS_00000216	0	-	120876494	120905159	0	4	177,123,41,153,	0,18590,26718,28512,
chr1	142781543	142782475	TCONS_00000217	0	-	142781543	142782475	0	2	320,128,	0,804,
chr1	143183875	143194239	TCONS_00000218	0	-	143183875	143194239	0	5	1020,454,176,120,118,	0,2278,2885,4633,10246,
chr1	143188794	143196803	TCONS_00000219	0	-	143188794	143196803	0	4	693,221,214,282,	0,5327,6885,7727,
chr1	143188827	143189695	TCONS_00000165	0	+	143188827	143189695	0	2	197,273,	0,595,
chr1	143391567	143399528	TCONS_00000166	0	+	143391567	143399528	0	4	282,214,221,693,	0,875,2423,7268,
chr1	143647638	143744410	TCONS_00000220	0	-	143647638	143744410	0	4	392,109,1499,210,	0,6323,15059,96562,
chr1	143743239	143744355	TCONS_00000221	0	-	143743239	143744355	0	2	54,155,	0,961,
chr1	143744198	143744717	TCONS_00000222	0	-	143744198	143744717	0	2	100,207,	0,312,
chr1	146473498	146475178	TCONS_00000223	0	-	146473498	146475178	0	3	393,295,39,	0,957,1641,
chr1	149239530	149245181	TCONS_00000167	0	+	149239530	149245181	0	4	121,210,103,132,	0,337,2791,5519,
chr1	149239867	149255822	TCONS_00000168	0	+	149239867	149255822	0	6	210,236,51,320,108,637,	0,5182,11213,11933,14429,15318,
chr1	149250539	149251326	TCONS_00000169	0	+	149250539	149251326	0	3	105,139,246,	0,302,541,
chr1	149284644	149286975	TCONS_00000170	0	+	149284644	149286975	0	2	254,221,	0,2110,
chr1	149287450	149291743	TCONS_00000171	0	+	149287450	149291743	0	2	1446,540,	0,3753,
chr1	149400062	149429348	TCONS_00000172	0	+	149400062	149429348	0	4	153,41,123,177,	0,1899,9921,29109,
chr1	152221478	152243570	TCONS_00000173	0	+	152221478	152243570	0	3	10,106,1678,	0,2650,20414,
chr1	152902515	152921686	TCONS_00000224	0	-	152902515	152921686	0	2	1772,225,	0,18946,
chr1	156358017	156365401	TCONS_00000174	0	+	156358017	156365401	0	2	138,5448,	0,1936,
chr1	157202020	157206926	TCONS_00000225	0	-	157202020	157206926	0	2	310,89,	0,4817,
chr1	157243538	157253251	TCONS_00000175	0	+	157243538	157253251	0	3	61,47,884,	0,1127,8829,
chr1	157246128	157253251	TCONS_00000176	0	+	157246128	157253251	0	3	206,135,884,	0,4380,6239,
chr1	157250494	157253251	TCONS_00000177	0	+	157250494	157253251	0	2	149,884,	0,1873,
chr1	161735114	161735766	TCONS_00000226	0	-	161735114	161735766	0	2	177,147,	0,505,
chr1	166572911	166594475	TCONS_00000178	0	+	166572911	166594475	0	7	310,98,144,189,163,143,558,	0,1085,8785,17124,18195,19969,21006,
chr1	170143543	170210428	TCONS_00000179	0	+	170143543	170210428	0	4	304,140,93,223,	0,52516,65827,66662,
chr1	173386931	173430501	TCONS_00000227	0	-	173386931	173430501	0	2	830,985,	0,42585,
chr1	173833038	173837125	TCONS_00000228	0	-	173833038	173837125	0	10	175,448,54,77,38,30,40,36,53,28,	0,356,1328,1570,1956,2276,2627,2860,3090,4059,
chr1	174090775	174128425	TCONS_00000229	0	-	174090775	174128425	0	4	149,71,104,124,	0,33989,37249,37526,
chr1	175873897	175889649	TCONS_00000230	0	-	175873897	175889649	0	3	375,224,58,	0,3785,15694,
chr1	182031811	182038388	TCONS_00000231	0	-	182031811	182038388	0	3	2225,54,184,	0,5640,6393,
chr1	182173079	182283196	TCONS_00000232	0	-	182173079	182283196	0	3	161,296,114,	0,109545,110003,
chr1	187061953	187280637	TCONS_00000181	0	+	187061953	187280637	0	3	125,74,38,	0,210644,218646,
chr1	187061953	187223621	TCONS_00000180	0	+	187061953	187223621	0	2	125,114,	0,161554,
chr1	187412759	187446354	TCONS_00000182	0	+	187412759	187446354	0	3	99,122,203,	0,26443,33392,
chr1	187610357	187612992	TCONS_00000183	0	+	187610357	187612992	0	3	44,106,2243,	0,150,392,
chr1	187982888	188334874	TCONS_00000184	0	+	187982888	188334874	0	5	242,96,80,65,211,	0,29134,83381,130139,351775,
chr1	189119731	189324801	TCONS_00000185	0	+	189119731	189324801	0	3	159,150,108,	0,157128,204962,
chr1	190594019	190770788	TCONS_00000186	0	+	190594019	190770788	0	5	144,73,50,91,1858,	0,113548,166624,168616,174911,
chr1	202155982	202158583	TCONS_00000187	0	+	202155982	202158583	0	6	285,88,79,129,147,225,	0,414,608,998,1991,2376,
chr1	202780081	202781284	TCONS_00000188	0	+	202780081	202781284	0	2	417,134,	0,1069,
chr1	202820955	202830736	TCONS_00000233	0	-	202820955	202830736	0	3	1453,221,161,	0,7054,9620,
chr1	203267885	203274437	TCONS_00000234	0	-	203267885	203274437	0	3	1890,192,457,	0,2332,6095,
chr1	211556144	211570206	TCONS_00000189	0	+	211556144	211570206	0	5	123,82,150,65,9,	0,8813,9024,13964,14053,
chr1	211855105	211860801	TCONS_00000190	0	+	211855105	211860801	0	6	101,75,154,299,227,990,	0,1786,2084,2890,3802,4706,
chr1	212398621	212399880	TCONS_00000235	0	-	212398621	212399880	0	2	234,103,	0,1156,
chr1	212603405	212606094	TCONS_00000236	0	-	212603405	212606094	0	3	273,104,128,	0,1677,2561,
chr1	218216846	218232482	TCONS_00000191	0	+	218216846	218232482	0	4	1093,120,108,407,	0,2629,7650,15229,
chr1	219391891	219394618	TCONS_00000192	0	+	219391891	219394618	0	2	163,90,	0,2637,
chr1	222086989	222151865	TCONS_00000237	0	-	222086989	222151865	0	4	211,109,121,164,	0,775,4944,64712,
chr1	224139976	224141415	TCONS_00000238	0	-	224139976	224141415	0	2	17,1046,	0,393,
chr1	224396448	224398114	TCONS_00000239	0	-	224396448	224398114	0	2	265,172,	0,1494,
chr1	234796016	234802850	TCONS_00000193	0	+	234796016	234802850	0	3	98,62,773,	0,4571,6061,
chr1	243202215	243211826	TCONS_00000240	0	-	243202215	243211826	0	3	579,164,80,	0,8798,9531,
chr1	243211038	243215554	TCONS_00000241	0	-	243211038	243215554	0	2	139,207,	0,4309,
chr1	246943778	246946474	TCONS_00000242	0	-	246943778	246946474	0	5	93,109,96,204,52,	0,472,1113,1967,2644,
chr1	248881946	248885506	TCONS_00000243	0	-	248881946	248885506	0	2	162,936,	0,2624,
chr10	2047666	2056542	TCONS_00000317	0	-	2047666	2056542	0	3	1671,212,214,	0,7774,8662,
chr10	3066327	3075463	TCONS_00000318	0	-	3066327	3075463	0	4	94,101,147,61,	0,7362,8642,9075,
chr10	3073410	3075463	TCONS_00000319	0	-	3073410	3075463	0	3	380,147,61,	0,1559,1992,
chr10	3793258	3805418	TCONS_00000301	0	+	3793258	3805418	0	6	53,118,109,114,155,209,	0,1439,8119,8706,9269,11951,
chr10	3976710	3978004	TCONS_00000302	0	+	3976710	3978004	0	2	456,134,	0,1160,
chr10	5526812	5529637	TCONS_00000320	0	-	5526812	5529637	0	2	1785,71,	0,2754,
chr10	9828020	9919895	TCONS_00000321	0	-	9828020	9919895	0	3	208,115,185,	0,4616,91690,
chr10	9832495	9919895	TCONS_00000322	0	-	9832495	9919895	0	2	256,185,	0,87215,
chr10	15416574	15479000	TCONS_00000323	0	-	15416574	15479000	0	2	173,124,	0,62302,
chr10	15464070	15467545	TCONS_00000324	0	-	15464070	15467545	0	2	125,433,	0,3042,
chr10	15474573	15484258	TCONS_00000325	0	-	15474573	15484258	0	3	3,87,117,	0,4303,9568,
chr10	26866604	26868024	TCONS_00000326	0	-	26866604	26868024	0	2	172,260,	0,1160,
chr10	26932097	26942377	TCONS_00000303	0	+	26932097	26942377	0	5	5114,98,203,238,384,	0,5782,6222,7385,9896,
chr10	26938260	26942040	TCONS_00000304	0	+	26938260	26942040	0	3	262,104,47,	0,1222,3733,
chr10	48952490	48980269	TCONS_00000305	0	+	48952490	48980269	0	7	178,60,81,56,64,84,68,	0,8155,10038,14387,16069,18579,27711,
chr10	48953205	48968615	TCONS_00000306	0	+	48953205	48968615	0	5	516,60,81,56,56,	0,7440,9323,13672,15354,
chr10	48961993	48980266	TCONS_00000307	0	+	48961993	48980266	0	5	616,56,64,84,91,	0,4884,6566,9076,18182,
chr10	66696844	66760003	TCONS_00000327	0	-	66696844	66760003	0	4	108,48,58,121,	0,3917,5944,63038,
chr10	67073542	67074728	TCONS_00000308	0	+	67073542	67074728	0	3	44,92,171,	0,218,1015,
chr10	67330209	67375515	TCONS_00000309	0	+	67330209	67375515	0	5	94,122,83,138,122,	0,2483,15033,15213,45184,
chr10	67330632	67375515	TCONS_00000310	0	+	67330632	67375515	0	4	705,122,83,122,	0,2060,14610,44761,
chr10	67375444	67432296	TCONS_00000311	0	+	67375444	67432296	0	3	75,183,227,	0,55002,56625,
chr10	81390510	81391942	TCONS_00000328	0	-	81390510	81391942	0	2	180,205,	0,1227,
chr10	81524236	81546305	TCONS_00000329	0	-	81524236	81546305	0	2	1844,732,	0,21337,
chr10	81664653	81691557	TCONS_00000312	0	+	81664653	81691557	0	6	152,209,189,117,75,76,	0,1674,2770,16054,17016,26828,
chr10	86039735	86054415	TCONS_00000313	0	+	86039735	86054415	0	6	86,197,187,70,731,1414,	0,8244,8614,8995,11427,13266,
chr10	86039746	86048751	TCONS_00000314	0	+	86039746	86048751	0	3	75,197,402,	0,8233,8603,
chr10	89047713	89102044	TCONS_00000330	0	-	89047713	89102044	0	4	539,43,104,46,	0,38673,48829,54285,
chr10	89156818	89184549	TCONS_00000331	0	-	89156818	89184549	0	3	328,154,29,	0,985,27702,
chr10	91426943	91461177	TCONS_00000332	0	-	91426943	91461177	0	4	1065,79,148,321,	0,25342,32337,33913,
chr10	91454051	91457685	TCONS_00000333	0	-	91454051	91457685	0	2	508,159,	0,3475,
chr10	93542692	93557953	TCONS_00000334	0	-	93542692	93557953	0	2	225,384,	0,14877,
chr10	94819419	94820183	TCONS_00000335	0	-	94819419	94820183	0	2	243,199,	0,565,
chr10	101190947	101195542	TCONS_00000315	0	+	101190947	101195542	0	4	75,395,119,77,	0,2355,4314,4518,
chr10	103464408	103468158	TCONS_00000336	0	-	103464408	103468158	0	2	54,237,	0,3513,
chr10	107249353	107262113	TCONS_00000337	0	-	107249353	107262113	0	3	266,43,141,	0,1987,12619,
chr10	116524546	116539662	TCONS_00000316	0	+	116524546	116539662	0	3	205,220,1953,	0,11154,13163,
chr11	327309	330122	TCONS_00000406	0	+	327309	330122	0	3	319,128,140,	0,1794,2673,
chr11	567082	568408	TCONS_00000429	0	-	567082	568408	0	2	602,57,	0,1269,
chr11	2016405	2018447	TCONS_00000430	0	-	2016405	2018447	0	4	823,113,135,700,	0,903,1111,1342,
chr11	2016439	2019027	TCONS_00000431	0	-	2016439	2019027	0	3	585,156,1055,	0,666,1533,
chr11	5226270	5228538	TCONS_00000407	0	+	5226270	5228538	0	2	47,475,	0,1793,
chr11	6712178	6725750	TCONS_00000408	0	+	6712178	6725750	0	4	5,96,152,88,	0,1748,3678,13484,
chr11	8988126	8999074	TCONS_00000409	0	+	8988126	8999074	0	3	77,203,103,	0,1259,10845,
chr11	9776675	9779711	TCONS_00000432	0	-	9776675	9779711	0	2	1770,398,	0,2638,
chr11	13002215	13011085	TCONS_00000433	0	-	13002215	13011085	0	5	241,113,105,65,83,	0,3557,5371,7733,8787,
chr11	18617005	18621230	TCONS_00000434	0	-	18617005	18621230	0	3	191,126,253,	0,711,3972,
chr11	21775054	21839884	TCONS_00000410	0	+	21775054	21839884	0	2	218,179,	0,64651,
chr11	27639539	27656174	TCONS_00000435	0	-	27639539	27656174	0	4	186,119,196,297,	0,2764,5957,16338,
chr11	39503351	40121090	TCONS_00000436	0	-	39503351	40121090	0	6	44,142,52,61,81,77,	0,188868,297692,325113,531250,617662,
chr11	39526870	40121090	TCONS_00000437	0	-	39526870	40121090	0	5	23,119,52,61,77,	0,165372,274173,301594,594143,
chr11	59442408	59443514	TCONS_00000411	0	+	59442408	59443514	0	2	38,645,	0,461,
chr11	62619459	62623386	TCONS_00000438	0	-	62619459	62623386	0	9	694,29,41,39,264,33,84,43,50,	0,823,1087,1564,1813,2531,3145,3436,3877,
chr11	62619519	62621168	TCONS_00000439	0	-	62619519	62621168	0	4	634,29,41,145,	0,763,1027,1504,
chr11	64658897	64660921	TCONS_00000440	0	-	64658897	64660921	0	2	1742,39,	0,1985,
chr11	67380123	67381055	TCONS_00000441	0	-	67380123	67381055	0	2	315,542,	0,390,
chr11	69186230	69187279	TCONS_00000412	0	+	69186230	69187279	0	2	85,286,	0,763,
chr11	73639577	73641417	TCONS_00000413	0	+	73639577	73641417	0	2	278,105,	0,1735,
chr11	74801004	74808006	TCONS_00000443	0	-	74801004	74808006	0	3	405,134,134,	0,6129,6868,
chr11	74801004	74808006	TCONS_00000442	0	-	74801004	74808006	0	2	405,134,	0,6868,
chr11	76152397	76155700	TCONS_00000444	0	-	76152397	76155700	0	2	286,452,	0,2851,
chr11	82783123	82788215	TCONS_00000414	0	+	82783123	82788215	0	4	100,182,145,140,	0,541,1221,4952,
chr11	88071075	88157756	TCONS_00000415	0	+	88071075	88157756	0	4	149,91,111,208,	0,35329,85579,86473,
chr11	93971315	94012195	TCONS_00000416	0	+	93971315	94012195	0	3	128,153,265,	0,38807,40615,
chr11	94374288	94384924	TCONS_00000417	0	+	94374288	94384924	0	5	822,244,129,64,282,	0,6212,7137,9351,10354,
chr11	95215569	95230717	TCONS_00000418	0	+	95215569	95230717	0	3	255,255,60,	0,1537,15088,
chr11	101018880	101080322	TCONS_00000419	0	+	101018880	101080322	0	3	83,97,249,	0,11009,61193,
chr11	104316595	104480024	TCONS_00000445	0	-	104316595	104480024	0	5	145,85,88,274,60,	0,66281,98831,99008,163369,
chr11	105028653	105386543	TCONS_00000446	0	-	105028653	105386543	0	6	164,92,44,49,215,335,	0,2338,101715,110336,300312,357555,
chr11	106120745	106133959	TCONS_00000420	0	+	106120745	106133959	0	6	249,65,664,168,86,527,	0,2772,4132,7038,10332,12687,
chr11	106122133	106135632	TCONS_00000421	0	+	106122133	106135632	0	5	105,65,97,83,1404,	0,1384,3311,8947,12095,
chr11	110225854	110277124	TCONS_00000422	0	+	110225854	110277124	0	3	389,174,157,	0,11231,51113,
chr11	111639391	111649030	TCONS_00000447	0	-	111639391	111649030	0	4	472,94,86,131,	0,691,2639,9508,
chr11	112160923	112163444	TCONS_00000424	0	+	112160923	112163444	0	2	309,1402,	0,1119,
chr11	112160990	112162893	TCONS_00000425	0	+	112160990	112162893	0	2	242,924,	0,979,
chr11	113534018	113535928	TCONS_00000448	0	-	113534018	113535928	0	2	703,118,	0,1792,
chr11	113534018	113552751	TCONS_00000449	0	-	113534018	113552751	0	2	703,151,	0,18582,
chr11	114231356	114250767	TCONS_00000450	0	-	114231356	114250767	0	3	3533,255,53,	0,18101,19358,
chr11	118866904	118868714	TCONS_00000451	0	-	118866904	118868714	0	2	1082,277,	0,1533,
chr11	119252487	119280472	TCONS_00000426	0	+	119252487	119280472	0	3	131,174,262,	0,13203,27723,
chr11	133902546	133908870	TCONS_00000427	0	+	133902546	133908870	0	2	209,1464,	0,4860,
chr11	134306628	134374934	TCONS_00000428	0	+	134306628	134374934	0	6	50,1276,123,67,104,243,	0,29605,31130,44110,45892,68063,
chr12	6264200	6269885	TCONS_00000575	0	-	6264200	6269885	0	3	322,108,223,	0,2524,5462,
chr12	6503070	6504235	TCONS_00000552	0	+	6503070	6504235	0	3	61,100,563,	0,324,602,
chr12	8341080	8368631	TCONS_00000553	0	+	8341080	8368631	0	4	51,279,118,230,	0,5718,15573,27321,
chr12	8940869	8948385	TCONS_00000554	0	+	8940869	8948385	0	2	487,1485,	0,6031,
chr12	11700963	11717337	TCONS_00000555	0	+	11700963	11717337	0	8	331,132,114,117,222,1962,92,703,	0,1560,4550,5536,5819,7225,11261,15671,
chr12	23174720	23207175	TCONS_00000556	0	+	23174720	23207175	0	4	114,26,94,251,	0,16715,24321,32204,
chr12	31149972	31158938	TCONS_00000576	0	-	31149972	31158938	0	4	198,93,118,207,	0,373,2149,8759,
chr12	38937978	38983614	TCONS_00000577	0	-	38937978	38983614	0	4	355,124,101,98,	0,2208,45153,45538,
chr12	54472990	54475607	TCONS_00000578	0	-	54472990	54475607	0	3	234,118,185,	0,1020,2432,
chr12	57216768	57268052	TCONS_00000557	0	+	57216768	57268052	0	2	720,3222,	0,48062,
chr12	58263617	58290265	TCONS_00000579	0	-	58263617	58290265	0	4	547,93,124,2743,	0,2161,3018,23905,
chr12	58328856	58329846	TCONS_00000580	0	-	58328856	58329846	0	2	480,225,	0,765,
chr12	64784521	64790845	TCONS_00000558	0	+	64784521	64790845	0	3	687,102,563,	0,835,5761,
chr12	65952207	66035940	TCONS_00000581	0	-	65952207	66035940	0	5	387,58,110,99,122,	0,11563,28915,54751,83611,
chr12	66002250	66007009	TCONS_00000582	0	-	66002250	66007009	0	2	823,51,	0,4708,
chr12	66038113	66057079	TCONS_00000559	0	+	66038113	66057079	0	3	148,306,91,	0,3060,18875,
chr12	68102826	68123255	TCONS_00000583	0	-	68102826	68123255	0	5	1639,882,199,335,80,	0,6275,9296,13332,20349,
chr12	70574117	70595784	TCONS_00000560	0	+	70574117	70595784	0	3	201,87,290,	0,19395,21377,
chr12	74642416	74677449	TCONS_00000584	0	-	74642416	74677449	0	4	211,97,145,76,	0,1848,20672,34957,
chr12	79126497	79196474	TCONS_00000561	0	+	79126497	79196474	0	4	100,198,59,57,	0,61409,68380,69920,
chr12	79933982	79940334	TCONS_00000562	0	+	79933982	79940334	0	3	244,83,489,	0,2106,5863,
chr12	85725584	85817928	TCONS_00000563	0	+	85725584	85817928	0	4	54,248,118,33,	0,10665,67686,92311,
chr12	92074014	92074651	TCONS_00000564	0	+	92074014	92074651	0	2	131,85,	0,552,
chr12	97886238	97954476	TCONS_00000565	0	+	97886238	97954476	0	7	146,109,112,187,126,205,162,	0,716,1430,2234,3470,38194,68076,
chr12	100558825	100567023	TCONS_00000585	0	-	100558825	100567023	0	9	1093,306,108,90,182,276,103,51,134,	0,1283,2288,2502,3404,3876,5517,5889,8064,
chr12	100566973	100590222	TCONS_00000586	0	-	100566973	100590222	0	5	489,78,164,92,102,	0,3847,7357,22386,23147,
chr12	102707448	102742665	TCONS_00000566	0	+	102707448	102742665	0	3	114,180,5,	0,1640,35212,
chr12	110318480	110326272	TCONS_00000567	0	+	110318480	110326272	0	2	53,675,	0,7117,
chr12	111834638	111841111	TCONS_00000568	0	+	111834638	111841111	0	2	39,170,	0,6303,
chr12	112277573	112279710	TCONS_00000587	0	-	112277573	112279710	0	3	234,145,223,	0,563,1914,
chr12	114188232	114211488	TCONS_00000588	0	-	114188232	114211488	0	3	299,134,69,	0,16647,23187,
chr12	122237077	122240852	TCONS_00000589	0	-	122237077	122240852	0	4	486,110,102,316,	0,675,2535,3459,
chr12	122502262	122503728	TCONS_00000570	0	+	122502262	122503728	0	2	326,567,	0,899,
chr12	122505931	122506464	TCONS_00000571	0	+	122505931	122506464	0	2	166,270,	0,263,
chr12	126443235	126467919	TCONS_00000590	0	-	126443235	126467919	0	6	263,1342,709,149,186,170,	0,3052,7510,8504,11121,24514,
chr12	126782740	126795635	TCONS_00000591	0	-	126782740	126795635	0	3	237,157,131,	0,423,12764,
chr12	126782740	126796654	TCONS_00000592	0	-	126782740	126796654	0	4	237,157,122,143,	0,423,12764,13771,
chr12	127214332	127256957	TCONS_00000593	0	-	127214332	127256957	0	6	180,41,65,72,197,333,	0,976,2556,16474,18144,42292,
chr12	127515072	127544894	TCONS_00000594	0	-	127515072	127544894	0	3	100,200,263,	0,1339,29559,
chr12	127629616	127631077	TCONS_00000595	0	-	127629616	127631077	0	3	177,131,197,	0,632,1264,
chr12	127630185	127630534	TCONS_00000596	0	-	127630185	127630534	0	2	194,48,	0,301,
chr12	127632008	127634789	TCONS_00000572	0	+	127632008	127634789	0	2	810,43,	0,2738,
chr12	127632697	127647756	TCONS_00000597	0	-	127632697	127647756	0	4	25,228,230,68,	0,2236,13051,14991,
chr12	128400016	128436097	TCONS_00000573	0	+	128400016	128436097	0	4	211,60,82,1579,	0,18818,29246,34502,
chr12	133488055	133491318	TCONS_00000574	0	+	133488055	133491318	0	2	1118,1637,	0,1626,
chr13	19582398	19586157	TCONS_00000624	0	+	19582398	19586157	0	4	881,170,132,335,	0,1015,3174,3424,
chr13	19687179	19692381	TCONS_00000636	0	-	19687179	19692381	0	3	109,155,263,	0,607,4939,
chr13	19978748	19979239	TCONS_00000637	0	-	19978748	19979239	0	2	194,86,	0,405,
chr13	21512702	21523567	TCONS_00000638	0	-	21512702	21523567	0	6	87,73,105,259,103,124,	0,1299,3577,3778,9188,10741,
chr13	21834167	21867568	TCONS_00000625	0	+	21834167	21867568	0	7	61,102,54,54,170,163,17,	0,2444,18020,20240,31345,32652,33384,
chr13	21872277	21878694	TCONS_00000626	0	+	21872277	21878694	0	3	58,200,89,	0,3280,6328,
chr13	21877650	21922860	TCONS_00000639	0	-	21877650	21922860	0	8	309,77,215,105,85,121,228,39,	0,7530,8639,8939,27062,41154,43800,45171,
chr13	30937312	30947169	TCONS_00000640	0	-	30937312	30947169	0	4	51,117,90,211,	0,4425,9109,9646,
chr13	49151109	49152224	TCONS_00000641	0	-	49151109	49152224	0	2	886,76,	0,1039,
chr13	50616958	50656128	TCONS_00000642	0	-	50616958	50656128	0	4	1946,79,67,170,	0,6761,25274,39000,
chr13	51658259	51746358	TCONS_00000643	0	-	51658259	51746358	0	4	202,241,148,235,	0,1195,3804,87864,
chr13	52378432	52387356	TCONS_00000627	0	+	52378432	52387356	0	2	505,64,	0,8860,
chr13	64241813	64291151	TCONS_00000644	0	-	64241813	64291151	0	4	159,154,24,69,	0,19721,46671,49269,
chr13	83493776	83676475	TCONS_00000645	0	-	83493776	83676475	0	4	785,100,111,203,	0,143572,179651,182496,
chr13	83527613	83676475	TCONS_00000646	0	-	83527613	83676475	0	4	32,100,111,203,	0,109735,145814,148659,
chr13	83571163	83676475	TCONS_00000647	0	-	83571163	83676475	0	4	76,100,111,203,	0,66185,102264,105109,
chr13	83625623	83676475	TCONS_00000648	0	-	83625623	83676475	0	4	50,100,111,203,	0,11725,47804,50649,
chr13	84480737	84573009	TCONS_00000628	0	+	84480737	84573009	0	6	44,49,75,66,94,816,	0,8240,39418,79105,89718,91456,
chr13	84480753	84573009	TCONS_00000629	0	+	84480753	84573009	0	5	28,49,66,94,816,	0,8224,79089,89702,91440,
chr13	84480780	84571672	TCONS_00000630	0	+	84480780	84571672	0	5	1,49,66,94,970,	0,8197,79062,89675,89922,
chr13	85937735	86118705	TCONS_00000631	0	+	85937735	86118705	0	4	495,130,93,195,	0,169473,178637,180775,
chr13	86240751	86250745	TCONS_00000632	0	+	86240751	86250745	0	2	144,81,	0,9913,
chr13	88267817	88323361	TCONS_00000649	0	-	88267817	88323361	0	3	193,151,271,	0,5445,55273,
chr13	88453290	88456063	TCONS_00000633	0	+	88453290	88456063	0	3	244,65,35,	0,1974,2738,
chr13	90511686	90518543	TCONS_00000650	0	-	90511686	90518543	0	3	162,89,105,	0,1194,6752,
chr13	90939953	90953234	TCONS_00000634	0	+	90939953	90953234	0	4	44,173,47,541,	0,3541,11821,12740,
chr13	91543207	91578851	TCONS_00000651	0	-	91543207	91578851	0	6	1488,154,18,117,124,117,	0,2433,10267,12440,20377,35527,
chr13	111635653	111642911	TCONS_00000635	0	+	111635653	111642911	0	2	99,585,	0,6673,
chr14	19650036	19687565	TCONS_00000699	0	+	19650036	19687565	0	8	90,111,148,112,114,136,91,3874,	0,2207,3588,3856,5721,6052,30558,33655,
chr14	19687687	19887497	TCONS_00000709	0	-	19687687	19887497	0	3	203,7,53,	0,150142,199757,
chr14	19854097	19925327	TCONS_00000710	0	-	19854097	19925327	0	5	2973,91,136,138,88,	0,40602,65040,65394,71142,
chr14	19880595	19925346	TCONS_00000711	0	-	19880595	19925346	0	6	287,138,112,148,111,107,	0,38896,40763,40995,42417,44644,
chr14	19912014	19919158	TCONS_00000712	0	-	19912014	19919158	0	2	1424,21,	0,7123,
chr14	19935897	19972292	TCONS_00000713	0	-	19935897	19972292	0	4	483,262,66,3416,	0,8661,19982,32979,
chr14	24391455	24403777	TCONS_00000714	0	-	24391455	24403777	0	3	340,205,392,	0,11500,11930,
chr14	27312657	27629626	TCONS_00000700	0	+	27312657	27629626	0	6	205,63,63,24,69,144,	0,233786,262259,288796,290518,316825,
chr14	27546443	27930810	TCONS_00000701	0	+	27546443	27930810	0	6	63,69,297,63,98,156,	0,56732,128599,129818,247513,384211,
chr14	27791127	28142427	TCONS_00000715	0	-	27791127	28142427	0	3	220,165,193,	0,334416,351107,
chr14	27791284	28314492	TCONS_00000716	0	-	27791284	28314492	0	4	63,60,182,106,	0,334364,441835,523102,
chr14	28081793	28108842	TCONS_00000702	0	+	28081793	28108842	0	4	90,76,101,3217,	0,833,21656,23832,
chr14	29204208	29234483	TCONS_00000717	0	-	29204208	29234483	0	5	28,118,126,143,118,	0,3724,6831,27329,30157,
chr14	30907211	30943433	TCONS_00000718	0	-	30907211	30943433	0	3	166,78,227,	0,35516,35995,
chr14	36683812	36704814	TCONS_00000703	0	+	36683812	36704814	0	3	452,142,285,	0,767,20717,
chr14	40856761	40858344	TCONS_00000704	0	+	40856761	40858344	0	2	483,64,	0,1519,
chr14	45232359	45252032	TCONS_00000719	0	-	45232359	45252032	0	4	2470,24,135,275,	0,3154,4838,19398,
chr14	48234156	48264217	TCONS_00000720	0	-	48234156	48264217	0	3	2804,38,43,	0,24952,30018,
chr14	56247863	56263374	TCONS_00000721	0	-	56247863	56263374	0	4	207,89,62,54,	0,12222,13138,15457,
chr14	56248784	56263406	TCONS_00000722	0	-	56248784	56263406	0	2	708,84,	0,14538,
chr14	65679610	65689065	TCONS_00000723	0	-	65679610	65689065	0	4	1034,90,189,129,	0,4808,5614,9326,
chr14	65703197	65769398	TCONS_00000724	0	-	65703197	65769398	0	4	191,115,86,152,	0,10369,11158,66049,
chr14	71165414	71178870	TCONS_00000705	0	+	71165414	71178870	0	4	159,206,93,144,	0,1297,4997,13312,
chr14	71773886	71778076	TCONS_00000725	0	-	71773886	71778076	0	3	194,122,148,	0,3388,4042,
chr14	77507406	77535846	TCONS_00000706	0	+	77507406	77535846	0	4	214,188,124,2395,	0,18474,25007,26045,
chr14	86537097	86571398	TCONS_00000707	0	+	86537097	86571398	0	2	214,308,	0,33993,
chr14	103011590	103022163	TCONS_00000708	0	+	103011590	103022163	0	3	323,163,1117,	0,5092,9456,
chr14	105119884	105121904	TCONS_00000726	0	-	105119884	105121904	0	2	410,93,	0,1927,
chr15	28986246	28999701	TCONS_00000801	0	+	28986246	28999701	0	7	166,151,159,170,166,187,87,	0,3648,4496,4879,6609,10387,13368,
chr15	28992916	29002537	TCONS_00000802	0	+	28992916	29002537	0	4	105,187,87,2583,	0,3717,6698,7038,
chr15	29969416	29973161	TCONS_00000803	0	+	29969416	29973161	0	2	204,206,	0,3539,
chr15	30775231	30786210	TCONS_00000804	0	+	30775231	30786210	0	3	28,185,419,	0,1473,10560,
chr15	32814893	32816891	TCONS_00000820	0	-	32814893	32816891	0	2	521,28,	0,1970,
chr15	34949818	34962672	TCONS_00000805	0	+	34949818	34962672	0	2	390,354,	0,12500,
chr15	34949818	34975208	TCONS_00000807	0	+	34949818	34975208	0	5	170,112,118,106,212,	0,278,9759,12500,25178,
chr15	34949818	34975208	TCONS_00000806	0	+	34949818	34975208	0	3	170,106,212,	0,12500,25178,
chr15	36148677	36150503	TCONS_00000808	0	+	36148677	36150503	0	2	54,316,	0,1510,
chr15	40331511	40349184	TCONS_00000809	0	+	40331511	40349184	0	3	280,109,295,	0,6650,17378,
chr15	40617416	40618916	TCONS_00000810	0	+	40617416	40618916	0	2	273,321,	0,1179,
chr15	44825690	44829121	TCONS_00000821	0	-	44825690	44829121	0	2	1982,881,	0,2550,
chr15	46985485	47097042	TCONS_00000811	0	+	46985485	47097042	0	2	335,204,	0,111353,
chr15	57592562	57599959	TCONS_00000812	0	+	57592562	57599959	0	3	560,1750,220,	0,4954,7177,
chr15	62352701	62353473	TCONS_00000813	0	+	62352701	62353473	0	2	341,307,	0,465,
chr15	63391068	63402602	TCONS_00000814	0	+	63391068	63402602	0	4	111,106,153,288,	0,6215,7372,11246,
chr15	69884467	69905229	TCONS_00000815	0	+	69884467	69905229	0	2	185,1936,	0,18826,
chr15	74753605	74773643	TCONS_00000816	0	+	74753605	74773643	0	3	834,219,252,	0,17795,19786,
chr15	82765560	82798244	TCONS_00000822	0	-	82765560	82798244	0	8	31,138,155,91,96,189,89,129,	0,2058,3366,3613,3783,3974,4418,32555,
chr15	83399541	83407656	TCONS_00000823	0	-	83399541	83407656	0	2	146,391,	0,7724,
chr15	84758976	84773571	TCONS_00000817	0	+	84758976	84773571	0	3	69,134,215,	0,11806,14380,
chr15	87869984	88247083	TCONS_00000824	0	-	87869984	88247083	0	4	77,125,59,80,	0,106355,174994,377019,
chr15	87973171	88052181	TCONS_00000825	0	-	87973171	88052181	0	5	52,43,125,59,55,	0,2119,3168,71807,78955,
chr15	89878501	89879392	TCONS_00000818	0	+	89878501	89879392	0	2	99,513,	0,378,
chr15	91565850	91579841	TCONS_00000819	0	+	91565850	91579841	0	5	120,123,111,111,1694,	0,692,7510,9796,12297,
chr15	96653256	96766284	TCONS_00000826	0	-	96653256	96766284	0	6	365,131,252,241,43,254,	0,15957,17134,21794,81324,112774,
chr15	96662069	96670802	TCONS_00000827	0	-	96662069	96670802	0	4	136,141,131,412,	0,2990,7144,8321,
chr15	99935383	99936798	TCONS_00000828	0	-	99935383	99936798	0	2	215,108,	0,1307,
chr16	2710349	2723375	TCONS_00000913	0	-	2710349	2723375	0	3	1033,324,92,	0,2735,12934,
chr16	3051300	3052017	TCONS_00000900	0	+	3051300	3052017	0	2	35,456,	0,261,
chr16	3053431	3055102	TCONS_00000914	0	-	3053431	3055102	0	2	367,241,	0,1430,
chr16	4295825	4303790	TCONS_00000915	0	-	4295825	4303790	0	3	1237,713,143,	0,5497,7822,
chr16	7903115	8162738	TCONS_00000916	0	-	7903115	8162738	0	6	193,39,143,70,80,314,	0,2011,41139,124715,154031,259309,
chr16	9449444	9501950	TCONS_00000901	0	+	9449444	9501950	0	3	193,54,5051,	0,46142,47455,
chr16	11290033	11318373	TCONS_00000902	0	+	11290033	11318373	0	3	131,55,416,	0,442,27924,
chr16	13823993	13873605	TCONS_00000917	0	-	13823993	13873605	0	5	300,330,125,195,51,	0,36900,47583,48764,49561,
chr16	14789423	14800912	TCONS_00000918	0	-	14789423	14800912	0	3	399,82,98,	0,6207,11391,
chr16	14828541	14840034	TCONS_00000919	0	-	14828541	14840034	0	3	399,82,98,	0,6207,11395,
chr16	24672742	24682383	TCONS_00000920	0	-	24672742	24682383	0	3	2583,188,136,	0,3416,9505,
chr16	25097653	25122800	TCONS_00000921	0	-	25097653	25122800	0	3	391,291,84,	0,17018,25063,
chr16	31711915	31718743	TCONS_00000903	0	+	31711915	31718743	0	7	144,212,171,124,121,145,532,	0,2561,3625,4754,5077,5295,6296,
chr16	33131699	33140411	TCONS_00000922	0	-	33131699	33140411	0	7	159,137,110,130,322,103,99,	0,1222,1856,2412,2691,7605,8613,
chr16	33350763	33356875	TCONS_00000923	0	-	33350763	33356875	0	3	263,166,231,	0,1126,5881,
chr16	34213114	34214215	TCONS_00000924	0	-	34213114	34214215	0	2	448,104,	0,997,
chr16	34739463	34740833	TCONS_00000925	0	-	34739463	34740833	0	2	322,137,	0,1233,
chr16	48657372	48710663	TCONS_00000904	0	+	48657372	48710663	0	3	142,173,359,	0,48399,52932,
chr16	53069601	53086785	TCONS_00000926	0	-	53069601	53086785	0	3	272,79,113,	0,11515,17071,
chr16	54952781	54962708	TCONS_00000927	0	-	54952781	54962708	0	5	340,113,66,113,27,	0,1428,4715,6231,9900,
chr16	54956990	54962683	TCONS_00000928	0	-	54956990	54962683	0	3	572,113,278,	0,2022,5415,
chr16	60520722	60557154	TCONS_00000929	0	-	60520722	60557154	0	3	252,68,245,	0,34912,36187,
chr16	63090689	63163558	TCONS_00000930	0	-	63090689	63163558	0	5	1869,117,61,43,481,	0,3508,33476,62537,72388,
chr16	64276511	64377813	TCONS_00000931	0	-	64276511	64377813	0	5	243,34,87,116,381,	0,3136,51472,74958,100921,
chr16	66442426	66446038	TCONS_00000905	0	+	66442426	66446038	0	2	291,1856,	0,1756,
chr16	70263706	70269272	TCONS_00000932	0	-	70263706	70269272	0	10	89,165,87,200,141,102,88,119,162,57,	0,1190,1633,2108,2860,3620,3811,4370,5193,5509,
chr16	72513649	72661585	TCONS_00000933	0	-	72513649	72661585	0	8	40,63,84,34,62,81,52,152,	0,12153,43581,60827,75514,90684,137432,147784,
chr16	72556036	72698908	TCONS_00000934	0	-	72556036	72698908	0	5	486,84,62,81,118,	0,1194,33127,48297,142754,
chr16	72604379	72698848	TCONS_00000935	0	-	72604379	72698848	0	4	35,52,215,58,	0,46702,46858,94411,
chr16	73420951	73436379	TCONS_00000906	0	+	73420951	73436379	0	2	202,2342,	0,13086,
chr16	75153455	75178098	TCONS_00000907	0	+	75153455	75178098	0	5	25,137,121,114,113,	0,6618,8273,12951,24530,
chr16	76770238	76962066	TCONS_00000908	0	+	76770238	76962066	0	3	138,54,274,	0,176013,191554,
chr16	79787282	79804198	TCONS_00000936	0	-	79787282	79804198	0	4	91,65,70,280,	0,4265,15767,16636,
chr16	80860617	80875899	TCONS_00000937	0	-	80860617	80875899	0	4	212,1700,104,108,	0,2337,13398,15174,
chr16	80862631	80926492	TCONS_00000938	0	-	80862631	80926492	0	3	2023,104,91,	0,11384,63770,
chr16	86115014	86123132	TCONS_00000939	0	-	86115014	86123132	0	2	7265,165,	0,7953,
chr16	86508134	86542466	TCONS_00000940	0	-	86508134	86542466	0	4	2671,166,52,206,	0,3357,4176,34126,
chr16	87527792	87549241	TCONS_00000909	0	+	87527792	87549241	0	4	49,176,205,120,	0,9625,11995,21329,
chr16	87807093	87812980	TCONS_00000941	0	-	87807093	87812980	0	3	54,133,388,	0,4380,5499,
chr16	88729776	88738587	TCONS_00000910	0	+	88729776	88738587	0	3	32,189,367,	0,7908,8444,
chr16	90282233	90289074	TCONS_00000911	0	+	90282233	90289074	0	2	373,281,	0,6560,
chr16	90287855	90288916	TCONS_00000912	0	+	90287855	90288916	0	3	550,49,120,	0,796,941,
chr17	3705458	3706676	TCONS_00001028	0	-	3705458	3706676	0	2	317,201,	0,1017,
chr17	5143802	5144838	TCONS_00001029	0	-	5143802	5144838	0	3	79,81,338,	0,452,698,
chr17	8123959	8127361	TCONS_00001030	0	-	8123959	8127361	0	3	868,982,232,	0,1651,3170,
chr17	12453098	12540504	TCONS_00001014	0	+	12453098	12540504	0	4	296,162,308,2187,	0,34778,40659,85219,
chr17	13679950	13695867	TCONS_00001031	0	-	13679950	13695867	0	2	716,2282,	0,13635,
chr17	15709554	15721056	TCONS_00001032	0	-	15709554	15721056	0	3	658,78,215,	0,9724,11287,
chr17	16879312	16884667	TCONS_00001033	0	-	16879312	16884667	0	3	1632,516,53,	0,4202,5302,
chr17	18323395	18324540	TCONS_00001015	0	+	18323395	18324540	0	3	102,85,376,	0,251,769,
chr17	18414575	18424120	TCONS_00001034	0	-	18414575	18424120	0	5	2197,93,425,289,1325,	0,3327,4084,5923,8220,
chr17	20425404	20427762	TCONS_00001035	0	-	20425404	20427762	0	4	137,124,85,217,	0,1308,1907,2141,
chr17	21516213	21542907	TCONS_00001016	0	+	21516213	21542907	0	5	251,48,180,178,4,	0,938,1456,19726,26690,
chr17	21793030	21814029	TCONS_00001017	0	+	21793030	21814029	0	3	244,124,1146,	0,18580,19853,
chr17	25416581	25496405	TCONS_00001018	0	+	25416581	25496405	0	3	325,49,179,	0,6809,79645,
chr17	26553588	26555091	TCONS_00001019	0	+	26553588	26555091	0	2	316,760,	0,743,
chr17	29056960	29058220	TCONS_00001020	0	+	29056960	29058220	0	2	261,105,	0,1155,
chr17	29291952	29292518	TCONS_00001036	0	-	29291952	29292518	0	2	222,187,	0,379,
chr17	29351358	29361180	TCONS_00001021	0	+	29351358	29361180	0	4	86,81,71,239,	0,8085,8954,9583,
chr17	29368105	29374738	TCONS_00001037	0	-	29368105	29374738	0	4	112,72,72,556,	0,1111,4122,6077,
chr17	29368988	29386139	TCONS_00001038	0	-	29368988	29386139	0	3	300,72,193,	0,3239,16958,
chr17	29910180	29964562	TCONS_00001022	0	+	29910180	29964562	0	4	111,121,177,159,	0,7370,29467,54223,
chr17	37400215	37407071	TCONS_00001023	0	+	37400215	37407071	0	6	48,98,55,94,156,182,	0,494,820,1127,1613,6674,
chr17	44994135	45000400	TCONS_00001039	0	-	44994135	45000400	0	3	62,109,224,	0,395,6041,
chr17	45940707	45942556	TCONS_00001024	0	+	45940707	45942556	0	2	78,738,	0,1111,
chr17	48286332	48291820	TCONS_00001025	0	+	48286332	48291820	0	5	152,71,176,81,359,	0,364,2974,4863,5129,
chr17	48292054	48292781	TCONS_00001026	0	+	48292054	48292781	0	3	82,63,310,	0,226,417,
chr17	55849306	55911970	TCONS_00001040	0	-	55849306	55911970	0	3	251,107,114,	0,60696,62550,
chr17	56154251	56160565	TCONS_00001041	0	-	56154251	56160565	0	3	2369,3255,489,	0,2471,5825,
chr17	58160926	58165654	TCONS_00001042	0	-	58160926	58165654	0	3	201,149,97,	0,1489,4631,
chr17	58603653	58628127	TCONS_00001027	0	+	58603653	58628127	0	5	209,71,88,159,30,	0,724,15527,22115,24444,
chr17	61012762	61044171	TCONS_00001043	0	-	61012762	61044171	0	3	52,92,354,	0,1372,31055,
chr17	62745780	62778117	TCONS_00001044	0	-	62745780	62778117	0	13	346,130,150,160,234,138,98,132,356,98,697,247,75,	0,931,2144,4342,4758,8579,8866,12253,12692,14788,30680,31771,32262,
chr17	72039590	72109038	TCONS_00001045	0	-	72039590	72109038	0	4	58,155,102,254,	0,47570,63428,69194,
chr17	76257429	76274573	TCONS_00001046	0	-	76257429	76274573	0	7	565,976,257,176,195,716,49,	0,1898,4628,8421,9303,9903,17095,
chr17	79361929	79364056	TCONS_00001047	0	-	79361929	79364056	0	2	1194,367,	0,1760,
chr17	80671783	80674131	TCONS_00001048	0	-	80671783	80674131	0	2	209,689,	0,1659,
chr18	112366	118327	TCONS_00001084	0	+	112366	118327	0	4	188,79,262,31,	0,4475,4676,5930,
chr18	976590	1174805	TCONS_00001085	0	+	976590	1174805	0	5	306,52,220,39,159,	0,157253,182589,186225,198056,
chr18	976697	1159312	TCONS_00001086	0	+	976697	1159312	0	5	199,73,52,51,133,	0,84766,157146,161117,182482,
chr18	1269672	1407179	TCONS_00001095	0	-	1269672	1407179	0	4	181,70,113,192,	0,2770,98813,137315,
chr18	1303683	1408345	TCONS_00001096	0	-	1303683	1408345	0	6	78,169,79,99,113,98,	0,55043,57460,58053,64802,104564,
chr18	1509041	1647098	TCONS_00001088	0	+	1509041	1647098	0	3	183,73,583,	0,57411,137474,
chr18	1509041	1585908	TCONS_00001087	0	+	1509041	1585908	0	3	183,73,61,	0,57411,76806,
chr18	4775052	5004523	TCONS_00001097	0	-	4775052	5004523	0	5	70,257,73,29,128,	0,171828,228163,228921,229343,
chr18	4807933	5004536	TCONS_00001098	0	-	4807933	5004536	0	5	61,257,73,29,141,	0,138947,195282,196040,196462,
chr18	6706369	6707163	TCONS_00001089	0	+	6706369	6707163	0	2	155,293,	0,501,
chr18	10612300	10626350	TCONS_00001099	0	-	10612300	10626350	0	3	550,185,125,	0,4529,13925,
chr18	10612398	10617010	TCONS_00001100	0	-	10612398	10617010	0	2	452,179,	0,4433,
chr18	13203772	13216366	TCONS_00001101	0	-	13203772	13216366	0	2	1596,256,	0,12338,
chr18	19746858	19748929	TCONS_00001102	0	-	19746858	19748929	0	2	1486,302,	0,1769,
chr18	24916342	25175128	TCONS_00001103	0	-	24916342	25175128	0	5	809,96,187,45,215,	0,2228,165300,245592,258571,
chr18	27737209	27755929	TCONS_00001104	0	-	27737209	27755929	0	2	357,224,	0,18496,
chr18	28753121	28757201	TCONS_00001090	0	+	28753121	28757201	0	2	599,100,	0,3980,
chr18	39096383	39212092	TCONS_00001105	0	-	39096383	39212092	0	4	136,120,123,129,	0,4957,77926,115580,
chr18	44812095	45101104	TCONS_00001091	0	+	44812095	45101104	0	3	73,118,138,	0,276009,288871,
chr18	53388548	53455992	TCONS_00001092	0	+	53388548	53455992	0	4	217,76,71,149,	0,63581,65268,67295,
chr18	53443957	53448952	TCONS_00001106	0	-	53443957	53448952	0	2	3304,767,	0,4228,
chr18	53670843	53858493	TCONS_00001107	0	-	53670843	53858493	0	9	292,55,1144,150,118,101,126,73,499,	0,21728,24184,52292,52929,56491,177736,184665,187151,
chr18	53707562	53735601	TCONS_00001108	0	-	53707562	53735601	0	3	319,102,134,	0,15573,27905,
chr18	56419410	56421130	TCONS_00001109	0	-	56419410	56421130	0	2	222,403,	0,1317,
chr18	63800091	63925588	TCONS_00001110	0	-	63800091	63925588	0	4	195,77,104,226,	0,20555,27306,125271,
chr18	63816308	63925588	TCONS_00001111	0	-	63816308	63925588	0	4	69,77,104,226,	0,4338,11089,109054,
chr18	63887478	63925588	TCONS_00001112	0	-	63887478	63925588	0	2	168,226,	0,37884,
chr18	65475741	65482059	TCONS_00001113	0	-	65475741	65482059	0	2	1072,1077,	0,5241,
chr18	74327168	74337897	TCONS_00001093	0	+	74327168	74337897	0	2	326,3184,	0,7545,
chr18	75625930	75629921	TCONS_00001114	0	-	75625930	75629921	0	2	1369,350,	0,3641,
chr18	75625930	75630584	TCONS_00001115	0	-	75625930	75630584	0	2	1369,602,	0,4052,
chr18	75684825	75702211	TCONS_00001116	0	-	75684825	75702211	0	5	3806,143,194,96,50,	0,6625,9650,16949,17336,
chr18	75694975	75698566	TCONS_00001117	0	-	75694975	75698566	0	2	734,54,	0,3537,
chr18	77370746	77372303	TCONS_00001094	0	+	77370746	77372303	0	2	452,133,	0,1424,
chr19	76788	77659	TCONS_00001213	0	-	76788	77659	0	2	302,330,	0,541,
chr19	782795	785080	TCONS_00001200	0	+	782795	785080	0	2	535,294,	0,1991,
chr19	1238177	1239521	TCONS_00001201	0	+	1238177	1239521	0	3	48,637,159,	0,225,1185,
chr19	1748054	1748740	TCONS_00001202	0	+	1748054	1748740	0	2	43,229,	0,457,
chr19	12098431	12112870	TCONS_00001203	0	+	12098431	12112870	0	3	207,213,282,	0,2552,14157,
chr19	14444554	14454725	TCONS_00001204	0	+	14444554	14454725	0	2	277,488,	0,9683,
chr19	15974634	15975734	TCONS_00001214	0	-	15974634	15975734	0	2	169,109,	0,991,
chr19	20588512	20607679	TCONS_00001215	0	-	20588512	20607679	0	3	443,96,88,	0,3237,19079,
chr19	20615357	20711421	TCONS_00001205	0	+	20615357	20711421	0	4	160,96,133,422,	0,19641,64530,95642,
chr19	21753623	21770124	TCONS_00001216	0	-	21753623	21770124	0	2	718,460,	0,16041,
chr19	21770233	21776808	TCONS_00001217	0	-	21770233	21776808	0	2	180,2229,	0,4346,
chr19	21971681	21976662	TCONS_00001218	0	-	21971681	21976662	0	2	221,344,	0,4637,
chr19	22200760	22219117	TCONS_00001219	0	-	22200760	22219117	0	9	303,201,128,110,146,125,118,112,151,	0,4125,4513,8277,9240,16714,16922,17139,18206,
chr19	23237624	23244067	TCONS_00001220	0	-	23237624	23244067	0	8	508,309,107,209,115,145,352,93,	0,659,1480,2189,3642,5351,5824,6350,
chr19	23452564	23456998	TCONS_00001221	0	-	23452564	23456998	0	3	530,101,121,	0,2856,4313,
chr19	23582034	23598873	TCONS_00001222	0	-	23582034	23598873	0	5	1815,288,28,78,178,	0,3973,4487,6025,16661,
chr19	28129416	28137391	TCONS_00001223	0	-	28129416	28137391	0	2	170,138,	0,7837,
chr19	28284956	28290374	TCONS_00001206	0	+	28284956	28290374	0	3	74,423,249,	0,3705,5169,
chr19	28926289	29026235	TCONS_00001224	0	-	28926289	29026235	0	5	1433,219,234,379,229,	0,1533,2102,31019,99717,
chr19	33209203	33210501	TCONS_00001225	0	-	33209203	33210501	0	2	268,248,	0,1050,
chr19	35340091	35341675	TCONS_00001226	0	-	35340091	35341675	0	2	362,103,	0,1481,
chr19	35396218	35399092	TCONS_00001207	0	+	35396218	35399092	0	2	910,747,	0,2127,
chr19	36810617	36822620	TCONS_00001227	0	-	36810617	36822620	0	6	1045,58,38,96,240,272,	0,1584,2277,2414,10537,11731,
chr19	36810652	36822610	TCONS_00001228	0	-	36810652	36822610	0	6	1010,58,38,255,240,262,	0,1549,2242,2379,10502,11696,
chr19	37288419	37293554	TCONS_00001208	0	+	37288419	37293554	0	3	294,58,195,	0,4358,4940,
chr19	38219486	38221544	TCONS_00001229	0	-	38219486	38221544	0	2	1199,161,	0,1897,
chr19	45041044	45060150	TCONS_00001230	0	-	45041044	45060150	0	8	1456,130,143,255,279,255,182,316,	0,2109,3942,5703,6596,9468,11172,18790,
chr19	46706682	46715832	TCONS_00001209	0	+	46706682	46715832	0	6	231,163,116,238,108,460,	0,626,1379,5506,6736,8690,
chr19	49521503	49522741	TCONS_00001231	0	-	49521503	49522741	0	3	94,128,271,	0,626,967,
chr19	52196592	52208443	TCONS_00001210	0	+	52196592	52208443	0	8	1216,69,24,78,110,157,139,101,	0,8318,9289,9681,9888,10690,11098,11750,
chr19	52206117	52208248	TCONS_00001211	0	+	52206117	52208248	0	3	234,108,966,	0,363,1165,
chr19	52898779	52901019	TCONS_00001232	0	-	52898779	52901019	0	5	224,184,143,73,305,	0,789,1083,1668,1935,
chr19	53700363	53714268	TCONS_00001212	0	+	53700363	53714268	0	5	152,80,151,127,35,	0,3513,5441,6905,13870,
chr2	317911	336465	TCONS_00001336	0	+	317911	336465	0	2	152,693,	0,17861,
chr2	6506141	6515554	TCONS_00001380	0	-	6506141	6515554	0	3	155,147,3907,	0,4836,5506,
chr2	9778900	9789568	TCONS_00001337	0	+	9778900	9789568	0	3	150,94,588,	0,2592,10080,
chr2	12006010	12450085	TCONS_00001338	0	+	12006010	12450085	0	5	31,97,118,97,99,	0,141862,300853,442803,443976,
chr2	12401581	12417642	TCONS_00001381	0	-	12401581	12417642	0	2	42,220,	0,15841,
chr2	13677797	13749293	TCONS_00001339	0	+	13677797	13749293	0	2	342,113,	0,71383,
chr2	13863172	13898277	TCONS_00001340	0	+	13863172	13898277	0	3	145,93,594,	0,3786,34511,
chr2	15026770	15047788	TCONS_00001382	0	-	15026770	15047788	0	3	108,267,92,	0,3882,20926,
chr2	15704293	15713992	TCONS_00001341	0	+	15704293	15713992	0	4	105,134,70,100,	0,895,9314,9599,
chr2	15808807	15820608	TCONS_00001383	0	-	15808807	15820608	0	3	261,93,214,	0,403,11587,
chr2	19203706	19505815	TCONS_00001384	0	-	19203706	19505815	0	5	39,65,99,136,232,	0,22689,80981,121306,301877,
chr2	19657980	19668722	TCONS_00001385	0	-	19657980	19668722	0	2	1101,608,	0,10134,
chr2	27579994	27583123	TCONS_00001342	0	+	27579994	27583123	0	2	165,2449,	0,680,
chr2	37789630	37839666	TCONS_00001343	0	+	37789630	37839666	0	4	132,191,86,102,	0,8514,49685,49934,
chr2	38054751	38103006	TCONS_00001386	0	-	38054751	38103006	0	4	270,106,165,121,	0,1324,37505,48134,
chr2	38685787	38696583	TCONS_00001387	0	-	38685787	38696583	0	2	230,198,	0,10598,
chr2	39664542	39811788	TCONS_00001344	0	+	39664542	39811788	0	6	134,93,69,128,128,44,	0,16437,16895,79012,81181,147202,
chr2	40269489	40332562	TCONS_00001345	0	+	40269489	40332562	0	4	124,125,54,262,	0,1068,62559,62811,
chr2	43254991	43266682	TCONS_00001388	0	-	43254991	43266682	0	6	333,1064,167,98,70,424,	0,1061,3282,7202,8843,11267,
chr2	43260371	43266680	TCONS_00001389	0	-	43260371	43266680	0	3	294,70,422,	0,3463,5887,
chr2	45392008	45419404	TCONS_00001390	0	-	45392008	45419404	0	5	73,54,340,129,126,	0,1332,3668,24251,27270,
chr2	45419317	45550434	TCONS_00001391	0	-	45419317	45550434	0	3	107,289,325,	0,108805,130792,
chr2	48168834	48468122	TCONS_00001392	0	-	48168834	48468122	0	9	1123,82,136,26,75,126,47,137,56,	0,1835,3456,6688,55020,61604,223192,238626,299232,
chr2	58655472	59290901	TCONS_00001346	0	+	58655472	59290901	0	12	127,68,62,177,82,299,79,69,63,27,36,2988,	0,33440,228312,422092,496207,497273,575611,585992,591291,594618,630223,632441,
chr2	58655519	59231127	TCONS_00001347	0	+	58655519	59231127	0	5	80,177,82,299,44,	0,422045,496160,497226,575564,
chr2	64455601	64479993	TCONS_00001348	0	+	64455601	64479993	0	4	55,144,865,440,	0,1029,22651,23952,
chr2	65669188	65683462	TCONS_00001393	0	-	65669188	65683462	0	4	447,527,101,24,	0,8178,13605,14250,
chr2	67314144	67485098	TCONS_00001349	0	+	67314144	67485098	0	6	156,59,236,97,261,54,	0,34799,93975,142386,165615,170900,
chr2	67488197	67516370	TCONS_00001350	0	+	67488197	67516370	0	5	142,196,155,63,156,	0,3931,7418,26690,28017,
chr2	70351167	70352449	TCONS_00001394	0	-	70351167	70352449	0	2	390,272,	0,1010,
chr2	74375135	74376181	TCONS_00001351	0	+	74375135	74376181	0	2	470,161,	0,885,
chr2	76143053	76309932	TCONS_00001352	0	+	76143053	76309932	0	3	292,346,182,	0,164323,166697,
chr2	76143053	76498496	TCONS_00001353	0	+	76143053	76498496	0	3	292,68,102,	0,166697,355341,
chr2	77879538	77881794	TCONS_00001395	0	-	77879538	77881794	0	2	197,87,	0,2169,
chr2	78530621	78769003	TCONS_00001396	0	-	78530621	78769003	0	3	7,59,306,	0,182298,238076,
chr2	78575903	78769003	TCONS_00001397	0	-	78575903	78769003	0	3	27,59,306,	0,137016,192794,
chr2	78577006	78769003	TCONS_00001398	0	-	78577006	78769003	0	3	40,59,306,	0,135913,191691,
chr2	81709038	81809407	TCONS_00001355	0	+	81709038	81809407	0	3	190,130,314,	0,66703,100055,
chr2	81709038	81797690	TCONS_00001354	0	+	81709038	81797690	0	3	190,130,245,	0,66703,88407,
chr2	86116402	86118103	TCONS_00001356	0	+	86116402	86118103	0	2	524,259,	0,1442,
chr2	89100446	89106125	TCONS_00001357	0	+	89100446	89106125	0	3	376,501,1233,	0,3447,4446,
chr2	96973000	96987469	TCONS_00001399	0	-	96973000	96987469	0	2	144,596,	0,13873,
chr2	98286261	98294218	TCONS_00001358	0	+	98286261	98294218	0	5	36,102,91,84,337,	0,4657,5832,6046,7620,
chr2	98290790	98311041	TCONS_00001359	0	+	98290790	98311041	0	5	230,84,99,72,132,	0,1517,14567,15928,20119,
chr2	107137700	107160628	TCONS_00001360	0	+	107137700	107160628	0	3	103,219,181,	0,723,22747,
chr2	108315081	108363405	TCONS_00001400	0	-	108315081	108363405	0	4	80,219,71,404,	0,223,4624,47920,
chr2	108333622	108363405	TCONS_00001401	0	-	108333622	108363405	0	2	81,404,	0,29379,
chr2	108442196	108443326	TCONS_00001402	0	-	108442196	108443326	0	2	386,230,	0,900,
chr2	112005726	112123291	TCONS_00001403	0	-	112005726	112123291	0	3	92,177,154,	0,95911,117411,
chr2	112022859	112037457	TCONS_00001361	0	+	112022859	112037457	0	2	181,436,	0,14162,
chr2	112033907	112252677	TCONS_00001404	0	-	112033907	112252677	0	4	90,177,89,216,	0,67730,91156,218554,
chr2	112365417	112370095	TCONS_00001362	0	+	112365417	112370095	0	2	175,617,	0,4061,
chr2	114285144	114300249	TCONS_00001405	0	-	114285144	114300249	0	3	85,193,126,	0,8239,14979,
chr2	114334958	114336486	TCONS_00001363	0	+	114334958	114336486	0	3	361,403,329,	0,600,1199,
chr2	114435278	114461655	TCONS_00001406	0	-	114435278	114461655	0	3	82,97,382,	0,10459,25995,
chr2	130784417	130808704	TCONS_00001407	0	-	130784417	130808704	0	12	693,175,68,121,129,45,171,224,198,194,345,1316,	0,1464,7465,7866,8289,12289,13545,18512,20337,21581,22223,22971,
chr2	131175000	131184837	TCONS_00001408	0	-	131175000	131184837	0	2	1818,2174,	0,7663,
chr2	132443597	132445762	TCONS_00001364	0	+	132443597	132445762	0	3	187,112,24,	0,305,2141,
chr2	132587373	132589604	TCONS_00001409	0	-	132587373	132589604	0	3	395,84,83,	0,471,2148,
chr2	139191944	139259244	TCONS_00001410	0	-	139191944	139259244	0	5	167,141,77,126,356,	0,2098,42795,66380,66944,
chr2	156258709	156345767	TCONS_00001365	0	+	156258709	156345767	0	4	69,63,156,159,	0,2068,71044,86899,
chr2	156868128	156881125	TCONS_00001411	0	-	156868128	156881125	0	5	236,111,156,146,148,	0,2056,10127,11055,12849,
chr2	162135076	162136226	TCONS_00001366	0	+	162135076	162136226	0	2	493,177,	0,973,
chr2	164606082	165208733	TCONS_00001412	0	-	164606082	165208733	0	5	335,104,79,92,104,	0,119576,200608,501147,602547,
chr2	181988563	182264286	TCONS_00001367	0	+	181988563	182264286	0	5	144,65,149,232,1181,	0,102634,138992,238850,274542,
chr2	181988622	182227638	TCONS_00001368	0	+	181988622	182227638	0	4	85,65,136,225,	0,102575,230312,238791,
chr2	189092546	189152195	TCONS_00001413	0	-	189092546	189152195	0	2	764,2,	0,59647,
chr2	189130886	189152418	TCONS_00001414	0	-	189130886	189152418	0	2	447,225,	0,21307,
chr2	191399580	191432828	TCONS_00001369	0	+	191399580	191432828	0	3	267,107,30,	0,1026,33218,
chr2	194029026	194066160	TCONS_00001371	0	+	194029026	194066160	0	3	67,66,470,	0,30796,36664,
chr2	194029026	194066160	TCONS_00001372	0	+	194029026	194066160	0	3	67,66,484,	0,30796,36650,
chr2	194029026	194066160	TCONS_00001370	0	+	194029026	194066160	0	3	67,66,463,	0,30796,36671,
chr2	194070886	194074432	TCONS_00001373	0	+	194070886	194074432	0	2	99,449,	0,3097,
chr2	200875433	201039457	TCONS_00001415	0	-	200875433	201039457	0	2	186,165,	0,163859,
chr2	201966104	201967859	TCONS_00001374	0	+	201966104	201967859	0	2	504,765,	0,990,
chr2	216484357	216692126	TCONS_00001416	0	-	216484357	216692126	0	9	763,76,76,124,589,101,91,232,52,	0,1483,3051,4477,21596,124179,127669,177725,207717,
chr2	231849082	231860746	TCONS_00001417	0	-	231849082	231860746	0	6	1743,1196,207,69,109,184,	0,2616,7401,7966,10909,11480,
chr2	235790922	235797446	TCONS_00001418	0	-	235790922	235797446	0	4	1200,257,41,154,	0,2421,5498,6370,
chr2	235796012	235797170	TCONS_00001419	0	-	235796012	235797170	0	2	449,247,	0,911,
chr2	242875986	242908271	TCONS_00001375	0	+	242875986	242908271	0	2	375,194,	0,32091,
chr2	242912833	242919427	TCONS_00001376	0	+	242912833	242919427	0	6	599,119,91,57,105,1199,	0,692,1002,1430,1769,5395,
chr2	243073994	243102304	TCONS_00001379	0	+	243073994	243102304	0	3	98,150,198,	0,27500,28112,
chr20	6302708	6509106	TCONS_00001456	0	+	6302708	6509106	0	3	200,117,1266,	0,151477,205132,
chr20	11781110	11791074	TCONS_00001464	0	-	11781110	11791074	0	2	449,247,	0,9717,
chr20	18768294	18774637	TCONS_00001465	0	-	18768294	18774637	0	3	1248,136,329,	0,1923,6014,
chr20	22664299	22665982	TCONS_00001466	0	-	22664299	22665982	0	3	232,104,229,	0,1083,1454,
chr20	23337230	23338642	TCONS_00001467	0	-	23337230	23338642	0	3	376,87,51,	0,457,1361,
chr20	25936447	25949924	TCONS_00001457	0	+	25936447	25949924	0	4	58,125,135,4286,	0,274,7250,9191,
chr20	29463084	29487251	TCONS_00001458	0	+	29463084	29487251	0	3	36,98,119,	0,333,24048,
chr20	36305311	36311636	TCONS_00001459	0	+	36305311	36311636	0	4	177,661,111,1163,	0,1048,2006,5162,
chr20	37049234	37063976	TCONS_00001468	0	-	37049234	37063976	0	7	313,93,150,85,72,123,137,	0,418,1504,5827,10449,13912,14605,
chr20	37075352	37079500	TCONS_00001460	0	+	37075352	37079500	0	5	303,158,69,112,78,	0,756,1952,3626,4070,
chr20	47895178	47905797	TCONS_00001461	0	+	47895178	47905797	0	5	97,105,86,62,216,	0,462,1843,2261,10403,
chr20	57090598	57101088	TCONS_00001462	0	+	57090598	57101088	0	3	198,113,2319,	0,7626,8171,
chr20	57098215	57148880	TCONS_00001463	0	+	57098215	57148880	0	4	122,93,117,249,	0,554,24652,50416,
chr21	9650224	9696603	TCONS_00001504	0	-	9650224	9696603	0	2	3,758,	0,45621,
chr21	10582478	10597272	TCONS_00001505	0	-	10582478	10597272	0	2	583,4,	0,14790,
chr21	14410650	14418742	TCONS_00001495	0	+	14410650	14418742	0	2	95,1259,	0,6833,
chr21	15215453	15220685	TCONS_00001506	0	-	15215453	15220685	0	6	300,114,270,129,191,275,	0,889,1872,2880,3626,4957,
chr21	16049256	16125919	TCONS_00001507	0	-	16049256	16125919	0	2	145,275,	0,76388,
chr21	16209502	16254231	TCONS_00001508	0	-	16209502	16254231	0	4	642,158,167,24,	0,16092,20360,44705,
chr21	20673929	20676056	TCONS_00001496	0	+	20673929	20676056	0	2	265,371,	0,1756,
chr21	23381476	23470778	TCONS_00001509	0	-	23381476	23470778	0	6	201,111,216,164,58,147,	0,7142,32062,33787,87371,89155,
chr21	25261113	25262857	TCONS_00001510	0	-	25261113	25262857	0	3	328,217,135,	0,712,1609,
chr21	26934220	26947480	TCONS_00001497	0	+	26934220	26947480	0	4	106,133,85,1276,	0,216,7928,11984,
chr21	29420765	29475899	TCONS_00001498	0	+	29420765	29475899	0	2	91,1031,	0,54103,
chr21	29488412	29600986	TCONS_00001511	0	-	29488412	29600986	0	6	3781,116,66,109,108,306,	0,47508,53984,96146,109790,112268,
chr21	45225638	45232448	TCONS_00001512	0	-	45225638	45232448	0	2	831,3767,	0,3043,
chr21	45595371	45596336	TCONS_00001499	0	+	45595371	45596336	0	2	47,774,	0,191,
chr21	46222491	46224632	TCONS_00001500	0	+	46222491	46224632	0	2	60,971,	0,1170,
chr21	46709191	46711653	TCONS_00001501	0	+	46709191	46711653	0	2	162,1268,	0,1194,
chr21	46713199	46717269	TCONS_00001502	0	+	46713199	46717269	0	2	238,1153,	0,2917,
chr21	47456965	47459721	TCONS_00001503	0	+	47456965	47459721	0	2	847,1351,	0,1405,
chr22	17082776	17096001	TCONS_00001557	0	+	17082776	17096001	0	3	329,236,1127,	0,9771,12098,
chr22	17350367	17352016	TCONS_00001558	0	+	17350367	17352016	0	2	149,351,	0,1298,
chr22	17517459	17539682	TCONS_00001559	0	+	17517459	17539682	0	4	775,128,103,1720,	0,8303,10754,20503,
chr22	17518101	17537448	TCONS_00001560	0	+	17518101	17537448	0	4	133,128,103,182,	0,7661,10112,19165,
chr22	18559292	18560563	TCONS_00001574	0	-	18559292	18560563	0	2	536,269,	0,1002,
chr22	18660804	18688682	TCONS_00001575	0	-	18660804	18688682	0	9	428,957,34,62,66,87,25,59,141,	0,5072,10585,11084,13145,18119,21152,21645,27737,
chr22	18761177	18792992	TCONS_00001576	0	-	18761177	18792992	0	15	304,114,113,127,210,137,150,158,193,168,77,87,72,379,51,	0,608,803,1018,1377,5065,5725,7924,8474,17394,18108,18303,18597,20748,31764,
chr22	20186251	20192441	TCONS_00001577	0	-	20186251	20192441	0	4	523,1272,167,266,	0,1326,5604,5924,
chr22	20383523	20387732	TCONS_00001578	0	-	20383523	20387732	0	4	397,84,90,1216,	0,1588,2202,2993,
chr22	21524234	21537263	TCONS_00001561	0	+	21524234	21537263	0	7	59,25,87,66,62,34,1523,	0,527,3498,8485,10550,11077,11506,
chr22	21666028	21679331	TCONS_00001579	0	-	21666028	21679331	0	8	34,62,66,87,128,25,59,212,	0,499,2560,7530,9852,10563,11056,13091,
chr22	21676429	21677224	TCONS_00001580	0	-	21676429	21677224	0	2	187,140,	0,655,
chr22	22648097	22649159	TCONS_00001562	0	+	22648097	22649159	0	2	349,175,	0,887,
chr22	25844071	25849406	TCONS_00001563	0	+	25844071	25849406	0	2	180,124,	0,5211,
chr22	27053483	27072438	TCONS_00001564	0	+	27053483	27072438	0	4	135,83,1406,8318,	0,5796,8011,10637,
chr22	27089681	27138824	TCONS_00001565	0	+	27089681	27138824	0	4	118,207,151,123,	0,23534,32925,49020,
chr22	27254596	27261749	TCONS_00001566	0	+	27254596	27261749	0	3	2389,124,3530,	0,3348,3623,
chr22	29867929	29874059	TCONS_00001581	0	-	29867929	29874059	0	2	509,61,	0,6069,
chr22	31365741	31375236	TCONS_00001567	0	+	31365741	31375236	0	3	2024,747,4081,	0,3099,5414,
chr22	32517963	32529456	TCONS_00001568	0	+	32517963	32529456	0	4	141,141,287,258,	0,1917,10244,11235,
chr22	32779772	32781618	TCONS_00001569	0	+	32779772	32781618	0	2	268,176,	0,1670,
chr22	35588040	35627049	TCONS_00001582	0	-	35588040	35627049	0	3	500,163,59,	0,2809,38950,
chr22	36784670	36792562	TCONS_00001570	0	+	36784670	36792562	0	2	110,400,	0,7492,
chr22	37748229	37750879	TCONS_00001583	0	-	37748229	37750879	0	2	251,1714,	0,936,
chr22	46271878	46283628	TCONS_00001584	0	-	46271878	46283628	0	3	543,159,103,	0,3092,11647,
chr22	48027422	48251349	TCONS_00001571	0	+	48027422	48251349	0	9	213,174,113,121,136,66,159,143,690,	0,3506,54526,54901,55129,55467,72915,106760,223237,
chr22	48081989	48086596	TCONS_00001572	0	+	48081989	48086596	0	5	72,121,136,70,186,	0,334,562,900,4421,
chr22	51222239	51227600	TCONS_00001573	0	+	51222239	51227600	0	4	210,121,49,278,	0,1361,4938,5083,
chr3	898806	899774	TCONS_00001665	0	+	898806	899774	0	2	150,347,	0,621,
chr3	4532574	4534847	TCONS_00001699	0	-	4532574	4534847	0	2	478,380,	0,1893,
chr3	6004528	6165807	TCONS_00001666	0	+	6004528	6165807	0	3	240,82,145,	0,592,161134,
chr3	6532420	6625777	TCONS_00001667	0	+	6532420	6625777	0	3	209,93,459,	0,87311,92898,
chr3	6549467	6736485	TCONS_00001668	0	+	6549467	6736485	0	2	172,74,	0,186944,
chr3	18735378	18959184	TCONS_00001669	0	+	18735378	18959184	0	8	67,61,76,117,39,103,106,42,	0,1681,4013,52067,69866,152964,212814,223764,
chr3	18787235	18788983	TCONS_00001670	0	+	18787235	18788983	0	3	98,117,511,	0,210,1237,
chr3	27844252	27901816	TCONS_00001671	0	+	27844252	27901816	0	3	89,99,239,	0,21888,57325,
chr3	27862978	27932792	TCONS_00001672	0	+	27862978	27932792	0	3	237,99,207,	0,3162,69607,
chr3	52273315	52275113	TCONS_00001673	0	+	52273315	52275113	0	2	136,920,	0,878,
chr3	57678931	57682323	TCONS_00001674	0	+	57678931	57682323	0	2	138,2781,	0,611,
chr3	67718670	67801093	TCONS_00001675	0	+	67718670	67801093	0	6	31,94,176,187,118,256,	0,1569,2582,78524,81606,82167,
chr3	73857751	73952017	TCONS_00001676	0	+	73857751	73952017	0	4	68,186,192,336,	0,61175,70205,93930,
chr3	75474426	75484120	TCONS_00001700	0	-	75474426	75484120	0	5	829,172,83,63,245,	0,1174,5556,7532,9449,
chr3	75723563	75725776	TCONS_00001677	0	+	75723563	75725776	0	2	1468,658,	0,1555,
chr3	80810231	80819262	TCONS_00001701	0	-	80810231	80819262	0	3	125,116,353,	0,377,8678,
chr3	81295729	81304680	TCONS_00001702	0	-	81295729	81304680	0	4	80,200,114,167,	0,1062,5553,8784,
chr3	82035288	82512826	TCONS_00001678	0	+	82035288	82512826	0	9	244,102,126,182,71,125,144,197,760,	0,199214,216191,429982,467344,468248,469534,471813,476778,
chr3	84687556	84918726	TCONS_00001703	0	-	84687556	84918726	0	21	807,74,3457,120,285,70,141,151,173,184,293,135,124,74,109,99,221,300,71,122,298,	0,5807,27994,33178,34215,45203,47234,56959,57304,57752,107639,151232,153762,215536,221409,224317,224810,225300,230192,230497,230872,
chr3	95387163	95401565	TCONS_00001704	0	-	95387163	95401565	0	3	446,24,121,	0,13138,14281,
chr3	101353780	101356240	TCONS_00001705	0	-	101353780	101356240	0	2	348,700,	0,1760,
chr3	106555657	106959479	TCONS_00001706	0	-	106555657	106959479	0	8	1972,118,95,36,160,42,105,190,	0,2664,84155,85247,91024,203264,293077,403632,
chr3	107852299	107855968	TCONS_00001679	0	+	107852299	107855968	0	3	55,207,808,	0,1691,2861,
chr3	108897011	108904104	TCONS_00001680	0	+	108897011	108904104	0	3	131,152,2237,	0,252,4856,
chr3	110223951	110341796	TCONS_00001681	0	+	110223951	110341796	0	3	112,43,177,	0,60084,117668,
chr3	110223951	110341796	TCONS_00001682	0	+	110223951	110341796	0	2	112,177,	0,117668,
chr3	110301163	110341796	TCONS_00001683	0	+	110301163	110341796	0	3	108,81,177,	0,6365,40456,
chr3	111131782	111215942	TCONS_00001707	0	-	111131782	111215942	0	2	77,208,	0,83952,
chr3	112769758	112782290	TCONS_00001708	0	-	112769758	112782290	0	3	794,122,337,	0,8034,12195,
chr3	119813741	119855630	TCONS_00001684	0	+	119813741	119855630	0	6	148,118,79,70,98,456,	0,1171,3819,9881,38680,41433,
chr3	119814116	119818033	TCONS_00001685	0	+	119814116	119818033	0	2	509,473,	0,3444,
chr3	125581416	125606178	TCONS_00001709	0	-	125581416	125606178	0	2	540,1456,	0,23306,
chr3	128580388	128584447	TCONS_00001710	0	-	128580388	128584447	0	2	377,323,	0,3736,
chr3	129817934	129822665	TCONS_00001711	0	-	129817934	129822665	0	3	267,172,82,	0,3672,4649,
chr3	129821606	129830275	TCONS_00001712	0	-	129821606	129830275	0	3	150,132,154,	0,1402,8515,
chr3	129831494	129838359	TCONS_00001686	0	+	129831494	129838359	0	3	93,256,196,	0,4185,6669,
chr3	129931719	129964686	TCONS_00001687	0	+	129931719	129964686	0	15	18,27,42,54,63,66,54,36,63,63,63,51,36,63,71,	0,1339,2795,5392,8500,8912,15139,15310,20569,21710,22283,24642,31414,31554,32896,
chr3	129963303	129969881	TCONS_00001688	0	+	129963303	129969881	0	6	33,63,37,135,12,221,	0,1312,3925,4156,6256,6357,
chr3	131080741	131083966	TCONS_00001689	0	+	131080741	131083966	0	3	171,270,1767,	0,274,1458,
chr3	131080755	131083375	TCONS_00001690	0	+	131080755	131083375	0	2	530,1176,	0,1444,
chr3	138654030	138662862	TCONS_00001713	0	-	138654030	138662862	0	3	3248,235,55,	0,7195,8777,
chr3	138659269	138661420	TCONS_00001714	0	-	138659269	138661420	0	2	288,195,	0,1956,
chr3	146874198	146962938	TCONS_00001715	0	-	146874198	146962938	0	2	150,314,	0,88426,
chr3	147657790	147660801	TCONS_00001691	0	+	147657790	147660801	0	2	113,2456,	0,555,
chr3	156799455	156840793	TCONS_00001716	0	-	156799455	156840793	0	4	1609,158,122,129,	0,20268,21691,41209,
chr3	162895030	163021089	TCONS_00001717	0	-	162895030	163021089	0	7	859,98,197,127,80,94,64,	0,5588,9825,22385,24295,101267,125995,
chr3	162917410	163079351	TCONS_00001718	0	-	162917410	163079351	0	8	132,80,98,115,87,94,92,120,	0,1915,3795,8020,20478,78887,137522,161821,
chr3	163233199	163236712	TCONS_00001692	0	+	163233199	163236712	0	2	930,52,	0,3461,
chr3	164867793	164875850	TCONS_00001719	0	-	164867793	164875850	0	2	1788,160,	0,7897,
chr3	164924749	165209054	TCONS_00001693	0	+	164924749	165209054	0	4	198,113,181,71,	0,175833,253490,284234,
chr3	168006340	168009016	TCONS_00001694	0	+	168006340	168009016	0	2	456,89,	0,2587,
chr3	170128299	170136403	TCONS_00001695	0	+	170128299	170136403	0	4	262,136,87,179,	0,2285,2641,7925,
chr3	171185872	171187422	TCONS_00001696	0	+	171185872	171187422	0	2	172,57,	0,1493,
chr3	180284505	180319723	TCONS_00001720	0	-	180284505	180319723	0	3	144,330,89,	0,17630,35129,
chr3	184474176	184490943	TCONS_00001721	0	-	184474176	184490943	0	3	2265,150,176,	0,8931,16591,
chr3	186173327	186175194	TCONS_00001722	0	-	186173327	186175194	0	5	109,52,58,150,65,	0,183,449,858,1802,
chr3	191248607	191291298	TCONS_00001697	0	+	191248607	191291298	0	6	32,58,123,77,225,196,	0,831,26443,28859,38781,42495,
chr3	193560348	193561798	TCONS_00001723	0	-	193560348	193561798	0	3	196,148,358,	0,518,1092,
chr3	193848404	193848990	TCONS_00001724	0	-	193848404	193848990	0	2	362,68,	0,518,
chr3	195674335	195679668	TCONS_00001725	0	-	195674335	195679668	0	2	15,3556,	0,1777,
chr3	195686791	195717150	TCONS_00001726	0	-	195686791	195717150	0	17	166,122,114,131,112,167,122,170,196,169,123,149,165,246,163,86,90,	0,3379,5508,7593,7958,8298,11402,14476,15784,17162,19823,22241,24191,24571,25706,26598,30269,
chr3	196358368	196359458	TCONS_00001727	0	-	196358368	196359458	0	2	148,200,	0,890,
chr3	197346610	197354717	TCONS_00001728	0	-	197346610	197354717	0	5	149,165,163,86,275,	0,1964,3480,4372,7832,
chr3	197387435	197392628	TCONS_00001729	0	-	197387435	197392628	0	2	1213,258,	0,4935,
chr3	197836982	197838437	TCONS_00001698	0	+	197836982	197838437	0	3	272,89,198,	0,532,1257,
chr4	3634755	3635702	TCONS_00001798	0	+	3634755	3635702	0	2	218,248,	0,699,
chr4	3944578	3957090	TCONS_00001826	0	-	3944578	3957090	0	3	521,63,40,	0,10259,12472,
chr4	6689174	6692246	TCONS_00001827	0	-	6689174	6692246	0	3	1449,151,221,	0,1861,2851,
chr4	12270468	12611155	TCONS_00001828	0	-	12270468	12611155	0	4	60,38,128,190,	0,201059,201758,340497,
chr4	19457058	19911315	TCONS_00001799	0	+	19457058	19911315	0	4	217,71,120,481,	0,78112,400840,453776,
chr4	22999167	23080415	TCONS_00001800	0	+	22999167	23080415	0	4	69,128,94,179,	0,2040,5605,81069,
chr4	29119929	29204392	TCONS_00001802	0	+	29119929	29204392	0	3	337,131,290,	0,424,84173,
chr4	33777968	34041504	TCONS_00001829	0	-	33777968	34041504	0	3	276,116,48,	0,171062,263488,
chr4	33897960	34041515	TCONS_00001830	0	-	33897960	34041515	0	5	1981,116,166,82,59,	0,51070,74452,83866,143496,
chr4	34125127	34271369	TCONS_00001831	0	-	34125127	34271369	0	4	219,62,140,125,	0,2295,135581,146117,
chr4	36498158	36643522	TCONS_00001832	0	-	36498158	36643522	0	5	516,62,74,73,51,	0,1890,86120,118917,145313,
chr4	36498314	36643522	TCONS_00001833	0	-	36498314	36643522	0	6	360,62,74,132,109,51,	0,1734,85964,87972,118725,145157,
chr4	36556750	36643522	TCONS_00001834	0	-	36556750	36643522	0	5	59,74,132,109,51,	0,27528,29536,60289,86721,
chr4	49318914	49326017	TCONS_00001835	0	-	49318914	49326017	0	2	193,12,	0,7091,
chr4	53525572	53527835	TCONS_00001803	0	+	53525572	53527835	0	2	271,777,	0,1486,
chr4	53578947	53580304	TCONS_00001804	0	+	53578947	53580304	0	2	179,644,	0,713,
chr4	58357555	58361399	TCONS_00001805	0	+	58357555	58361399	0	2	103,680,	0,3164,
chr4	59713332	59849820	TCONS_00001836	0	-	59713332	59849820	0	4	198,124,85,97,	0,10457,13717,136391,
chr4	60633533	60657832	TCONS_00001837	0	-	60633533	60657832	0	4	419,113,58,170,	0,18738,19708,24129,
chr4	66864563	67015730	TCONS_00001806	0	+	66864563	67015730	0	4	463,73,79,139,	0,123510,136542,151028,
chr4	68566997	68588428	TCONS_00001807	0	+	68566997	68588428	0	3	205,99,2289,	0,15643,19142,
chr4	79567339	79603546	TCONS_00001808	0	+	79567339	79603546	0	5	78,109,94,72,1632,	0,3415,16732,27157,34575,
chr4	84154664	84168366	TCONS_00001838	0	-	84154664	84168366	0	3	146,94,154,	0,5010,13548,
chr4	90412121	90641091	TCONS_00001810	0	+	90412121	90641091	0	3	524,120,115,	0,96850,228855,
chr4	90412121	90549117	TCONS_00001809	0	+	90412121	90549117	0	3	524,120,185,	0,96850,136811,
chr4	100010101	100023944	TCONS_00001811	0	+	100010101	100023944	0	3	334,303,26,	0,13412,13817,
chr4	104177315	104374815	TCONS_00001812	0	+	104177315	104374815	0	4	136,131,112,59,	0,168896,180776,197441,
chr4	104298159	104360898	TCONS_00001813	0	+	104298159	104360898	0	4	173,112,125,117,	0,59932,60715,62622,
chr4	119199923	119200973	TCONS_00001814	0	+	119199923	119200973	0	3	24,43,195,	0,620,855,
chr4	119199929	119200973	TCONS_00001815	0	+	119199929	119200973	0	4	18,31,43,195,	0,332,614,849,
chr4	129213905	129387816	TCONS_00001816	0	+	129213905	129387816	0	5	372,84,74,53,54,	0,7387,10211,167576,173857,
chr4	129349224	129440549	TCONS_00001817	0	+	129349224	129440549	0	9	229,165,167,198,78,159,235,142,639,	0,38538,41980,42282,53603,55259,83341,87787,90686,
chr4	129376323	129391802	TCONS_00001818	0	+	129376323	129391802	0	4	114,165,167,296,	0,11439,14881,15183,
chr4	129504153	129522555	TCONS_00001839	0	-	129504153	129522555	0	2	394,88,	0,18314,
chr4	132694701	132696191	TCONS_00001819	0	+	132694701	132696191	0	3	146,90,444,	0,733,1046,
chr4	132925964	133045186	TCONS_00001840	0	-	132925964	133045186	0	3	265,136,181,	0,23536,119041,
chr4	132948329	132949589	TCONS_00001841	0	-	132948329	132949589	0	2	258,89,	0,1171,
chr4	134015014	134070268	TCONS_00001842	0	-	134015014	134070268	0	9	2091,148,74,56,74,72,142,78,85,	0,2876,45100,45966,46726,48851,51744,53339,55169,
chr4	134792400	134931845	TCONS_00001843	0	-	134792400	134931845	0	4	396,79,62,82,	0,106720,107586,139363,
chr4	136713538	136727059	TCONS_00001844	0	-	136713538	136727059	0	3	412,94,58,	0,538,13463,
chr4	137717876	138133953	TCONS_00001845	0	-	137717876	138133953	0	4	1513,52,40,63,	0,119452,292838,416014,
chr4	137730223	137842536	TCONS_00001846	0	-	137730223	137842536	0	4	144,82,52,41,	0,4581,107105,112272,
chr4	138611630	138656131	TCONS_00001847	0	-	138611630	138656131	0	5	203,49,93,109,58,	0,803,1764,3277,44443,
chr4	139694698	139722343	TCONS_00001820	0	+	139694698	139722343	0	3	149,156,272,	0,21514,27373,
chr4	144833483	144903607	TCONS_00001821	0	+	144833483	144903607	0	7	119,99,57,114,142,103,669,	0,209,25536,58094,60779,67519,69455,
chr4	150509141	150817385	TCONS_00001848	0	-	150509141	150817385	0	7	8,116,265,83,94,38,100,	0,33139,145254,147386,192241,227321,308144,
chr4	152877142	152890533	TCONS_00001822	0	+	152877142	152890533	0	2	266,2386,	0,11005,
chr4	158558838	158588196	TCONS_00001823	0	+	158558838	158588196	0	2	438,374,	0,28984,
chr4	166605790	166683930	TCONS_00001824	0	+	166605790	166683930	0	6	115,83,170,86,186,1523,	0,1145,7537,48456,70162,76617,
chr4	170838911	170897053	TCONS_00001849	0	-	170838911	170897053	0	5	3937,127,76,138,87,	0,5300,16230,24945,58055,
chr4	172210625	172219418	TCONS_00001850	0	-	172210625	172219418	0	2	4755,194,	0,8599,
chr4	174817544	174833046	TCONS_00001851	0	-	174817544	174833046	0	4	332,275,75,95,	0,4043,7023,15407,
chr4	180310287	180386459	TCONS_00001852	0	-	180310287	180386459	0	3	368,60,111,	0,896,76061,
chr4	190394300	190396344	TCONS_00001825	0	+	190394300	190396344	0	4	331,277,259,388,	0,751,1316,1656,
chr5	1173255	1178720	TCONS_00001976	0	-	1173255	1178720	0	5	338,107,560,584,168,	0,1383,1988,2820,5297,
chr5	1629115	1634099	TCONS_00001977	0	-	1629115	1634099	0	5	630,158,108,62,177,	0,1408,3643,3844,4807,
chr5	4033825	4041877	TCONS_00001978	0	-	4033825	4041877	0	3	407,247,32,	0,3522,8020,
chr5	6583388	6587783	TCONS_00001947	0	+	6583388	6587783	0	3	526,254,1443,	0,2498,2952,
chr5	10493638	10502840	TCONS_00001979	0	-	10493638	10502840	0	3	566,40,1524,	0,1747,7678,
chr5	12554001	12574749	TCONS_00001980	0	-	12554001	12574749	0	3	149,89,134,	0,17926,20614,
chr5	12574968	12804475	TCONS_00001948	0	+	12574968	12804475	0	4	196,82,102,160,	0,20840,136341,229347,
chr5	12888179	12902176	TCONS_00001981	0	-	12888179	12902176	0	2	217,119,	0,13878,
chr5	12914179	13032998	TCONS_00001982	0	-	12914179	13032998	0	3	104,65,101,	0,117943,118718,
chr5	13044395	13407910	TCONS_00001983	0	-	13044395	13407910	0	5	110,77,50,91,114,	0,417,208674,351844,363401,
chr5	13049986	13407910	TCONS_00001984	0	-	13049986	13407910	0	6	193,79,81,50,91,114,	0,1602,14215,203083,346253,357810,
chr5	13056192	13407910	TCONS_00001985	0	-	13056192	13407910	0	7	26,81,28,50,87,91,114,	0,8009,74223,196877,199113,340047,351604,
chr5	18946537	19142455	TCONS_00001986	0	-	18946537	19142455	0	2	96,289,	0,195629,
chr5	19035264	19105856	TCONS_00001987	0	-	19035264	19105856	0	3	878,117,43,	0,3524,70549,
chr5	19288688	19319343	TCONS_00001950	0	+	19288688	19319343	0	4	1108,94,111,150,	0,2451,4740,30505,
chr5	19288688	19293676	TCONS_00001949	0	+	19288688	19293676	0	3	1108,94,248,	0,2451,4740,
chr5	20612733	20614874	TCONS_00001988	0	-	20612733	20614874	0	2	420,89,	0,2052,
chr5	20616513	20935145	TCONS_00001951	0	+	20616513	20935145	0	6	76,57,61,70,98,105,	0,44307,191448,197924,316478,318527,
chr5	20616700	20752454	TCONS_00001952	0	+	20616700	20752454	0	4	69,57,147,24,	0,44120,120363,135730,
chr5	21032976	21113961	TCONS_00001989	0	-	21032976	21113961	0	3	15,79,108,	0,22804,80877,
chr5	25126413	25190765	TCONS_00001990	0	-	25126413	25190765	0	5	150,104,40,30,210,	0,10037,35925,40857,64142,
chr5	27472398	27486253	TCONS_00001953	0	+	27472398	27486253	0	3	228,161,1221,	0,3243,12634,
chr5	27663529	27723916	TCONS_00001991	0	-	27663529	27723916	0	4	347,135,58,81,	0,56277,58001,60306,
chr5	27722747	27723916	TCONS_00001954	0	+	27722747	27723916	0	2	339,81,	0,1088,
chr5	28782784	28809356	TCONS_00001992	0	-	28782784	28809356	0	2	158,294,	0,26278,
chr5	29143667	29172465	TCONS_00001955	0	+	29143667	29172465	0	9	169,127,191,237,175,98,117,27,316,	0,2187,2710,9898,18855,20856,21369,25999,28482,
chr5	43014835	43018913	TCONS_00001993	0	-	43014835	43018913	0	3	417,116,1738,	0,1628,2340,
chr5	43515375	43525412	TCONS_00001956	0	+	43515375	43525412	0	3	187,111,214,	0,580,9823,
chr5	44745001	44808879	TCONS_00001994	0	-	44745001	44808879	0	3	505,97,136,	0,1042,63742,
chr5	45890317	45896072	TCONS_00001957	0	+	45890317	45896072	0	2	426,137,	0,5618,
chr5	53609431	53711058	TCONS_00001958	0	+	53609431	53711058	0	7	149,237,85,138,223,67,207,	0,3950,7312,83395,88041,94853,101420,
chr5	60546383	60560756	TCONS_00001995	0	-	60546383	60560756	0	3	306,181,153,	0,2152,14220,
chr5	66995278	67114150	TCONS_00001996	0	-	66995278	67114150	0	4	275,162,109,43,	0,2040,118489,118829,
chr5	68334344	68339648	TCONS_00001997	0	-	68334344	68339648	0	2	59,379,	0,4925,
chr5	70647681	70742169	TCONS_00001998	0	-	70647681	70742169	0	2	2069,698,	0,93790,
chr5	70671612	70681820	TCONS_00001959	0	+	70671612	70681820	0	4	231,1294,138,178,	0,501,9510,10030,
chr5	71870012	71876804	TCONS_00001999	0	-	71870012	71876804	0	3	324,101,166,	0,566,6626,
chr5	79904441	79918343	TCONS_00002000	0	-	79904441	79918343	0	2	323,117,	0,13785,
chr5	85649620	85664672	TCONS_00001960	0	+	85649620	85664672	0	3	146,131,304,	0,6209,14748,
chr5	86415964	86433515	TCONS_00001961	0	+	86415964	86433515	0	2	47,245,	0,17306,
chr5	91378413	91815133	TCONS_00001962	0	+	91378413	91815133	0	4	224,80,224,48,	0,122008,372754,436672,
chr5	91495353	91742351	TCONS_00001963	0	+	91495353	91742351	0	5	92,80,156,144,2485,	0,5068,105943,241271,244513,
chr5	91760381	91793972	TCONS_00002001	0	-	91760381	91793972	0	2	347,102,	0,33489,
chr5	92161961	92179711	TCONS_00001964	0	+	92161961	92179711	0	2	257,328,	0,17422,
chr5	98264874	98330717	TCONS_00001965	0	+	98264874	98330717	0	3	141,130,207,	0,47600,65636,
chr5	99785457	99870890	TCONS_00002002	0	-	99785457	99870890	0	5	1344,82,44,73,26,	0,68776,76552,84326,85407,
chr5	99786638	99870966	TCONS_00002003	0	-	99786638	99870966	0	5	163,68,82,73,102,	0,6122,67595,83145,84226,
chr5	100328633	100367008	TCONS_00002004	0	-	100328633	100367008	0	3	32,110,131,	0,20057,38244,
chr5	101945260	102007168	TCONS_00002005	0	-	101945260	102007168	0	3	210,71,238,	0,8301,61670,
chr5	104283119	104728671	TCONS_00002006	0	-	104283119	104728671	0	4	101,51,70,210,	0,61442,298878,445342,
chr5	104522470	104728671	TCONS_00002007	0	-	104522470	104728671	0	3	30,70,210,	0,59527,205991,
chr5	104542999	104728671	TCONS_00002008	0	-	104542999	104728671	0	3	36,70,210,	0,38998,185462,
chr5	104578993	104728671	TCONS_00002009	0	-	104578993	104728671	0	3	65,70,210,	0,3004,149468,
chr5	108572820	108662070	TCONS_00002010	0	-	108572820	108662070	0	4	999,877,221,3374,	0,82639,84274,85876,
chr5	116751204	116881993	TCONS_00001966	0	+	116751204	116881993	0	4	231,96,37,200,	0,22015,56392,130589,
chr5	120535398	120661174	TCONS_00001967	0	+	120535398	120661174	0	6	105,123,93,244,107,53,	0,5304,86077,114257,121176,125723,
chr5	123828467	123872041	TCONS_00002011	0	-	123828467	123872041	0	3	411,236,150,	0,19482,43424,
chr5	127075229	127075979	TCONS_00001968	0	+	127075229	127075979	0	2	74,445,	0,305,
chr5	127302240	127418767	TCONS_00002012	0	-	127302240	127418767	0	4	380,101,127,341,	0,94595,95825,116186,
chr5	127338386	127339680	TCONS_00002013	0	-	127338386	127339680	0	2	128,345,	0,949,
chr5	127359718	127418652	TCONS_00002014	0	-	127359718	127418652	0	5	272,101,147,222,226,	0,37117,52920,57946,58708,
chr5	131514926	131516821	TCONS_00002015	0	-	131514926	131516821	0	2	214,167,	0,1728,
chr5	141783782	141909695	TCONS_00001969	0	+	141783782	141909695	0	3	136,90,136,	0,59752,125777,
chr5	157652359	157661384	TCONS_00002016	0	-	157652359	157661384	0	5	155,84,144,106,282,	0,935,1202,6787,8743,
chr5	158654722	158672135	TCONS_00001970	0	+	158654722	158672135	0	3	28,77,468,	0,1526,16945,
chr5	162683856	162864332	TCONS_00002017	0	-	162683856	162864332	0	4	137,118,93,144,	0,168952,172090,180332,
chr5	173137442	173146695	TCONS_00002018	0	-	173137442	173146695	0	2	1509,852,	0,8401,
chr5	173146248	173173214	TCONS_00002019	0	-	173146248	173173214	0	2	298,192,	0,26774,
chr5	173213792	173215416	TCONS_00002020	0	-	173213792	173215416	0	3	458,57,51,	0,899,1573,
chr5	175603522	175612183	TCONS_00002021	0	-	175603522	175612183	0	4	304,79,71,80,	0,6165,6711,8581,
chr5	178191861	178245436	TCONS_00002022	0	-	178191861	178245436	0	11	1315,206,195,203,51,70,135,81,113,111,342,	0,2269,3609,7568,9637,10406,11281,32670,46313,50037,53233,
chr5	179720244	179722253	TCONS_00001971	0	+	179720244	179722253	0	2	174,219,	0,1790,
chr5	180256991	180262726	TCONS_00001973	0	+	180256991	180262726	0	3	1238,71,1415,	0,1744,4320,
chr5	180256991	180262726	TCONS_00001972	0	+	180256991	180262726	0	2	1238,1415,	0,4320,
chr5	180708228	180722128	TCONS_00001975	0	+	180708228	180722128	0	7	378,7,86,162,66,57,81,	0,574,1929,2114,10445,12667,13819,
chr5	180708228	180710671	TCONS_00001974	0	+	180708228	180710671	0	3	385,86,329,	0,1929,2114,
chr6	181465	205484	TCONS_00002117	0	-	181465	205484	0	8	230,109,217,206,171,174,345,598,	0,900,3127,4890,6270,8010,16699,23421,
chr6	2246074	2284007	TCONS_00002094	0	+	2246074	2284007	0	4	90,90,84,275,	0,2996,17760,37658,
chr6	2246086	2270247	TCONS_00002095	0	+	2246086	2270247	0	4	78,90,84,316,	0,2984,17748,23845,
chr6	3594480	3624981	TCONS_00002118	0	-	3594480	3624981	0	3	289,296,204,	0,29401,30297,
chr6	4136305	4157619	TCONS_00002096	0	+	4136305	4157619	0	4	177,42,153,1905,	0,1289,18769,19409,
chr6	4492040	4496003	TCONS_00002097	0	+	4492040	4496003	0	2	384,1888,	0,2075,
chr6	10474732	10478735	TCONS_00002119	0	-	10474732	10478735	0	2	94,162,	0,3841,
chr6	14977018	15009285	TCONS_00002120	0	-	14977018	15009285	0	2	531,130,	0,32137,
chr6	28130400	28134936	TCONS_00002098	0	+	28130400	28134936	0	4	144,158,153,658,	0,320,2126,3878,
chr6	28954576	28956313	TCONS_00002099	0	+	28954576	28956313	0	2	80,237,	0,1500,
chr6	30807302	30815936	TCONS_00002121	0	-	30807302	30815936	0	3	494,113,192,	0,7511,8442,
chr6	33857287	33864684	TCONS_00002122	0	-	33857287	33864684	0	3	2941,121,89,	0,4068,7308,
chr6	46070304	46097443	TCONS_00002123	0	-	46070304	46097443	0	3	92,158,117,	0,20384,27022,
chr6	54550843	54643653	TCONS_00002100	0	+	54550843	54643653	0	3	103,89,402,	0,21525,92408,
chr6	68750613	68801779	TCONS_00002101	0	+	68750613	68801779	0	3	220,70,39,	0,48799,51127,
chr6	68765242	68770394	TCONS_00002102	0	+	68765242	68770394	0	2	85,407,	0,4745,
chr6	71104596	71109090	TCONS_00002103	0	+	71104596	71109090	0	2	150,173,	0,4321,
chr6	71104596	71109090	TCONS_00002104	0	+	71104596	71109090	0	3	150,40,173,	0,333,4321,
chr6	84693446	84717042	TCONS_00002105	0	+	84693446	84717042	0	4	29,105,192,509,	0,4364,22614,23087,
chr6	89008668	89130752	TCONS_00002124	0	-	89008668	89130752	0	3	69,146,90,	0,25050,121994,
chr6	91054937	91072351	TCONS_00002106	0	+	91054937	91072351	0	6	173,146,134,234,58,686,	0,757,1438,11161,15549,16728,
chr6	109073020	109089659	TCONS_00002107	0	+	109073020	109089659	0	5	32,128,102,274,66,	0,7600,8484,15178,16573,
chr6	109665189	109676266	TCONS_00002108	0	+	109665189	109676266	0	3	210,121,216,	0,4440,10861,
chr6	112221691	112223054	TCONS_00002109	0	+	112221691	112223054	0	2	653,109,	0,1254,
chr6	113852319	113864995	TCONS_00002110	0	+	113852319	113864995	0	3	141,65,391,	0,10719,12285,
chr6	114225301	114242806	TCONS_00002111	0	+	114225301	114242806	0	4	607,110,351,1187,	0,12805,14969,16318,
chr6	125899560	125965612	TCONS_00002125	0	-	125899560	125965612	0	2	311,200,	0,65852,
chr6	132223102	132241705	TCONS_00002112	0	+	132223102	132241705	0	2	189,2116,	0,16487,
chr6	132453054	132458073	TCONS_00002113	0	+	132453054	132458073	0	4	55,70,212,1494,	0,205,2357,3525,
chr6	134081322	134167089	TCONS_00002126	0	-	134081322	134167089	0	3	76,93,75,	0,8646,85692,
chr6	141216729	141219549	TCONS_00002127	0	-	141216729	141219549	0	3	136,103,36,	0,2595,2784,
chr6	158703294	158733390	TCONS_00002114	0	+	158703294	158733390	0	2	116,308,	0,29788,
chr6	160007986	160010201	TCONS_00002128	0	-	160007986	160010201	0	2	1001,1001,	0,1214,
chr6	160887840	160932156	TCONS_00002129	0	-	160887840	160932156	0	10	209,160,181,132,182,160,182,182,160,166,	0,10320,11699,15879,17255,19006,20442,25972,33972,44150,
chr6	161703178	161711163	TCONS_00002130	0	-	161703178	161711163	0	3	50,299,56,	0,3950,7929,
chr6	161729085	161736262	TCONS_00002131	0	-	161729085	161736262	0	2	1,362,	0,6815,
chr6	164007614	164009197	TCONS_00002115	0	+	164007614	164009197	0	2	146,454,	0,1129,
chr6	168643617	168663261	TCONS_00002116	0	+	168643617	168663261	0	5	138,509,226,703,670,	0,15930,16727,17730,18974,
chr7	135852	149362	TCONS_00002229	0	-	135852	149362	0	4	419,122,87,34,	0,9441,12679,13476,
chr7	148328	149438	TCONS_00002230	0	-	148328	149438	0	2	386,110,	0,1000,
chr7	1201884	1203251	TCONS_00002209	0	+	1201884	1203251	0	4	295,44,256,273,	0,436,713,1094,
chr7	7026918	7144066	TCONS_00002231	0	-	7026918	7144066	0	3	123,84,42,	0,68107,117106,
chr7	7039922	7144103	TCONS_00002232	0	-	7039922	7144103	0	3	85,84,79,	0,55103,104102,
chr7	9136900	9229395	TCONS_00002233	0	-	9136900	9229395	0	2	669,206,	0,92289,
chr7	19393156	19618229	TCONS_00002210	0	+	19393156	19618229	0	6	108,146,63,39,132,78,	0,1206,50167,51798,222753,224995,
chr7	22689578	22705152	TCONS_00002234	0	-	22689578	22705152	0	5	1194,206,168,835,189,	0,2986,3287,13122,15385,
chr7	25634152	25790614	TCONS_00002235	0	-	25634152	25790614	0	4	184,134,62,209,	0,63427,67137,156253,
chr7	26438220	26519642	TCONS_00002211	0	+	26438220	26519642	0	2	421,155,	0,81267,
chr7	29638410	29724871	TCONS_00002236	0	-	29638410	29724871	0	2	107,483,	0,85978,
chr7	36069220	36095041	TCONS_00002212	0	+	36069220	36095041	0	4	203,119,137,23,	0,943,6241,25798,
chr7	45022621	45026560	TCONS_00002237	0	-	45022621	45026560	0	4	935,70,216,437,	0,1334,2859,3502,
chr7	45022632	45026249	TCONS_00002238	0	-	45022632	45026249	0	4	289,225,70,126,	0,788,1323,3491,
chr7	53626906	53635942	TCONS_00002239	0	-	53626906	53635942	0	3	205,134,98,	0,5322,8938,
chr7	63539166	63545179	TCONS_00002213	0	+	63539166	63545179	0	2	540,208,	0,5805,
chr7	66760604	66767406	TCONS_00002240	0	-	66760604	66767406	0	4	184,87,140,44,	0,1599,3667,6758,
chr7	73149367	73150384	TCONS_00002214	0	+	73149367	73150384	0	4	53,259,121,125,	0,203,690,892,
chr7	73402303	73403096	TCONS_00002215	0	+	73402303	73403096	0	2	106,368,	0,425,
chr7	75137071	75157166	TCONS_00002241	0	-	75137071	75157166	0	9	118,184,113,87,140,111,127,59,66,	0,3181,4561,4841,6898,7971,8348,18162,20029,
chr7	75137074	75157453	TCONS_00002242	0	-	75137074	75157453	0	9	115,184,113,87,135,111,127,59,559,	0,3178,4558,4838,6895,7968,8345,18159,19820,
chr7	75803626	75806523	TCONS_00002216	0	+	75803626	75806523	0	3	57,90,153,	0,1172,2744,
chr7	77313259	77325582	TCONS_00002243	0	-	77313259	77325582	0	4	391,127,123,94,	0,1259,11953,12229,
chr7	84568664	84569561	TCONS_00002244	0	-	84568664	84569561	0	2	284,498,	0,399,
chr7	95225993	95236456	TCONS_00002217	0	+	95225993	95236456	0	2	102,205,	0,10258,
chr7	104622545	104653471	TCONS_00002245	0	-	104622545	104653471	0	2	593,93,	0,30833,
chr7	106211392	106239354	TCONS_00002246	0	-	106211392	106239354	0	3	198,197,155,	0,2017,27807,
chr7	106415456	106418593	TCONS_00002218	0	+	106415456	106418593	0	3	190,64,606,	0,948,2531,
chr7	106415456	106421388	TCONS_00002220	0	+	106415456	106421388	0	3	190,64,293,	0,948,5639,
chr7	106415456	106421388	TCONS_00002219	0	+	106415456	106421388	0	2	190,293,	0,5639,
chr7	115915659	115926718	TCONS_00002247	0	-	115915659	115926718	0	3	1827,84,47,	0,10506,11012,
chr7	119322043	119547429	TCONS_00002248	0	-	119322043	119547429	0	3	222,59,83,	0,118826,225303,
chr7	119427488	119547429	TCONS_00002249	0	-	119427488	119547429	0	3	225,59,83,	0,13381,119858,
chr7	124025568	124035172	TCONS_00002221	0	+	124025568	124035172	0	4	135,114,85,3690,	0,2899,3957,5914,
chr7	124812271	125019375	TCONS_00002222	0	+	124812271	125019375	0	10	17,45,449,137,66,147,163,83,82,264,	0,12351,13826,22730,157464,158039,163035,174907,191217,206840,
chr7	124869632	124904345	TCONS_00002250	0	-	124869632	124904345	0	5	1263,187,141,78,249,	0,16765,18722,20401,34464,
chr7	125557924	125573886	TCONS_00002223	0	+	125557924	125573886	0	5	248,97,257,176,59,	0,2186,5823,6341,15903,
chr7	129403019	129408939	TCONS_00002251	0	-	129403019	129408939	0	3	227,72,412,	0,4707,5508,
chr7	135777595	136013732	TCONS_00002224	0	+	135777595	136013732	0	4	189,162,209,3,	0,84404,149302,236134,
chr7	135801839	135885995	TCONS_00002225	0	+	135801839	135885995	0	3	97,162,43,	0,60160,84113,
chr7	145482249	145545190	TCONS_00002226	0	+	145482249	145545190	0	3	277,94,66,	0,57334,62875,
chr7	150130741	150145228	TCONS_00002227	0	+	150130741	150145228	0	4	176,612,190,1065,	0,8895,13046,13422,
chr7	153096868	153102715	TCONS_00002252	0	-	153096868	153102715	0	2	763,139,	0,5708,
chr7	158799212	158810366	TCONS_00002228	0	+	158799212	158810366	0	3	306,889,1218,	0,2028,9936,
chr8	2447075	2480453	TCONS_00002387	0	-	2447075	2480453	0	5	1265,136,80,150,71,	0,5580,6640,14796,33307,
chr8	2523590	2585991	TCONS_00002388	0	-	2523590	2585991	0	4	110,229,116,122,	0,3702,8647,62279,
chr8	2572375	2579026	TCONS_00002389	0	-	2572375	2579026	0	2	509,3,	0,6648,
chr8	2692293	2695282	TCONS_00002352	0	+	2692293	2695282	0	3	105,135,31,	0,2012,2958,
chr8	6261071	6264069	TCONS_00002390	0	-	6261071	6264069	0	2	1570,843,	0,2155,
chr8	8086121	8097552	TCONS_00002353	0	+	8086121	8097552	0	6	198,63,81,134,150,404,	0,2243,4194,7216,8526,11027,
chr8	9046855	9060000	TCONS_00002354	0	+	9046855	9060000	0	3	241,68,99,	0,9578,13046,
chr8	10334708	10338976	TCONS_00002355	0	+	10334708	10338976	0	4	85,138,54,285,	0,562,2940,3983,
chr8	11205153	11223597	TCONS_00002356	0	+	11205153	11223597	0	8	61,110,187,43,71,173,270,506,	0,7424,8460,10491,11569,13990,17075,17938,
chr8	11213628	11223231	TCONS_00002357	0	+	11213628	11223231	0	7	172,43,71,173,66,270,140,	0,2016,3094,5515,6788,8600,9463,
chr8	18949242	18972534	TCONS_00002358	0	+	18949242	18972534	0	3	156,223,140,	0,3714,23152,
chr8	22112088	22132675	TCONS_00002391	0	-	22112088	22132675	0	2	331,184,	0,20403,
chr8	31196712	31199456	TCONS_00002359	0	+	31196712	31199456	0	2	180,278,	0,2466,
chr8	31246493	31248516	TCONS_00002360	0	+	31246493	31248516	0	2	27,376,	0,1647,
chr8	32853695	32902320	TCONS_00002361	0	+	32853695	32902320	0	3	139,137,436,	0,45457,48189,
chr8	36284522	36411254	TCONS_00002392	0	-	36284522	36411254	0	3	60,107,85,	0,125277,126647,
chr8	36622471	36636682	TCONS_00002393	0	-	36622471	36636682	0	3	252,135,127,	0,9192,14084,
chr8	37417883	37422884	TCONS_00002362	0	+	37417883	37422884	0	3	261,92,483,	0,4315,4518,
chr8	50080958	50141489	TCONS_00002363	0	+	50080958	50141489	0	5	132,126,89,110,373,	0,284,24707,56541,60158,
chr8	50080958	50141489	TCONS_00002364	0	+	50080958	50141489	0	7	132,126,34,89,110,81,373,	0,284,21585,24707,56541,59740,60158,
chr8	50081097	50105959	TCONS_00002365	0	+	50081097	50105959	0	3	271,34,294,	0,21446,24568,
chr8	50730145	50733504	TCONS_00002394	0	-	50730145	50733504	0	3	236,162,14,	0,1692,3345,
chr8	58106148	58121191	TCONS_00002366	0	+	58106148	58121191	0	4	100,127,196,134,	0,295,14419,14909,
chr8	58106148	58130449	TCONS_00002367	0	+	58106148	58130449	0	4	100,127,196,113,	0,295,14419,24188,
chr8	58131647	58145195	TCONS_00002368	0	+	58131647	58145195	0	8	50,214,185,209,103,102,184,1245,	0,321,1022,2310,3080,3506,10456,12303,
chr8	61297146	61429339	TCONS_00002395	0	-	61297146	61429339	0	4	78,200,116,183,	0,619,124059,132010,
chr8	61565060	61566120	TCONS_00002396	0	-	61565060	61566120	0	3	178,144,108,	0,653,952,
chr8	64641331	65153063	TCONS_00002397	0	-	64641331	65153063	0	6	235,99,52,67,61,67,	0,120122,166723,404673,501781,511665,
chr8	67331823	67341212	TCONS_00002398	0	-	67331823	67341212	0	3	4194,136,36,	0,6453,9353,
chr8	73964412	73975296	TCONS_00002369	0	+	73964412	73975296	0	2	3426,123,	0,10761,
chr8	76135393	76190771	TCONS_00002399	0	-	76135393	76190771	0	2	1200,180,	0,55198,
chr8	76578162	76852013	TCONS_00002372	0	+	76578162	76852013	0	4	117,137,74,109,	0,109518,234865,273742,
chr8	76578162	76852013	TCONS_00002371	0	+	76578162	76852013	0	5	186,137,74,152,109,	0,109518,234865,245537,273742,
chr8	76578162	76724232	TCONS_00002370	0	+	76578162	76724232	0	3	117,137,145,	0,109518,145925,
chr8	77403213	77509812	TCONS_00002401	0	-	77403213	77509812	0	3	253,103,243,	0,11765,106356,
chr8	77403213	77509812	TCONS_00002400	0	-	77403213	77509812	0	2	253,243,	0,106356,
chr8	77488785	77491580	TCONS_00002402	0	-	77488785	77491580	0	2	136,203,	0,2592,
chr8	77505285	77509812	TCONS_00002403	0	-	77505285	77509812	0	2	24,243,	0,4284,
chr8	83775013	83870931	TCONS_00002404	0	-	83775013	83870931	0	6	332,184,77,91,73,57,	0,2688,19036,19481,54028,95861,
chr8	86084311	86089276	TCONS_00002405	0	-	86084311	86089276	0	3	241,35,211,	0,361,4754,
chr8	86851933	86920842	TCONS_00002373	0	+	86851933	86920842	0	3	81,60,301,	0,46230,68608,
chr8	88986392	89031341	TCONS_00002374	0	+	88986392	89031341	0	6	143,77,64,187,118,58,	0,29562,35978,36352,37919,44891,
chr8	90768462	90769592	TCONS_00002406	0	-	90768462	90769592	0	2	376,320,	0,810,
chr8	91233715	91540699	TCONS_00002376	0	+	91233715	91540699	0	4	259,91,115,25,	0,24692,232921,306959,
chr8	91233715	91442787	TCONS_00002375	0	+	91233715	91442787	0	4	259,91,118,192,	0,24692,166079,208880,
chr8	91233715	91551708	TCONS_00002377	0	+	91233715	91551708	0	5	259,91,118,115,143,	0,24692,166079,232921,317850,
chr8	91233765	91400180	TCONS_00002378	0	+	91233765	91400180	0	4	209,91,126,386,	0,24642,130003,166029,
chr8	93713538	93880884	TCONS_00002407	0	-	93713538	93880884	0	5	40,83,78,129,63,	0,158916,164055,164212,167283,
chr8	94846681	94858971	TCONS_00002408	0	-	94846681	94858971	0	2	358,170,	0,12120,
chr8	95565949	95581973	TCONS_00002379	0	+	95565949	95581973	0	2	186,1603,	0,14421,
chr8	102299672	102306011	TCONS_00002380	0	+	102299672	102306011	0	3	59,133,539,	0,232,5800,
chr8	103819049	103822199	TCONS_00002381	0	+	103819049	103822199	0	2	1732,1038,	0,2112,
chr8	106858606	107072759	TCONS_00002409	0	-	106858606	107072759	0	3	31,67,151,	0,81272,214002,
chr8	106880720	107072759	TCONS_00002410	0	-	106880720	107072759	0	3	93,67,151,	0,59158,191888,
chr8	106887220	107072759	TCONS_00002411	0	-	106887220	107072759	0	3	100,67,151,	0,52658,185388,
chr8	111949918	112052582	TCONS_00002412	0	-	111949918	112052582	0	6	38,37,109,120,128,245,	0,65724,66971,67840,89616,102419,
chr8	121925304	122131994	TCONS_00002382	0	+	121925304	122131994	0	4	95,93,70,518,	0,130318,187765,206172,
chr8	126934614	126963493	TCONS_00002413	0	-	126934614	126963493	0	4	177,94,250,64,	0,13869,23562,28815,
chr8	126953372	126963433	TCONS_00002414	0	-	126953372	126963433	0	2	5054,276,	0,9785,
chr8	128712852	128746213	TCONS_00002415	0	-	128712852	128746213	0	4	232,194,222,143,	0,2442,15340,33218,
chr8	128742439	128746213	TCONS_00002416	0	-	128742439	128746213	0	2	729,143,	0,3631,
chr8	134584413	134586104	TCONS_00002383	0	+	134584413	134586104	0	2	671,875,	0,816,
chr8	135804262	135811632	TCONS_00002417	0	-	135804262	135811632	0	2	3418,224,	0,7146,
chr8	137543051	137743862	TCONS_00002384	0	+	137543051	137743862	0	3	198,82,301,	0,6169,200510,
chr8	139075510	139085483	TCONS_00002385	0	+	139075510	139085483	0	2	256,340,	0,9633,
chr8	144362997	144363860	TCONS_00002418	0	-	144362997	144363860	0	2	170,209,	0,654,
chr8	144840322	144853992	TCONS_00002419	0	-	144840322	144853992	0	3	1654,139,16,	0,2217,13654,
chr8	144871684	144872445	TCONS_00002386	0	+	144871684	144872445	0	3	14,109,305,	0,246,456,
chr9	112715	113754	TCONS_00002497	0	-	112715	113754	0	2	352,61,	0,978,
chr9	3526722	3671624	TCONS_00002477	0	+	3526722	3671624	0	6	55,135,97,50,46,148,	0,20055,42071,75812,79970,144754,
chr9	3528616	3671646	TCONS_00002478	0	+	3528616	3671646	0	6	106,135,97,50,46,170,	0,18161,40177,73918,78076,142860,
chr9	3668085	3671646	TCONS_00002479	0	+	3668085	3671646	0	2	323,173,	0,3388,
chr9	31848675	31977596	TCONS_00002480	0	+	31848675	31977596	0	3	230,98,104,	0,124337,128817,
chr9	33602498	33605291	TCONS_00002481	0	+	33602498	33605291	0	5	125,108,279,107,283,	0,311,771,1796,2510,
chr9	39925025	39926970	TCONS_00002498	0	-	39925025	39926970	0	2	1062,63,	0,1882,
chr9	42845767	42853794	TCONS_00002499	0	-	42845767	42853794	0	3	292,108,119,	0,3181,7908,
chr9	44878111	44879739	TCONS_00002482	0	+	44878111	44879739	0	2	137,82,	0,1546,
chr9	45034956	45047145	TCONS_00002500	0	-	45034956	45047145	0	4	135,299,152,133,	0,715,7599,12056,
chr9	45393844	45415976	TCONS_00002501	0	-	45393844	45415976	0	3	127,97,132,	0,355,22000,
chr9	46687461	46746500	TCONS_00002483	0	+	46687461	46746500	0	3	653,104,1133,	0,56715,57906,
chr9	65467782	65469026	TCONS_00002484	0	+	65467782	65469026	0	2	63,356,	0,888,
chr9	66457899	66470542	TCONS_00002485	0	+	66457899	66470542	0	4	134,157,22,144,	0,1908,4235,12499,
chr9	67017399	67030737	TCONS_00002502	0	-	67017399	67030737	0	5	1665,108,153,108,52,	0,4536,9263,11757,13286,
chr9	67018911	67027343	TCONS_00002503	0	-	67018911	67027343	0	2	153,681,	0,7751,
chr9	67289569	67298632	TCONS_00002486	0	+	67289569	67298632	0	5	137,103,108,153,285,	0,579,1550,3999,8778,
chr9	70943495	70945547	TCONS_00002487	0	+	70943495	70945547	0	2	111,506,	0,1546,
chr9	72434742	72435599	TCONS_00002504	0	-	72434742	72435599	0	2	441,127,	0,730,
chr9	76307528	76593933	TCONS_00002505	0	-	76307528	76593933	0	3	50,78,177,	0,226615,286228,
chr9	82131701	82147257	TCONS_00002506	0	-	82131701	82147257	0	2	1662,126,	0,15430,
chr9	84888373	85179056	TCONS_00002488	0	+	84888373	85179056	0	7	23,114,69,45,93,95,113,	0,3590,8123,76345,123249,154740,290570,
chr9	84891963	85139570	TCONS_00002489	0	+	84891963	85139570	0	6	114,69,95,103,144,137,	0,4533,151150,214903,219666,247470,
chr9	88370956	88380027	TCONS_00002507	0	-	88370956	88380027	0	3	179,58,192,	0,8702,8879,
chr9	93063183	93195771	TCONS_00002508	0	-	93063183	93195771	0	3	752,202,59,	0,82618,132529,
chr9	98177449	98187195	TCONS_00002509	0	-	98177449	98187195	0	2	997,57,	0,9689,
chr9	114365568	114393569	TCONS_00002510	0	-	114365568	114393569	0	3	597,256,250,	0,5725,27751,
chr9	115511181	115512736	TCONS_00002511	0	-	115511181	115512736	0	2	369,51,	0,1504,
chr9	118501941	118506511	TCONS_00002490	0	+	118501941	118506511	0	3	210,103,76,	0,1799,4494,
chr9	123605726	123616651	TCONS_00002491	0	+	123605726	123616651	0	5	1451,204,60,295,3136,	0,1544,3845,6914,7789,
chr9	124137518	124214455	TCONS_00002492	0	+	124137518	124214455	0	3	85,152,203,	0,65135,76734,
chr9	125165685	125211256	TCONS_00002493	0	+	125165685	125211256	0	6	51,120,69,118,424,48,	0,1265,12307,13361,43716,45523,
chr9	130873449	130880972	TCONS_00002512	0	-	130873449	130880972	0	5	1479,1209,216,126,771,	0,2307,3903,6539,6752,
chr9	131963593	131971465	TCONS_00002494	0	+	131963593	131971465	0	2	241,318,	0,7554,
chr9	138799657	138805359	TCONS_00002495	0	+	138799657	138805359	0	3	64,137,110,	0,840,5592,
chr9	141044564	141070960	TCONS_00002496	0	+	141044564	141070960	0	5	196,827,109,301,302,	0,23933,25250,25488,26094,
chrX	2527432	2575270	TCONS_00002570	0	+	2527432	2575270	0	9	90,43,69,154,45,69,69,46,2203,	0,1604,2758,6424,9348,10037,13993,17205,45635,
chrX	3772389	3785176	TCONS_00002582	0	-	3772389	3785176	0	2	579,214,	0,12573,
chrX	10981959	11129258	TCONS_00002583	0	-	10981959	11129258	0	4	104,106,90,256,	0,92096,143061,147043,
chrX	13284660	13321571	TCONS_00002584	0	-	13284660	13321571	0	2	794,133,	0,36778,
chrX	13346055	13349371	TCONS_00002571	0	+	13346055	13349371	0	9	22,71,61,180,107,55,256,76,73,	0,653,827,1059,1356,1617,1859,2892,3243,
chrX	21911717	21920026	TCONS_00002572	0	+	21911717	21920026	0	2	671,6948,	0,1361,
chrX	27193036	27417114	TCONS_00002585	0	-	27193036	27417114	0	6	1465,118,64,84,87,61,	0,11620,90828,161490,223831,224017,
chrX	47566589	47596027	TCONS_00002573	0	+	47566589	47596027	0	4	195,810,97,795,	0,16336,17367,28643,
chrX	47566654	47612855	TCONS_00002574	0	+	47566654	47612855	0	3	130,129,487,	0,28578,45714,
chrX	62648760	62780929	TCONS_00002586	0	-	62648760	62780929	0	4	101,128,173,218,	0,3483,88029,131951,
chrX	62652140	62780929	TCONS_00002587	0	-	62652140	62780929	0	2	231,218,	0,128571,
chrX	64808283	64813305	TCONS_00002575	0	+	64808283	64813305	0	2	209,173,	0,4849,
chrX	73040485	73056098	TCONS_00002588	0	-	73040485	73056098	0	6	379,1247,164,209,137,74,	0,6087,8417,10415,12587,15539,
chrX	73467698	73513362	TCONS_00002589	0	-	73467698	73513362	0	6	60,69,101,155,147,176,	0,26478,32530,33067,33838,45488,
chrX	101804892	101826623	TCONS_00002576	0	+	101804892	101826623	0	17	221,100,133,84,105,81,316,108,110,37,69,56,108,59,1694,61,275,	0,11487,11913,12636,12831,13054,13242,13678,13972,15764,16203,16350,16552,16775,16942,21249,21456,
chrX	102024088	102139094	TCONS_00002577	0	+	102024088	102139094	0	5	181,69,176,111,24,	0,1191,57808,95881,114982,
chrX	102024145	102082072	TCONS_00002578	0	+	102024145	102082072	0	4	124,91,177,176,	0,47774,56775,57751,
chrX	115826877	115828156	TCONS_00002590	0	-	115826877	115828156	0	2	324,188,	0,1091,
chrX	119055223	119056803	TCONS_00002591	0	-	119055223	119056803	0	2	663,147,	0,1433,
chrX	125243744	125249545	TCONS_00002579	0	+	125243744	125249545	0	3	43,235,361,	0,152,5440,
chrX	130877232	130919286	TCONS_00002592	0	-	130877232	130919286	0	7	44,153,149,99,148,153,102,	0,6101,12393,13406,25344,40682,41952,
chrX	133677472	133680660	TCONS_00002593	0	-	133677472	133680660	0	3	557,84,79,	0,1271,3109,
chrX	133678455	133679768	TCONS_00002594	0	-	133678455	133679768	0	2	372,274,	0,1039,
chrX	133678455	133680653	TCONS_00002595	0	-	133678455	133680653	0	3	372,201,76,	0,1526,2122,
chrX	136075645	136103789	TCONS_00002580	0	+	136075645	136103789	0	4	159,149,55,219,	0,1360,25800,27925,
chrX	149113850	149121124	TCONS_00002581	0	+	149113850	149121124	0	3	1715,89,557,	0,2673,6717,
chrX	154576449	154581271	TCONS_00002596	0	-	154576449	154581271	0	2	1231,98,	0,4724,
