# Supplementary material for: Exploring the stability of long intergenic non-coding RNA in K562 cells by comparative studies of RNA-Seq datasets
Source: Biol Direct. 2014 Jul 5;9:15. doi: 10.1186/1745-6150-9-15 (PMC4094694; doi:10.1186/1745-6150-9-15)
Supplement: Additional file 2: Table S2 — The bed file of the unique lincRNAs in ENCODE. [file 1745-6150-9-15-S2.zip › 9979201081251827_add2.bed]

chr1	529838	532878	TCONS_00000002	0	+	529838	532878	0	2	298,200,	0,2840,
chr1	646721	655580	TCONS_00000071	0	-	646721	655580	0	2	581,169,	0,8690,
chr1	696290	697369	TCONS_00000003	0	+	696290	697369	0	2	244,212,	0,867,
chr1	752750	755214	TCONS_00000004	0	+	752750	755214	0	2	832,1112,	0,1352,
chr1	849550	850351	TCONS_00000007	0	+	849550	850351	0	2	274,169,	0,632,
chr1	947376	948573	TCONS_00000073	0	-	947376	948573	0	2	194,277,	0,920,
chr1	999874	1001654	TCONS_00000009	0	+	999874	1001654	0	2	95,445,	0,1335,
chr1	999897	1001821	TCONS_00000010	0	+	999897	1001821	0	2	72,493,	0,1431,
chr1	3653712	3663900	TCONS_00000074	0	-	3653712	3663900	0	5	706,155,154,130,1730,	0,3084,5655,5912,8458,
chr1	4036941	4073369	TCONS_00000012	0	+	4036941	4073369	0	2	221,1079,	0,35349,
chr1	5146518	5150959	TCONS_00000075	0	-	5146518	5150959	0	4	111,123,48,167,	0,1792,4121,4274,
chr1	6843804	6844903	TCONS_00000076	0	-	6843804	6844903	0	2	479,186,	0,913,
chr1	14675449	14677518	TCONS_00000077	0	-	14675449	14677518	0	2	424,155,	0,1914,
chr1	16787442	16794976	TCONS_00000015	0	+	16787442	16794976	0	2	2340,905,	0,6629,
chr1	16944750	16957401	TCONS_00000080	0	-	16944750	16957401	0	7	848,194,231,147,145,183,17,	0,1589,7519,8097,8889,10212,12634,
chr1	17199533	17200587	TCONS_00000016	0	+	17199533	17200587	0	2	105,370,	0,684,
chr1	22352003	22357716	TCONS_00000018	0	+	22352003	22357716	0	2	133,944,	0,4769,
chr1	32814794	32816264	TCONS_00000083	0	-	32814794	32816264	0	2	628,59,	0,1411,
chr1	41726452	41730225	TCONS_00000022	0	+	41726452	41730225	0	3	93,268,153,	0,3060,3620,
chr1	43144405	43147325	TCONS_00000023	0	+	43144405	43147325	0	2	135,461,	0,2459,
chr1	43820320	43823783	TCONS_00000085	0	-	43820320	43823783	0	2	357,310,	0,3153,
chr1	44410041	44411974	TCONS_00000087	0	-	44410041	44411974	0	2	427,59,	0,1874,
chr1	46899498	46911374	TCONS_00000024	0	+	46899498	46911374	0	9	121,42,125,125,55,40,109,146,504,	0,1380,2085,2297,5696,6839,7267,9065,11372,
chr1	46921494	46948147	TCONS_00000025	0	+	46921494	46948147	0	2	88,266,	0,26387,
chr1	47643804	47644943	TCONS_00000088	0	-	47643804	47644943	0	2	317,82,	0,1057,
chr1	61005920	61062508	TCONS_00000090	0	-	61005920	61062508	0	5	185,115,74,126,1299,	0,2048,33089,47788,55289,
chr1	61005920	61066329	TCONS_00000091	0	-	61005920	61066329	0	6	185,115,74,126,836,531,	0,2048,33089,47788,55289,59878,
chr1	61005920	61106163	TCONS_00000092	0	-	61005920	61106163	0	8	185,115,74,126,836,124,116,220,	0,2048,33089,47788,55289,59878,99762,100023,
chr1	63786554	63787930	TCONS_00000093	0	-	63786554	63787930	0	3	307,97,595,	0,483,781,
chr1	63786554	63788149	TCONS_00000094	0	-	63786554	63788149	0	3	307,714,163,	0,483,1432,
chr1	65444575	65453909	TCONS_00000095	0	-	65444575	65453909	0	2	976,964,	0,8370,
chr1	71547006	71703406	TCONS_00000028	0	+	71547006	71703406	0	4	90,41,58,594,	0,10340,141733,155806,
chr1	71558845	71703611	TCONS_00000029	0	+	71558845	71703611	0	3	89,58,799,	0,129894,143967,
chr1	76175699	76189696	TCONS_00000097	0	-	76175699	76189696	0	4	609,61,121,70,	0,10330,13653,13927,
chr1	79789453	79790534	TCONS_00000030	0	+	79789453	79790534	0	2	191,151,	0,930,
chr1	81000662	81050048	TCONS_00000098	0	-	81000662	81050048	0	2	275,74,	0,49312,
chr1	93776725	93811368	TCONS_00000101	0	-	93776725	93811368	0	9	440,95,127,61,1898,180,31,53,88,	0,13466,14600,15433,26208,28188,28480,29289,34555,
chr1	95940292	95944912	TCONS_00000031	0	+	95940292	95944912	0	4	439,61,237,2018,	0,577,2007,2602,
chr1	100727825	100731690	TCONS_00000103	0	-	100727825	100731690	0	3	1762,850,131,	0,2798,3734,
chr1	100729945	100731690	TCONS_00000104	0	-	100729945	100731690	0	3	858,103,131,	0,1425,1614,
chr1	113362791	113392437	TCONS_00000107	0	-	113362791	113392437	0	4	369,102,160,136,	0,3483,5343,29510,
chr1	113362791	113371257	TCONS_00000106	0	-	113362791	113371257	0	4	372,102,160,159,	0,3483,5343,8307,
chr1	113362911	113392401	TCONS_00000108	0	-	113362911	113392401	0	5	249,102,160,93,100,	0,3363,5223,20198,29390,
chr1	116995267	117021464	TCONS_00000110	0	-	116995267	117021464	0	4	287,151,121,62,	0,2419,25406,26135,
chr1	117006342	117009074	TCONS_00000111	0	-	117006342	117009074	0	2	217,263,	0,2469,
chr1	142569265	142588234	TCONS_00000113	0	-	142569265	142588234	0	4	46,101,48,168,	0,715,8221,18801,
chr1	142803223	142816004	TCONS_00000115	0	-	142803223	142816004	0	3	1386,268,88,	0,1870,12693,
chr1	143119060	143233417	TCONS_00000036	0	+	143119060	143233417	0	4	59,88,268,1371,	0,101573,112233,112986,
chr1	143464644	143467613	TCONS_00000117	0	-	143464644	143467613	0	2	794,43,	0,2926,
chr1	143527884	143529223	TCONS_00000118	0	-	143527884	143529223	0	2	242,63,	0,1276,
chr1	146473118	146475054	TCONS_00000120	0	-	146473118	146475054	0	3	773,149,599,	0,869,1337,
chr1	146986157	146989699	TCONS_00000121	0	-	146986157	146989699	0	3	111,156,434,	0,1186,3108,
chr1	148932784	148933579	TCONS_00000042	0	+	148932784	148933579	0	2	136,289,	0,506,
chr1	149320440	149370857	TCONS_00000043	0	+	149320440	149370857	0	3	111,40,201,	0,1612,50216,
chr1	156682003	156682966	TCONS_00000125	0	-	156682003	156682966	0	2	136,297,	0,666,
chr1	166445008	166459276	TCONS_00000127	0	-	166445008	166459276	0	3	433,89,179,	0,1109,14089,
chr1	168433451	168464882	TCONS_00000128	0	-	168433451	168464882	0	5	160,64,159,79,57,	0,21029,21359,29832,31374,
chr1	173833038	173837127	TCONS_00000132	0	-	173833038	173837127	0	8	175,1026,77,38,30,269,53,30,	0,356,1570,1956,2276,2627,3090,4059,
chr1	174084738	174128271	TCONS_00000133	0	-	174084738	174128271	0	3	43,71,247,	0,40026,43286,
chr1	179798743	179805259	TCONS_00000134	0	-	179798743	179805259	0	2	223,130,	0,6386,
chr1	187061956	187343497	TCONS_00000046	0	+	187061956	187343497	0	4	122,74,70,518,	0,210641,236166,281023,
chr1	200993070	200999070	TCONS_00000050	0	+	200993070	200999070	0	2	143,4521,	0,1479,
chr1	200993070	200999070	TCONS_00000049	0	+	200993070	200999070	0	2	134,4521,	0,1479,
chr1	202830881	202844369	TCONS_00000053	0	+	202830881	202844369	0	3	51,80,2185,	0,10446,11303,
chr1	209834708	209848592	TCONS_00000137	0	-	209834708	209848592	0	3	204,151,26,	0,1547,13858,
chr1	212341548	212363601	TCONS_00000057	0	+	212341548	212363601	0	4	59,122,110,219,	0,387,1979,21834,
chr1	219414536	219424558	TCONS_00000058	0	+	219414536	219424558	0	2	114,2705,	0,7317,
chr1	222139682	222156485	TCONS_00000059	0	+	222139682	222156485	0	3	162,149,144,	0,2007,16659,
chr1	223317390	223318296	TCONS_00000060	0	+	223317390	223318296	0	2	195,418,	0,488,
chr1	224183658	224197405	TCONS_00000061	0	+	224183658	224197405	0	4	138,101,135,384,	0,6565,7563,13363,
chr1	226274581	226277993	TCONS_00000062	0	+	226274581	226277993	0	3	174,165,68,	0,2609,3344,
chr1	228698236	228699989	TCONS_00000139	0	-	228698236	228699989	0	3	143,354,106,	0,1115,1647,
chr1	235095412	235105809	TCONS_00000141	0	-	235095412	235105809	0	3	251,102,73,	0,801,10324,
chr1	243192813	243211127	TCONS_00000142	0	-	243192813	243211127	0	3	405,105,114,	0,1760,18200,
chr1	246939314	246944208	TCONS_00000065	0	+	246939314	246944208	0	2	1090,523,	0,4371,
chr10	5319062	5327888	TCONS_00000273	0	-	5319062	5327888	0	5	195,123,78,117,81,	0,5676,6610,7715,8745,
chr10	6625409	6628882	TCONS_00000247	0	+	6625409	6628882	0	2	471,1363,	0,2110,
chr10	15478479	15484309	TCONS_00000274	0	-	15478479	15484309	0	2	484,168,	0,5662,
chr10	26932097	26937429	TCONS_00000249	0	+	26932097	26937429	0	2	428,3587,	0,1745,
chr10	26956489	26965047	TCONS_00000277	0	-	26956489	26965047	0	2	934,3,	0,8555,
chr10	29698500	29711301	TCONS_00000250	0	+	29698500	29711301	0	3	87,56,1882,	0,5785,10919,
chr10	30569014	30569839	TCONS_00000278	0	-	30569014	30569839	0	2	400,114,	0,711,
chr10	31012179	31012669	TCONS_00000251	0	+	31012179	31012669	0	2	86,322,	0,168,
chr10	35104694	35105314	TCONS_00000253	0	+	35104694	35105314	0	2	35,267,	0,353,
chr10	37529814	37530977	TCONS_00000254	0	+	37529814	37530977	0	3	130,103,102,	0,284,1061,
chr10	43015072	43048242	TCONS_00000279	0	-	43015072	43048242	0	8	1503,124,127,59,242,291,155,21,	0,3557,3987,30932,31948,32365,32763,33149,
chr10	43016270	43048256	TCONS_00000280	0	-	43016270	43048256	0	5	305,124,127,121,2252,	0,2359,2789,4717,29734,
chr10	43916046	43917254	TCONS_00000256	0	+	43916046	43917254	0	3	51,115,137,	0,353,1071,
chr10	50504494	50507063	TCONS_00000285	0	-	50504494	50507063	0	2	324,210,	0,2359,
chr10	52388788	52393380	TCONS_00000257	0	+	52388788	52393380	0	2	150,4044,	0,548,
chr10	60064312	60065381	TCONS_00000259	0	+	60064312	60065381	0	2	267,61,	0,1008,
chr10	67330207	67375947	TCONS_00000260	0	+	67330207	67375947	0	6	96,155,122,83,138,554,	0,975,2485,15035,15215,45186,
chr10	67330207	67398171	TCONS_00000261	0	+	67330207	67398171	0	6	310,155,122,318,126,544,	0,975,2485,15035,45186,67420,
chr10	79687129	79689582	TCONS_00000264	0	+	79687129	79689582	0	2	251,236,	0,2217,
chr10	81445112	81450743	TCONS_00000290	0	-	81445112	81450743	0	2	27,4706,	0,925,
chr10	81564240	81586350	TCONS_00000291	0	-	81564240	81586350	0	5	43,84,201,104,397,	0,1554,4278,10128,21713,
chr10	81967465	81979413	TCONS_00000266	0	+	81967465	81979413	0	2	522,1639,	0,10309,
chr10	89155049	89167457	TCONS_00000293	0	-	89155049	89167457	0	3	2097,181,198,	0,2727,12210,
chr10	91406045	91410579	TCONS_00000294	0	-	91406045	91410579	0	2	258,110,	0,4424,
chr10	109760768	109800952	TCONS_00000296	0	-	109760768	109800952	0	3	328,138,146,	0,39350,40038,
chr10	112629500	112631352	TCONS_00000270	0	+	112629500	112631352	0	2	99,302,	0,1550,
chr10	114648491	114665870	TCONS_00000271	0	+	114648491	114665870	0	3	75,107,135,	0,2233,17244,
chr10	120116619	120118715	TCONS_00000272	0	+	120116619	120118715	0	3	51,322,207,	0,419,1889,
chr10	126617451	126619962	TCONS_00000297	0	-	126617451	126619962	0	2	320,110,	0,2401,
chr10	127407339	127407934	TCONS_00000298	0	-	127407339	127407934	0	2	211,89,	0,506,
chr11	287304	288298	TCONS_00000338	0	+	287304	288298	0	2	30,279,	0,715,
chr11	567143	568457	TCONS_00000377	0	-	567143	568457	0	2	710,106,	0,1208,
chr11	2016405	2019105	TCONS_00000379	0	-	2016405	2019105	0	5	619,123,113,135,1358,	0,700,903,1111,1342,
chr11	2016445	2019057	TCONS_00000380	0	-	2016445	2019057	0	6	579,123,113,135,309,353,	0,660,863,1071,1302,2259,
chr11	2016917	2017697	TCONS_00000381	0	-	2016917	2017697	0	4	107,123,113,181,	0,188,391,599,
chr11	3402190	3408100	TCONS_00000343	0	+	3402190	3408100	0	4	84,85,118,1972,	0,2501,3206,3938,
chr11	4208369	4223885	TCONS_00000344	0	+	4208369	4223885	0	2	65,397,	0,15119,
chr11	12995348	13011126	TCONS_00000385	0	-	12995348	13011126	0	2	7198,124,	0,15654,
chr11	15574400	15612644	TCONS_00000347	0	+	15574400	15612644	0	5	59,45,351,95,21,	0,4363,9023,32853,38223,
chr11	27238585	27240350	TCONS_00000386	0	-	27238585	27240350	0	2	442,145,	0,1620,
chr11	28373653	28548588	TCONS_00000348	0	+	28373653	28548588	0	5	52,100,66,43,426,	0,9830,72192,174371,174509,
chr11	46277905	46296098	TCONS_00000388	0	-	46277905	46296098	0	2	187,167,	0,18026,
chr11	50257749	50261299	TCONS_00000352	0	+	50257749	50261299	0	2	339,185,	0,3365,
chr11	50257788	50263827	TCONS_00000353	0	+	50257788	50263827	0	3	300,124,76,	0,4521,5963,
chr11	50279144	50320877	TCONS_00000354	0	+	50279144	50320877	0	5	533,85,91,97,168,	0,940,34011,40998,41565,
chr11	50279838	50303098	TCONS_00000355	0	+	50279838	50303098	0	2	331,289,	0,22971,
chr11	55451616	55453636	TCONS_00000389	0	-	55451616	55453636	0	2	85,260,	0,1760,
chr11	60674260	60677214	TCONS_00000356	0	+	60674260	60677214	0	2	494,316,	0,2638,
chr11	61382507	61406921	TCONS_00000357	0	+	61382507	61406921	0	5	93,143,198,226,2865,	0,9949,13806,21093,21549,
chr11	65513199	65539056	TCONS_00000359	0	+	65513199	65539056	0	2	70,394,	0,25463,
chr11	68638131	68642010	TCONS_00000362	0	+	68638131	68642010	0	2	252,3000,	0,879,
chr11	68708970	68710320	TCONS_00000394	0	-	68708970	68710320	0	2	485,84,	0,1266,
chr11	77850816	77853105	TCONS_00000365	0	+	77850816	77853105	0	2	302,554,	0,1735,
chr11	78134236	78141674	TCONS_00000399	0	-	78134236	78141674	0	4	2005,69,222,929,	0,2146,4118,6509,
chr11	86666753	86712001	TCONS_00000368	0	+	86666753	86712001	0	3	1,45,1132,	0,2270,44116,
chr11	88071070	88107350	TCONS_00000369	0	+	88071070	88107350	0	2	154,946,	0,35334,
chr11	105028197	105031554	TCONS_00000400	0	-	105028197	105031554	0	2	620,563,	0,2794,
chr11	105130147	105139150	TCONS_00000401	0	-	105130147	105139150	0	2	265,161,	0,8842,
chr11	111639580	111649074	TCONS_00000402	0	-	111639580	111649074	0	4	283,58,86,175,	0,2122,2450,9319,
chr11	112151205	112164839	TCONS_00000371	0	+	112151205	112164839	0	3	243,1460,390,	0,10837,13244,
chr11	115628180	115630915	TCONS_00000403	0	-	115628180	115630915	0	2	790,205,	0,2530,
chr11	116644104	116644921	TCONS_00000372	0	+	116644104	116644921	0	2	123,296,	0,521,
chr11	119252487	119280472	TCONS_00000373	0	+	119252487	119280472	0	4	131,174,122,262,	0,13203,13764,27723,
chr11	134433289	134442950	TCONS_00000374	0	+	134433289	134442950	0	3	39,97,378,	0,2823,9283,
chr12	2896529	2903461	TCONS_00000511	0	-	2896529	2903461	0	2	124,299,	0,6633,
chr12	3150602	3154116	TCONS_00000453	0	+	3150602	3154116	0	2	2012,1473,	0,2041,
chr12	5399645	5487520	TCONS_00000454	0	+	5399645	5487520	0	5	145,74,132,63,578,	0,1625,77323,81056,87297,
chr12	5480728	5492819	TCONS_00000455	0	+	5480728	5492819	0	2	36,612,	0,11479,
chr12	6502713	6504235	TCONS_00000456	0	+	6502713	6504235	0	2	781,563,	0,959,
chr12	9709909	9728864	TCONS_00000462	0	+	9709909	9728864	0	12	267,84,174,82,3509,212,1713,127,113,91,69,1422,	0,1055,1861,2796,3503,7778,10176,13452,14147,15689,16152,17533,
chr12	19928384	20162871	TCONS_00000463	0	+	19928384	20162871	0	5	153,59,166,123,217,	0,147747,168928,233194,234270,
chr12	22754358	22771801	TCONS_00000464	0	+	22754358	22771801	0	2	46,383,	0,17060,
chr12	23252301	23341472	TCONS_00000465	0	+	23252301	23341472	0	3	108,121,412,	0,86106,88759,
chr12	23334267	23404433	TCONS_00000516	0	-	23334267	23404433	0	2	1290,39,	0,70127,
chr12	31151850	31158907	TCONS_00000517	0	-	31151850	31158907	0	2	389,176,	0,6881,
chr12	31744245	31768600	TCONS_00000469	0	+	31744245	31768600	0	3	429,170,507,	0,10373,23848,
chr12	34190372	34209675	TCONS_00000470	0	+	34190372	34209675	0	3	211,403,180,	0,18619,19123,
chr12	43040384	43080503	TCONS_00000471	0	+	43040384	43080503	0	5	72,137,124,142,90,	0,520,5877,35339,40029,
chr12	43373056	43390289	TCONS_00000518	0	-	43373056	43390289	0	3	147,101,304,	0,10493,16929,
chr12	46778015	46780774	TCONS_00000519	0	-	46778015	46780774	0	2	436,126,	0,2633,
chr12	47631516	47672804	TCONS_00000520	0	-	47631516	47672804	0	2	557,106,	0,41182,
chr12	54519881	54526627	TCONS_00000474	0	+	54519881	54526627	0	2	515,854,	0,5892,
chr12	54555848	54558236	TCONS_00000522	0	-	54555848	54558236	0	2	719,35,	0,2353,
chr12	64992857	65003239	TCONS_00000525	0	-	64992857	65003239	0	2	139,115,	0,10267,
chr12	65951913	66035922	TCONS_00000526	0	-	65951913	66035922	0	5	681,78,110,99,104,	0,11857,29209,55045,83905,
chr12	65996648	66000283	TCONS_00000479	0	+	65996648	66000283	0	2	113,476,	0,3159,
chr12	66038176	66041635	TCONS_00000480	0	+	66038176	66041635	0	2	85,462,	0,2997,
chr12	70612911	70615642	TCONS_00000527	0	-	70612911	70615642	0	2	466,163,	0,2568,
chr12	73597594	73600615	TCONS_00000528	0	-	73597594	73600615	0	2	539,190,	0,2831,
chr12	73605191	74335956	TCONS_00000529	0	-	73605191	74335956	0	6	102,96,78,35,37,60,	0,105147,106317,259384,626695,730705,
chr12	74540294	74686724	TCONS_00000531	0	-	74540294	74686724	0	6	4536,95,80,69,87,630,	0,11275,47559,138510,139345,145800,
chr12	74642416	74663345	TCONS_00000533	0	-	74642416	74663345	0	3	211,97,257,	0,1848,20672,
chr12	76956073	77009211	TCONS_00000484	0	+	76956073	77009211	0	3	65,56,129,	0,8417,53009,
chr12	78893079	78934455	TCONS_00000534	0	-	78893079	78934455	0	2	193,85,	0,41291,
chr12	91755972	91762383	TCONS_00000487	0	+	91755972	91762383	0	2	218,676,	0,5735,
chr12	92073907	92074650	TCONS_00000488	0	+	92073907	92074650	0	2	163,84,	0,659,
chr12	92074239	92075037	TCONS_00000489	0	+	92074239	92075037	0	2	152,471,	0,327,
chr12	92295233	92299963	TCONS_00000491	0	+	92295233	92299963	0	3	32,87,892,	0,377,3838,
chr12	93396902	93413596	TCONS_00000492	0	+	93396902	93413596	0	4	118,234,136,410,	0,613,2967,16284,
chr12	93397190	93532908	TCONS_00000536	0	-	93397190	93532908	0	3	409,85,85,	0,1099,135633,
chr12	93484297	93501376	TCONS_00000493	0	+	93484297	93501376	0	6	107,105,122,71,93,293,	0,818,5593,8811,15800,16786,
chr12	95782374	95799280	TCONS_00000539	0	-	95782374	95799280	0	2	190,150,	0,16756,
chr12	100536835	100538449	TCONS_00000494	0	+	100536835	100538449	0	2	286,132,	0,1482,
chr12	109549022	109551183	TCONS_00000495	0	+	109549022	109551183	0	2	255,284,	0,1877,
chr12	114182381	114211488	TCONS_00000545	0	-	114182381	114211488	0	2	2019,69,	0,29038,
chr12	116971213	116973542	TCONS_00000497	0	+	116971213	116973542	0	2	208,1772,	0,557,
chr12	116985910	116992186	TCONS_00000499	0	+	116985910	116992186	0	4	183,404,58,87,	0,2265,3009,6189,
chr12	117099386	117135870	TCONS_00000500	0	+	117099386	117135870	0	2	665,211,	0,36273,
chr12	122501211	122506718	TCONS_00000502	0	+	122501211	122506718	0	5	226,295,133,164,524,	0,833,1244,4722,4983,
chr12	122501211	122506718	TCONS_00000503	0	+	122501211	122506718	0	4	226,544,164,524,	0,833,4722,4983,
chr12	127484957	127519367	TCONS_00000546	0	-	127484957	127519367	0	2	238,2956,	0,31454,
chr12	127630713	127637054	TCONS_00000505	0	+	127630713	127637054	0	2	4144,420,	0,5921,
chr12	128278071	128305728	TCONS_00000547	0	-	128278071	128305728	0	3	52,238,172,	0,1000,27485,
chr12	128399916	128436055	TCONS_00000506	0	+	128399916	128436055	0	3	311,82,1537,	0,29346,34602,
chr12	128424265	128434667	TCONS_00000548	0	-	128424265	128434667	0	2	1015,15,	0,10387,
chr12	130531676	130532921	TCONS_00000507	0	+	130531676	130532921	0	2	78,275,	0,970,
chr12	130554869	130557230	TCONS_00000508	0	+	130554869	130557230	0	2	1314,399,	0,1962,
chr12	131691751	131694060	TCONS_00000509	0	+	131691751	131694060	0	3	89,234,260,	0,468,2049,
chr12	131953855	131977496	TCONS_00000549	0	-	131953855	131977496	0	3	146,152,195,	0,4996,23446,
chr13	19433966	19434882	TCONS_00000598	0	+	19433966	19434882	0	2	193,296,	0,620,
chr13	24072934	24077013	TCONS_00000600	0	+	24072934	24077013	0	2	47,505,	0,3574,
chr13	30931401	30938333	TCONS_00000611	0	-	30931401	30938333	0	5	128,148,123,66,128,	0,477,989,5896,6804,
chr13	45924457	45925485	TCONS_00000602	0	+	45924457	45925485	0	2	224,86,	0,942,
chr13	48479463	48481492	TCONS_00000612	0	-	48479463	48481492	0	3	70,118,27,	0,1689,2002,
chr13	52741843	52768600	TCONS_00000614	0	-	52741843	52768600	0	9	1596,113,91,138,73,139,141,589,614,	0,2278,3449,7930,12873,16267,18974,21930,26143,
chr13	53058295	53058815	TCONS_00000616	0	-	53058295	53058815	0	2	124,161,	0,359,
chr13	54700996	54707001	TCONS_00000618	0	-	54700996	54707001	0	3	568,198,254,	0,4012,5751,
chr13	92000073	92004656	TCONS_00000607	0	+	92000073	92004656	0	2	140,2705,	0,1878,
chr13	92000073	92006833	TCONS_00000608	0	+	92000073	92006833	0	4	140,73,71,647,	0,1878,2336,6113,
chr13	112976880	112985539	TCONS_00000623	0	-	112976880	112985539	0	3	190,300,167,	0,4679,8492,
chr14	19891094	19925329	TCONS_00000680	0	-	19891094	19925329	0	8	601,91,136,114,112,148,111,90,	0,3605,28043,28397,30264,30496,31918,34145,
chr14	20085487	20145995	TCONS_00000653	0	+	20085487	20145995	0	7	54,84,110,43,98,48,112,	0,809,2170,35771,38828,43202,60396,
chr14	20906827	20908933	TCONS_00000654	0	+	20906827	20908933	0	3	79,152,123,	0,315,1983,
chr14	21576201	21584862	TCONS_00000655	0	+	21576201	21584862	0	2	117,241,	0,8420,
chr14	27342368	27342858	TCONS_00000656	0	+	27342368	27342858	0	2	132,256,	0,234,
chr14	28103330	28108842	TCONS_00000657	0	+	28103330	28108842	0	2	220,3217,	0,2295,
chr14	28787346	28887818	TCONS_00000658	0	+	28787346	28887818	0	3	392,47,69,	0,87285,100403,
chr14	29198715	29234469	TCONS_00000682	0	-	29198715	29234469	0	5	47,118,126,143,104,	0,9217,12324,32822,35650,
chr14	29204208	29231791	TCONS_00000683	0	-	29204208	29231791	0	4	28,118,126,254,	0,3724,6831,27329,
chr14	29299429	29312721	TCONS_00000660	0	+	29299429	29312721	0	5	279,55,24,78,1712,	0,1782,4573,7029,11580,
chr14	29299453	29437606	TCONS_00000661	0	+	29299453	29437606	0	6	255,55,78,114,55,328,	0,1758,7005,40055,99692,137825,
chr14	29336263	29437606	TCONS_00000662	0	+	29336263	29437606	0	3	3359,55,328,	0,62882,101015,
chr14	35916208	35916831	TCONS_00000684	0	-	35916208	35916831	0	2	82,422,	0,201,
chr14	38025362	38036300	TCONS_00000686	0	-	38025362	38036300	0	2	210,153,	0,10785,
chr14	55663444	55665731	TCONS_00000688	0	-	55663444	55665731	0	2	402,166,	0,2121,
chr14	60789953	60790625	TCONS_00000669	0	+	60789953	60790625	0	2	41,297,	0,375,
chr14	71276921	71282108	TCONS_00000671	0	+	71276921	71282108	0	2	87,281,	0,4906,
chr14	71277046	71282120	TCONS_00000672	0	+	71277046	71282120	0	2	336,293,	0,4781,
chr14	72315322	72375147	TCONS_00000673	0	+	72315322	72375147	0	2	131,266,	0,59559,
chr14	88192298	88200642	TCONS_00000692	0	-	88192298	88200642	0	2	56,431,	0,7913,
chr14	88202745	88282595	TCONS_00000693	0	-	88202745	88282595	0	3	588,105,120,	0,27304,79730,
chr14	88490893	88562927	TCONS_00000674	0	+	88490893	88562927	0	4	120,89,119,85,	0,12801,59487,71949,
chr14	92511149	92516990	TCONS_00000695	0	-	92511149	92516990	0	3	153,212,306,	0,4797,5535,
chr14	101142266	101146221	TCONS_00000696	0	-	101142266	101146221	0	2	619,103,	0,3852,
chr14	102095320	102098867	TCONS_00000697	0	-	102095320	102098867	0	2	421,118,	0,3429,
chr14	103561059	103565222	TCONS_00000677	0	+	103561059	103565222	0	2	118,268,	0,3895,
chr15	20487996	20496811	TCONS_00000727	0	+	20487996	20496811	0	6	231,164,88,85,81,215,	0,752,1411,2507,7369,8600,
chr15	21333026	21335424	TCONS_00000766	0	-	21333026	21335424	0	2	294,216,	0,2182,
chr15	21939537	21968151	TCONS_00000767	0	-	21939537	21968151	0	2	3516,254,	0,28360,
chr15	29077525	29084129	TCONS_00000729	0	+	29077525	29084129	0	3	81,103,296,	0,896,6308,
chr15	30832295	30838172	TCONS_00000731	0	+	30832295	30838172	0	3	447,96,158,	0,4472,5719,
chr15	32814893	32825942	TCONS_00000770	0	-	32814893	32825942	0	5	521,289,170,156,530,	0,3997,5839,7090,10519,
chr15	32828247	32879814	TCONS_00000733	0	+	32828247	32879814	0	3	103,96,344,	0,49976,51223,
chr15	40355290	40359721	TCONS_00000736	0	+	40355290	40359721	0	2	1512,2300,	0,2131,
chr15	42189687	42190773	TCONS_00000738	0	+	42189687	42190773	0	2	32,409,	0,677,
chr15	48481316	48483157	TCONS_00000777	0	-	48481316	48483157	0	3	390,100,28,	0,938,1813,
chr15	57611335	57616106	TCONS_00000740	0	+	57611335	57616106	0	4	319,167,223,63,	0,1655,3767,4708,
chr15	58879705	58883875	TCONS_00000741	0	+	58879705	58883875	0	2	406,136,	0,4034,
chr15	61592524	61927648	TCONS_00000780	0	-	61592524	61927648	0	5	214,50,63,88,35,	0,100056,206852,289590,335089,
chr15	69750860	69754145	TCONS_00000783	0	-	69750860	69754145	0	2	299,92,	0,3193,
chr15	74753605	74773643	TCONS_00000743	0	+	74753605	74773643	0	4	767,95,219,252,	0,4771,17795,19786,
chr15	74753605	74773416	TCONS_00000742	0	+	74753605	74773416	0	4	834,95,219,25,	0,4771,17795,19786,
chr15	83412974	83419041	TCONS_00000746	0	+	83412974	83419041	0	2	97,994,	0,5073,
chr15	83419315	83423689	TCONS_00000747	0	+	83419315	83423689	0	2	285,309,	0,4065,
chr15	84748919	84782428	TCONS_00000748	0	+	84748919	84782428	0	6	159,100,68,85,134,50,	0,978,4032,10041,21863,33459,
chr15	85043608	85045612	TCONS_00000750	0	+	85043608	85045612	0	2	256,290,	0,1714,
chr15	85056471	85070180	TCONS_00000792	0	-	85056471	85070180	0	5	62,81,60,120,169,	0,726,992,1674,13540,
chr15	85858153	85873560	TCONS_00000794	0	-	85858153	85873560	0	3	62,138,252,	0,4935,15155,
chr15	87949493	87964295	TCONS_00000795	0	-	87949493	87964295	0	3	219,443,1336,	0,12566,13466,
chr15	88120159	88122917	TCONS_00000751	0	+	88120159	88122917	0	3	119,55,1612,	0,781,1146,
chr15	90645880	90676674	TCONS_00000752	0	+	90645880	90676674	0	4	115,73,118,46,	0,731,15331,30748,
chr15	91203969	91207917	TCONS_00000754	0	+	91203969	91207917	0	2	86,332,	0,3616,
chr15	91565848	91573936	TCONS_00000755	0	+	91565848	91573936	0	4	122,282,111,48,	0,694,7512,8040,
chr15	91565851	91574370	TCONS_00000756	0	+	91565851	91574370	0	4	119,659,361,482,	0,691,7259,8037,
chr15	95702866	95715442	TCONS_00000757	0	+	95702866	95715442	0	2	770,2576,	0,10000,
chr15	96644885	96647821	TCONS_00000797	0	-	96644885	96647821	0	2	567,535,	0,2401,
chr15	96779013	96779932	TCONS_00000759	0	+	96779013	96779932	0	2	125,322,	0,597,
chr15	96936402	96948412	TCONS_00000798	0	-	96936402	96948412	0	2	258,73,	0,11937,
chr15	98058516	98065041	TCONS_00000799	0	-	98058516	98065041	0	2	138,231,	0,6294,
chr15	98195100	98204569	TCONS_00000800	0	-	98195100	98204569	0	2	324,8290,	0,1179,
chr15	102291234	102313675	TCONS_00000762	0	+	102291234	102313675	0	4	714,12466,170,1693,	0,1434,18050,20748,
chr15	102495095	102495924	TCONS_00000763	0	+	102495095	102495924	0	2	353,237,	0,592,
chr16	1344551	1349167	TCONS_00000859	0	-	1344551	1349167	0	3	100,149,71,	0,4292,4545,
chr16	3039054	3044510	TCONS_00000831	0	+	3039054	3044510	0	5	499,501,54,60,2107,	0,1033,1994,2324,3349,
chr16	3156764	3159577	TCONS_00000832	0	+	3156764	3159577	0	3	67,83,152,	0,1485,2661,
chr16	4230117	4233516	TCONS_00000866	0	-	4230117	4233516	0	2	195,123,	0,3276,
chr16	4295739	4298640	TCONS_00000867	0	-	4295739	4298640	0	3	1122,89,388,	0,1234,2513,
chr16	4296374	4301499	TCONS_00000868	0	-	4296374	4301499	0	3	487,89,177,	0,599,4948,
chr16	14047011	14048682	TCONS_00000834	0	+	14047011	14048682	0	2	268,314,	0,1357,
chr16	14396361	14420142	TCONS_00000836	0	+	14396361	14420142	0	2	32,273,	0,23508,
chr16	18027045	18245590	TCONS_00000869	0	-	18027045	18245590	0	4	41,146,107,282,	0,34354,38651,218263,
chr16	18096662	18266920	TCONS_00000871	0	-	18096662	18266920	0	2	643,48,	0,170210,
chr16	21314567	21329912	TCONS_00000839	0	+	21314567	21329912	0	3	211,87,1730,	0,12637,13615,
chr16	24484118	24506498	TCONS_00000873	0	-	24484118	24506498	0	2	6316,194,	0,22186,
chr16	25096956	25122886	TCONS_00000874	0	-	25096956	25122886	0	3	137,291,170,	0,17715,25760,
chr16	26733194	26740447	TCONS_00000841	0	+	26733194	26740447	0	2	350,367,	0,6886,
chr16	30366761	30367848	TCONS_00000842	0	+	30366761	30367848	0	2	180,235,	0,852,
chr16	31054470	31061201	TCONS_00000843	0	+	31054470	31061201	0	2	93,368,	0,6363,
chr16	31460014	31467702	TCONS_00000877	0	-	31460014	31467702	0	2	1080,3098,	0,4590,
chr16	31718283	31721097	TCONS_00000844	0	+	31718283	31721097	0	2	37,1870,	0,944,
chr16	32163039	32164308	TCONS_00000878	0	-	32163039	32164308	0	3	626,197,144,	0,730,1125,
chr16	32182454	32191996	TCONS_00000880	0	-	32182454	32191996	0	7	59,211,151,104,156,175,56,	0,332,3249,4393,4881,8252,9486,
chr16	32772263	32782919	TCONS_00000845	0	+	32772263	32782919	0	5	147,192,108,188,1012,	0,849,4495,7332,9644,
chr16	33123002	33131859	TCONS_00000885	0	-	33123002	33131859	0	8	31,128,133,211,151,104,156,174,	0,123,358,764,3681,4825,5313,8683,
chr16	33497162	33499092	TCONS_00000888	0	-	33497162	33499092	0	3	420,148,104,	0,763,1826,
chr16	33950098	33957115	TCONS_00000889	0	-	33950098	33957115	0	2	317,201,	0,6816,
chr16	47007899	47012894	TCONS_00000847	0	+	47007899	47012894	0	2	137,379,	0,4616,
chr16	54952873	54963101	TCONS_00000891	0	-	54952873	54963101	0	3	4689,113,420,	0,6139,9808,
chr16	56220985	56221990	TCONS_00000892	0	-	56220985	56221990	0	2	627,38,	0,967,
chr16	72459383	72698903	TCONS_00000894	0	-	72459383	72698903	0	3	1973,108,113,	0,54198,239407,
chr16	74239993	74330660	TCONS_00000895	0	-	74239993	74330660	0	2	71,348,	0,90319,
chr16	75538555	75550178	TCONS_00000896	0	-	75538555	75550178	0	3	167,221,78,	0,497,11545,
chr16	79750621	79804460	TCONS_00000897	0	-	79750621	79804460	0	4	116,63,70,117,	0,34489,52428,53722,
chr16	79755208	79804429	TCONS_00000898	0	-	79755208	79804429	0	6	310,91,63,65,70,86,	0,18835,29902,36339,47841,49135,
chr16	81110923	81112466	TCONS_00000851	0	+	81110923	81112466	0	2	558,530,	0,1013,
chr16	83837061	83839732	TCONS_00000899	0	-	83837061	83839732	0	2	72,505,	0,2166,
chr16	88729705	88742665	TCONS_00000854	0	+	88729705	88742665	0	4	103,189,310,2654,	0,7979,8515,10306,
chr16	90168678	90204401	TCONS_00000856	0	+	90168678	90204401	0	9	172,547,196,110,132,216,66,59,308,	0,3888,14017,26352,27526,30948,32048,34271,35415,
chr17	1946768	1948262	TCONS_00000981	0	-	1946768	1948262	0	2	150,293,	0,1201,
chr17	8080129	8086130	TCONS_00000942	0	+	8080129	8086130	0	3	197,117,151,	0,4587,5850,
chr17	18417385	18424566	TCONS_00000982	0	-	18417385	18424566	0	3	1699,289,1771,	0,3113,5410,
chr17	18981095	18991191	TCONS_00000945	0	+	18981095	18991191	0	3	131,133,164,	0,2205,9932,
chr17	20867034	20883551	TCONS_00000947	0	+	20867034	20883551	0	2	66,555,	0,15962,
chr17	21906416	21913070	TCONS_00000948	0	+	21906416	21913070	0	2	148,3647,	0,3007,
chr17	25316214	25326951	TCONS_00000983	0	-	25316214	25326951	0	3	291,72,117,	0,2353,10620,
chr17	25325105	25326967	TCONS_00000984	0	-	25325105	25326967	0	2	224,133,	0,1729,
chr17	29053322	29054582	TCONS_00000985	0	-	29053322	29054582	0	2	359,101,	0,1159,
chr17	29056486	29057409	TCONS_00000949	0	+	29056486	29057409	0	2	759,30,	0,893,
chr17	31232679	31233602	TCONS_00000952	0	+	31232679	31233602	0	2	118,394,	0,529,
chr17	37182967	37183363	TCONS_00000990	0	-	37182967	37183363	0	2	231,63,	0,333,
chr17	38168796	38170958	TCONS_00000992	0	-	38168796	38170958	0	3	261,122,152,	0,1694,2010,
chr17	38673277	38683254	TCONS_00000955	0	+	38673277	38683254	0	4	24,145,286,559,	0,3689,6344,9418,
chr17	41447212	41465913	TCONS_00000993	0	-	41447212	41465913	0	6	1195,180,143,140,388,257,	0,1402,7826,9278,11428,18444,
chr17	41453295	41465680	TCONS_00000994	0	-	41453295	41465680	0	4	1886,140,388,24,	0,3195,5345,12361,
chr17	45527933	45569858	TCONS_00000996	0	-	45527933	45569858	0	6	311,110,99,130,178,99,	0,6116,32424,39598,40447,41826,
chr17	45532473	45569836	TCONS_00000997	0	-	45532473	45569836	0	7	1047,110,99,122,130,178,77,	0,1576,27884,31655,35058,35907,37286,
chr17	46537731	46543402	TCONS_00000957	0	+	46537731	46543402	0	2	107,594,	0,5077,
chr17	48286293	48290167	TCONS_00000958	0	+	48286293	48290167	0	3	191,71,861,	0,403,3013,
chr17	49414075	49419932	TCONS_00000959	0	+	49414075	49419932	0	3	1206,118,1321,	0,2892,4536,
chr17	55849306	55912110	TCONS_00001002	0	-	55849306	55912110	0	2	251,254,	0,62550,
chr17	58209565	58213014	TCONS_00001004	0	-	58209565	58213014	0	2	308,898,	0,2551,
chr17	62964155	62971694	TCONS_00001006	0	-	62964155	62971694	0	4	344,129,764,1022,	0,4496,4716,6517,
chr17	63096929	63107176	TCONS_00000963	0	+	63096929	63107176	0	3	231,90,343,	0,395,9904,
chr17	66099083	66111659	TCONS_00000964	0	+	66099083	66111659	0	3	116,104,458,	0,11479,12118,
chr17	68014216	68019977	TCONS_00001007	0	-	68014216	68019977	0	4	132,61,130,1758,	0,455,1387,4003,
chr17	76358751	76360986	TCONS_00000969	0	+	76358751	76360986	0	2	81,409,	0,1826,
chr17	78991768	78993811	TCONS_00001009	0	-	78991768	78993811	0	3	380,144,345,	0,477,1698,
chr17	79886276	79888393	TCONS_00000973	0	+	79886276	79888393	0	3	45,384,540,	0,1075,1577,
chr17	79887042	79889196	TCONS_00000974	0	+	79887042	79889196	0	2	693,1343,	0,811,
chr17	79995906	79997122	TCONS_00000976	0	+	79995906	79997122	0	2	238,66,	0,1150,
chr17	80338985	80340566	TCONS_00001013	0	-	80338985	80340566	0	2	233,127,	0,1454,
chr18	976589	1159392	TCONS_00001049	0	+	976589	1159392	0	4	307,110,51,213,	0,157254,161225,182590,
chr18	1655030	1782073	TCONS_00001052	0	+	1655030	1782073	0	5	509,46,631,62,359,	0,1420,124829,125548,126684,
chr18	2034679	2239880	TCONS_00001070	0	-	2034679	2239880	0	4	469,178,44,88,	0,91521,96818,205113,
chr18	3466247	3473201	TCONS_00001053	0	+	3466247	3473201	0	3	108,144,361,	0,877,6593,
chr18	5081180	5085476	TCONS_00001054	0	+	5081180	5085476	0	2	59,481,	0,3815,
chr18	5238082	5243935	TCONS_00001055	0	+	5238082	5243935	0	3	966,1626,343,	0,2103,5510,
chr18	6462150	6463014	TCONS_00001072	0	-	6462150	6463014	0	2	665,83,	0,781,
chr18	6925475	6929970	TCONS_00001073	0	-	6925475	6929970	0	4	2108,100,118,57,	0,2643,3374,4438,
chr18	9315191	9334439	TCONS_00001074	0	-	9315191	9334439	0	3	70,91,305,	0,6868,18943,
chr18	14337421	14342523	TCONS_00001057	0	+	14337421	14342523	0	4	1474,129,270,1003,	0,2089,2959,4099,
chr18	14971495	14973769	TCONS_00001058	0	+	14971495	14973769	0	2	390,1393,	0,881,
chr18	19793740	19807992	TCONS_00001059	0	+	19793740	19807992	0	2	223,143,	0,14109,
chr18	20303455	20366836	TCONS_00001077	0	-	20303455	20366836	0	2	257,124,	0,63257,
chr18	39805928	39813292	TCONS_00001060	0	+	39805928	39813292	0	2	144,323,	0,7041,
chr18	53709483	53763545	TCONS_00001064	0	+	53709483	53763545	0	3	92,98,240,	0,7827,53822,
chr18	53763182	53763537	TCONS_00001065	0	+	53763182	53763537	0	2	39,232,	0,123,
chr18	59273300	59274149	TCONS_00001082	0	-	59273300	59274149	0	2	587,66,	0,783,
chr19	71785	72719	TCONS_00001119	0	+	71785	72719	0	2	489,135,	0,799,
chr19	1748158	1748744	TCONS_00001122	0	+	1748158	1748744	0	2	182,233,	0,353,
chr19	4457958	4471276	TCONS_00001154	0	-	4457958	4471276	0	2	270,32,	0,13286,
chr19	4470497	4471490	TCONS_00001155	0	-	4470497	4471490	0	2	113,246,	0,747,
chr19	9841528	9842619	TCONS_00001125	0	+	9841528	9842619	0	2	524,76,	0,1015,
chr19	9944754	9945689	TCONS_00001157	0	-	9944754	9945689	0	2	600,150,	0,785,
chr19	11750590	11797382	TCONS_00001126	0	+	11750590	11797382	0	10	121,123,47,127,61,401,101,581,127,1692,	0,4463,6451,8582,10581,11877,38544,40616,42770,45100,
chr19	14436163	14481008	TCONS_00001159	0	-	14436163	14481008	0	4	80,95,94,254,	0,21963,41515,44591,
chr19	15724065	15725364	TCONS_00001161	0	-	15724065	15725364	0	2	203,391,	0,908,
chr19	15962860	15975714	TCONS_00001163	0	-	15962860	15975714	0	3	199,104,89,	0,2682,12765,
chr19	18133211	18142839	TCONS_00001129	0	+	18133211	18142839	0	2	265,1335,	0,8293,
chr19	20451077	20607775	TCONS_00001167	0	-	20451077	20607775	0	3	833,50,184,	0,35691,156514,
chr19	28129390	28131546	TCONS_00001173	0	-	28129390	28131546	0	2	196,261,	0,1895,
chr19	28206693	28284302	TCONS_00001174	0	-	28206693	28284302	0	4	73,172,243,395,	0,17010,30312,77214,
chr19	28221180	28284848	TCONS_00001175	0	-	28221180	28284848	0	5	2175,172,243,233,409,	0,2523,15825,62727,63259,
chr19	28909389	28920397	TCONS_00001177	0	-	28909389	28920397	0	2	1429,141,	0,10867,
chr19	28926294	29218587	TCONS_00001178	0	-	28926294	29218587	0	10	1428,219,234,211,379,211,115,171,44,101,	0,1528,2097,25899,31014,287182,288816,289431,290906,292192,
chr19	28927966	29026184	TCONS_00001179	0	-	28927966	29026184	0	4	75,137,379,178,	0,522,29342,98040,
chr19	35282723	35307804	TCONS_00001183	0	-	35282723	35307804	0	3	96,211,339,	0,24429,24742,
chr19	35307060	35323773	TCONS_00001184	0	-	35307060	35323773	0	6	1334,180,90,121,207,145,	0,2430,13007,14249,16173,16568,
chr19	45430060	45434450	TCONS_00001135	0	+	45430060	45434450	0	3	230,136,194,	0,991,4196,
chr19	45430060	45434643	TCONS_00001136	0	+	45430060	45434643	0	4	29,78,136,387,	0,152,991,4196,
chr19	45430076	45434447	TCONS_00001137	0	+	45430076	45434447	0	3	10,78,191,	0,136,4180,
chr19	46530911	46533419	TCONS_00001138	0	+	46530911	46533419	0	3	390,112,42,	0,493,2466,
chr19	46531126	46531747	TCONS_00001139	0	+	46531126	46531747	0	2	175,343,	0,278,
chr19	46692284	46706365	TCONS_00001191	0	-	46692284	46706365	0	3	1387,35,269,	0,9380,13812,
chr19	46699034	46706340	TCONS_00001192	0	-	46699034	46706340	0	3	61,35,244,	0,2630,7062,
chr19	50990066	50990895	TCONS_00001193	0	-	50990066	50990895	0	2	379,247,	0,582,
chr19	51279397	51289374	TCONS_00001194	0	-	51279397	51289374	0	4	326,81,60,28,	0,9602,9801,9949,
chr19	52097813	52105041	TCONS_00001141	0	+	52097813	52105041	0	2	86,578,	0,6650,
chr19	52341955	52344311	TCONS_00001195	0	-	52341955	52344311	0	2	1177,556,	0,1800,
chr19	53426634	53427328	TCONS_00001143	0	+	53426634	53427328	0	2	83,403,	0,291,
chr19	53471503	53496777	TCONS_00001198	0	-	53471503	53496777	0	4	2592,81,272,45,	0,12641,18324,25229,
chr19	55728027	55732984	TCONS_00001144	0	+	55728027	55732984	0	2	50,807,	0,4150,
chr19	56989499	57006801	TCONS_00001145	0	+	56989499	57006801	0	2	251,1270,	0,16032,
chr19	56989551	57006804	TCONS_00001146	0	+	56989551	57006804	0	3	94,180,388,	0,15980,16865,
chr2	6969010	6980595	TCONS_00001289	0	-	6969010	6980595	0	4	76,139,117,174,	0,1088,4434,11411,
chr2	10592444	10595678	TCONS_00001234	0	+	10592444	10595678	0	4	151,190,23,130,	0,1550,2927,3104,
chr2	12147241	12701675	TCONS_00001236	0	+	12147241	12701675	0	6	112,97,118,97,239,450,	0,631,159622,301572,551090,553984,
chr2	12246709	12271674	TCONS_00001237	0	+	12246709	12271674	0	3	101,134,243,	0,234,24722,
chr2	30355210	30366670	TCONS_00001292	0	-	30355210	30366670	0	3	299,99,3165,	0,3907,8295,
chr2	34902645	34947630	TCONS_00001240	0	+	34902645	34947630	0	3	349,195,565,	0,36000,44420,
chr2	37797835	37832519	TCONS_00001241	0	+	37797835	37832519	0	2	500,141,	0,34543,
chr2	38359778	38366088	TCONS_00001293	0	-	38359778	38366088	0	3	84,105,162,	0,5858,6148,
chr2	38685778	38690256	TCONS_00001295	0	-	38685778	38690256	0	2	239,212,	0,4266,
chr2	38685784	38710235	TCONS_00001296	0	-	38685784	38710235	0	4	233,69,198,135,	0,4260,10601,24316,
chr2	39664556	39828484	TCONS_00001242	0	+	39664556	39828484	0	6	120,93,69,128,128,1979,	0,16423,16881,78998,81167,161949,
chr2	46618151	46621613	TCONS_00001297	0	-	46618151	46621613	0	2	2333,457,	0,3005,
chr2	59444842	59506535	TCONS_00001245	0	+	59444842	59506535	0	3	67,100,1869,	0,37455,59824,
chr2	62690261	62691205	TCONS_00001246	0	+	62690261	62691205	0	2	192,232,	0,712,
chr2	74375135	74379405	TCONS_00001249	0	+	74375135	74379405	0	2	470,3581,	0,689,
chr2	75155365	75160151	TCONS_00001251	0	+	75155365	75160151	0	2	3298,364,	0,4422,
chr2	75167384	75169797	TCONS_00001252	0	+	75167384	75169797	0	2	482,784,	0,1629,
chr2	96472865	96481963	TCONS_00001302	0	-	96472865	96481963	0	2	185,2166,	0,6932,
chr2	98086770	98089158	TCONS_00001254	0	+	98086770	98089158	0	2	71,606,	0,1782,
chr2	107159469	107160753	TCONS_00001255	0	+	107159469	107160753	0	2	205,306,	0,978,
chr2	107997647	108017142	TCONS_00001256	0	+	107997647	108017142	0	2	84,235,	0,19260,
chr2	108002087	108159105	TCONS_00001306	0	-	108002087	108159105	0	5	103,122,89,84,211,	0,1111,31063,143149,156807,
chr2	108293493	108295836	TCONS_00001307	0	-	108293493	108295836	0	2	1614,68,	0,2275,
chr2	108442196	108443292	TCONS_00001308	0	-	108442196	108443292	0	2	386,284,	0,812,
chr2	112071888	112124394	TCONS_00001311	0	-	112071888	112124394	0	3	251,177,1257,	0,29749,51249,
chr2	112248849	112268567	TCONS_00001258	0	+	112248849	112268567	0	2	390,367,	0,19351,
chr2	112249519	112252388	TCONS_00001313	0	-	112249519	112252388	0	2	626,255,	0,2614,
chr2	113348317	113350157	TCONS_00001259	0	+	113348317	113350157	0	2	140,1085,	0,755,
chr2	113400127	113403267	TCONS_00001315	0	-	113400127	113403267	0	3	743,57,1592,	0,1408,1548,
chr2	114335191	114336353	TCONS_00001260	0	+	114335191	114336353	0	3	128,205,488,	0,367,674,
chr2	114586966	114588696	TCONS_00001317	0	-	114586966	114588696	0	2	148,268,	0,1462,
chr2	114588764	114600933	TCONS_00001319	0	-	114588764	114600933	0	3	241,56,93,	0,342,12076,
chr2	121076582	121083874	TCONS_00001263	0	+	121076582	121083874	0	3	132,98,325,	0,6516,6967,
chr2	127066086	127101569	TCONS_00001264	0	+	127066086	127101569	0	3	136,237,231,	0,3791,35252,
chr2	131174327	131185559	TCONS_00001321	0	-	131174327	131185559	0	4	1544,175,68,283,	0,2316,8336,10949,
chr2	132394305	132408816	TCONS_00001269	0	+	132394305	132408816	0	2	2446,2990,	0,11521,
chr2	139203593	139259268	TCONS_00001322	0	-	139203593	139259268	0	3	444,126,380,	0,54731,55295,
chr2	139228225	139231502	TCONS_00001270	0	+	139228225	139231502	0	3	93,292,441,	0,384,2836,
chr2	139233830	139259268	TCONS_00001323	0	-	139233830	139259268	0	3	986,126,380,	0,24494,25058,
chr2	145780794	145940208	TCONS_00001271	0	+	145780794	145940208	0	4	46,134,103,438,	0,148770,151662,158976,
chr2	171636298	171638902	TCONS_00001274	0	+	171636298	171638902	0	2	100,152,	0,2452,
chr2	175190754	175195371	TCONS_00001278	0	+	175190754	175195371	0	3	1384,380,1359,	0,2430,3258,
chr2	175193499	175195270	TCONS_00001279	0	+	175193499	175195270	0	2	65,1570,	0,201,
chr2	181844153	181844817	TCONS_00001329	0	-	181844153	181844817	0	2	240,25,	0,639,
chr2	186898221	186946072	TCONS_00001330	0	-	186898221	186946072	0	5	308,102,56,213,16,	0,4836,6005,25262,47835,
chr2	208051215	208103907	TCONS_00001331	0	-	208051215	208103907	0	3	497,166,1364,	0,48946,51328,
chr2	216395169	216410249	TCONS_00001332	0	-	216395169	216410249	0	5	88,92,88,84,151,	0,1042,6135,12482,14929,
chr2	235742958	235822028	TCONS_00001334	0	-	235742958	235822028	0	4	424,41,118,124,	0,53462,73143,78946,
chr2	235743002	235797420	TCONS_00001335	0	-	235743002	235797420	0	3	380,41,128,	0,53418,54290,
chr2	242912521	242916680	TCONS_00001285	0	+	242912521	242916680	0	3	1092,877,80,	0,1309,4079,
chr2	242912521	242919427	TCONS_00001286	0	+	242912521	242919427	0	5	911,401,57,105,1199,	0,1004,1742,2081,5707,
chr20	2644997	2646520	TCONS_00001420	0	+	2644997	2646520	0	2	255,617,	0,906,
chr20	23337431	23338753	TCONS_00001442	0	-	23337431	23338753	0	2	343,162,	0,1160,
chr20	25731853	25733397	TCONS_00001421	0	+	25731853	25733397	0	2	121,199,	0,1345,
chr20	25989426	25991167	TCONS_00001443	0	-	25989426	25991167	0	2	265,277,	0,1464,
chr20	37049242	37058856	TCONS_00001450	0	-	37049242	37058856	0	4	305,93,85,2534,	0,410,5819,7080,
chr20	37076180	37079564	TCONS_00001424	0	+	37076180	37079564	0	3	86,69,586,	0,1124,2798,
chr20	42839599	42854667	TCONS_00001425	0	+	42839599	42854667	0	3	118,116,1207,	0,3928,13861,
chr20	42839721	42854667	TCONS_00001427	0	+	42839721	42854667	0	4	275,116,316,1207,	0,3806,6285,13739,
chr20	42839721	42854667	TCONS_00001426	0	+	42839721	42854667	0	2	275,1207,	0,13739,
chr20	48927247	48937879	TCONS_00001453	0	-	48927247	48937879	0	3	539,1443,268,	0,2203,10364,
chr20	48927510	48928551	TCONS_00001428	0	+	48927510	48928551	0	2	733,210,	0,831,
chr20	50827174	51147546	TCONS_00001430	0	+	50827174	51147546	0	5	105,164,37,38,120,	0,24133,94319,144686,320252,
chr20	50827174	50851550	TCONS_00001429	0	+	50827174	50851550	0	2	105,243,	0,24133,
chr20	51288455	51307147	TCONS_00001433	0	+	51288455	51307147	0	5	44,127,89,139,87,	0,2468,5103,13158,18605,
chr20	51290949	51298117	TCONS_00001434	0	+	51290949	51298117	0	4	101,101,89,174,	0,799,2609,6994,
chr20	51297966	51307119	TCONS_00001435	0	+	51297966	51307119	0	3	123,139,59,	0,3647,9094,
chr20	51301660	51307468	TCONS_00001436	0	+	51301660	51307468	0	3	92,93,189,	0,5400,5619,
chr20	62258579	62260177	TCONS_00001438	0	+	62258579	62260177	0	2	166,635,	0,963,
chr20	62258602	62260060	TCONS_00001439	0	+	62258602	62260060	0	2	143,439,	0,1019,
chr21	15316064	15344450	TCONS_00001480	0	-	15316064	15344450	0	8	119,71,73,29,132,56,138,134,	0,1295,7323,7488,18996,23637,26229,28252,
chr21	16225291	16254296	TCONS_00001483	0	-	16225291	16254296	0	3	461,167,89,	0,4571,28916,
chr21	18126837	18188007	TCONS_00001484	0	-	18126837	18188007	0	3	252,118,67,	0,1161,61103,
chr21	20649043	20716884	TCONS_00001486	0	-	20649043	20716884	0	2	692,91,	0,67750,
chr21	21265592	21272069	TCONS_00001487	0	-	21265592	21272069	0	3	295,62,55,	0,4744,6422,
chr21	23411451	23470982	TCONS_00001489	0	-	23411451	23470982	0	4	2303,164,58,351,	0,3812,57396,59180,
chr21	35553048	35562220	TCONS_00001472	0	+	35553048	35562220	0	2	46,1152,	0,8020,
chr21	36118053	36157183	TCONS_00001473	0	+	36118053	36157183	0	3	260,66,2306,	0,36368,36824,
chr21	44336912	44345756	TCONS_00001492	0	-	44336912	44345756	0	2	2489,301,	0,8543,
chr21	45621172	45622579	TCONS_00001476	0	+	45621172	45622579	0	2	668,131,	0,1276,
chr21	45626407	45627282	TCONS_00001494	0	-	45626407	45627282	0	2	266,197,	0,678,
chr21	47013591	47017005	TCONS_00001478	0	+	47013591	47017005	0	3	31,89,701,	0,1895,2713,
chr22	17082933	17134699	TCONS_00001514	0	+	17082933	17134699	0	5	172,57,51,162,5283,	0,20797,34996,36535,46483,
chr22	17097059	17099722	TCONS_00001515	0	+	17097059	17099722	0	2	177,2087,	0,576,
chr22	18782043	18830912	TCONS_00001543	0	-	18782043	18830912	0	2	261,107,	0,48762,
chr22	20383523	20387658	TCONS_00001545	0	-	20383523	20387658	0	3	397,84,1933,	0,1588,2202,
chr22	21056964	21058890	TCONS_00001518	0	+	21056964	21058890	0	8	33,64,117,57,60,73,41,292,	0,153,329,791,956,1291,1511,1634,
chr22	21057128	21058793	TCONS_00001519	0	+	21057128	21058793	0	7	53,117,57,119,89,41,195,	0,165,627,792,1127,1347,1470,
chr22	21057208	21058894	TCONS_00001520	0	+	21057208	21058894	0	6	202,57,119,73,41,296,	0,547,712,1047,1267,1390,
chr22	21457304	21476073	TCONS_00001522	0	+	21457304	21476073	0	6	211,73,135,269,163,981,	0,12913,14108,15025,15771,17788,
chr22	23668802	23670680	TCONS_00001525	0	+	23668802	23670680	0	2	176,170,	0,1708,
chr22	23775750	23777258	TCONS_00001526	0	+	23775750	23777258	0	3	498,171,248,	0,996,1260,
chr22	23776256	23777436	TCONS_00001527	0	+	23776256	23777436	0	2	661,426,	0,754,
chr22	23776357	23776918	TCONS_00001528	0	+	23776357	23776918	0	2	165,172,	0,389,
chr22	23788784	23802975	TCONS_00001529	0	+	23788784	23802975	0	2	205,436,	0,13755,
chr22	26908520	26909878	TCONS_00001532	0	+	26908520	26909878	0	2	480,501,	0,857,
chr22	29196670	29244547	TCONS_00001533	0	+	29196670	29244547	0	4	55,208,73,169,	0,21289,43444,47708,
chr22	29579071	29582569	TCONS_00001549	0	-	29579071	29582569	0	2	298,385,	0,3113,
chr22	29866856	29875344	TCONS_00001550	0	-	29866856	29875344	0	2	1579,1346,	0,7142,
chr22	31367051	31374831	TCONS_00001534	0	+	31367051	31374831	0	3	714,733,3676,	0,1789,4104,
chr22	35566404	35627049	TCONS_00001552	0	-	35566404	35627049	0	4	1191,122,163,59,	0,1927,24445,60586,
chr22	42760530	42765242	TCONS_00001553	0	-	42760530	42765242	0	2	620,522,	0,4190,
chr22	45530170	45559540	TCONS_00001555	0	-	45530170	45559540	0	2	508,88,	0,29282,
chr22	48027422	48102408	TCONS_00001537	0	+	48027422	48102408	0	7	213,174,113,121,136,66,2071,	0,3506,54526,54901,55129,55467,72915,
chr22	48027422	48033115	TCONS_00001536	0	+	48027422	48033115	0	2	213,2187,	0,3506,
chr22	48844701	48847029	TCONS_00001539	0	+	48844701	48847029	0	2	450,118,	0,2210,
chr22	50111700	50118154	TCONS_00001556	0	-	50111700	50118154	0	2	2779,996,	0,5458,
chr3	2004064	2029154	TCONS_00001625	0	-	2004064	2029154	0	2	255,102,	0,24988,
chr3	5226647	5229014	TCONS_00001626	0	-	5226647	5229014	0	2	1549,375,	0,1992,
chr3	6532165	6774321	TCONS_00001585	0	+	6532165	6774321	0	4	194,99,97,364,	0,227090,233971,241792,
chr3	6532415	6621600	TCONS_00001587	0	+	6532415	6621600	0	2	214,1869,	0,87316,
chr3	6618740	6626407	TCONS_00001589	0	+	6618740	6626407	0	2	1084,1089,	0,6578,
chr3	10059180	10068049	TCONS_00001629	0	-	10059180	10068049	0	3	575,188,325,	0,6063,8544,
chr3	12919020	12926710	TCONS_00001631	0	-	12919020	12926710	0	3	193,89,353,	0,1383,7337,
chr3	14313872	14345345	TCONS_00001632	0	-	14313872	14345345	0	2	471,142,	0,31331,
chr3	24540115	24541833	TCONS_00001591	0	+	24540115	24541833	0	2	750,811,	0,907,
chr3	27863088	27901683	TCONS_00001592	0	+	27863088	27901683	0	3	127,99,106,	0,3052,38489,
chr3	30566236	30568677	TCONS_00001593	0	+	30566236	30568677	0	2	82,354,	0,2087,
chr3	34244735	34310303	TCONS_00001594	0	+	34244735	34310303	0	2	65,490,	0,65078,
chr3	36810215	36825658	TCONS_00001635	0	-	36810215	36825658	0	2	536,35,	0,15408,
chr3	40338700	40350988	TCONS_00001636	0	-	40338700	40350988	0	2	4187,175,	0,12113,
chr3	49586738	49591799	TCONS_00001639	0	-	49586738	49591799	0	3	2137,118,326,	0,4242,4735,
chr3	50297734	50300916	TCONS_00001596	0	+	50297734	50300916	0	2	261,2352,	0,830,
chr3	50304072	50304803	TCONS_00001640	0	-	50304072	50304803	0	2	247,91,	0,640,
chr3	52273273	52275113	TCONS_00001597	0	+	52273273	52275113	0	2	178,923,	0,917,
chr3	63739801	63790769	TCONS_00001641	0	-	63739801	63790769	0	7	96,99,107,124,95,106,56,	0,12547,28306,30605,31851,32982,50912,
chr3	80837569	80838528	TCONS_00001600	0	+	80837569	80838528	0	2	551,141,	0,818,
chr3	82035302	82251605	TCONS_00001601	0	+	82035302	82251605	0	4	230,66,102,126,	0,56573,199200,216177,
chr3	98621267	98737406	TCONS_00001602	0	+	98621267	98737406	0	4	94,102,67,132,	0,2469,115632,116007,
chr3	106830408	106959474	TCONS_00001644	0	-	106830408	106959474	0	3	585,105,185,	0,18326,128881,
chr3	110246328	110248429	TCONS_00001645	0	-	110246328	110248429	0	4	285,95,168,253,	0,1179,1519,1848,
chr3	125626847	125629115	TCONS_00001649	0	-	125626847	125629115	0	3	250,124,53,	0,432,2215,
chr3	129831392	129838671	TCONS_00001605	0	+	129831392	129838671	0	3	195,256,772,	0,4287,6507,
chr3	131094919	131100356	TCONS_00001652	0	-	131094919	131100356	0	2	632,180,	0,5257,
chr3	138654030	138662901	TCONS_00001653	0	-	138654030	138662901	0	2	3248,1739,	0,7132,
chr3	138660364	138662862	TCONS_00001654	0	-	138660364	138662862	0	2	1096,55,	0,2443,
chr3	139108656	139163576	TCONS_00001607	0	+	139108656	139163576	0	4	119,124,99,441,	0,29742,33201,54479,
chr3	150421829	150437933	TCONS_00001608	0	+	150421829	150437933	0	4	20,245,78,278,	0,2884,3889,15826,
chr3	156807669	156818924	TCONS_00001610	0	+	156807669	156818924	0	3	242,99,450,	0,9602,10805,
chr3	159715960	159733648	TCONS_00001657	0	-	159715960	159733648	0	5	144,146,86,446,166,	0,10938,13292,13491,17522,
chr3	171185913	171187463	TCONS_00001612	0	+	171185913	171187463	0	2	131,959,	0,591,
chr3	182362001	182373668	TCONS_00001614	0	+	182362001	182373668	0	5	102,106,207,118,59,	0,254,604,5669,11608,
chr3	183171430	183173329	TCONS_00001617	0	+	183171430	183173329	0	2	451,343,	0,1556,
chr3	186525480	186535910	TCONS_00001619	0	+	186525480	186535910	0	2	195,345,	0,10085,
chr3	187166632	187167238	TCONS_00001620	0	+	187166632	187167238	0	2	46,200,	0,406,
chr3	191285723	191291227	TCONS_00001622	0	+	191285723	191291227	0	2	1890,125,	0,5379,
chr3	193558731	193561813	TCONS_00001660	0	-	193558731	193561813	0	2	2283,373,	0,2709,
chr3	197340897	197354777	TCONS_00001663	0	-	197340897	197354777	0	8	596,122,149,165,144,163,86,127,	0,1537,5713,7677,8160,9193,10085,13753,
chr4	8322005	8325692	TCONS_00001730	0	+	8322005	8325692	0	4	244,76,118,247,	0,1678,1847,3440,
chr4	22999140	23042905	TCONS_00001732	0	+	22999140	23042905	0	5	96,128,94,37,593,	0,2067,5632,35314,43172,
chr4	22999140	23042905	TCONS_00001731	0	+	22999140	23042905	0	4	96,128,94,593,	0,2067,5632,43172,
chr4	31999008	32157644	TCONS_00001738	0	+	31999008	32157644	0	3	436,215,709,	0,148666,157927,
chr4	34260307	34271369	TCONS_00001779	0	-	34260307	34271369	0	2	541,125,	0,10937,
chr4	38619885	38621058	TCONS_00001780	0	-	38619885	38621058	0	2	64,314,	0,859,
chr4	39640759	39653692	TCONS_00001742	0	+	39640759	39653692	0	3	155,99,807,	0,2554,12126,
chr4	39655026	39668188	TCONS_00001743	0	+	39655026	39668188	0	3	59,123,446,	0,980,12716,
chr4	53656160	53681631	TCONS_00001745	0	+	53656160	53681631	0	5	48,127,146,94,312,	0,971,2055,9585,25159,
chr4	56686168	56703548	TCONS_00001746	0	+	56686168	56703548	0	3	125,131,298,	0,11331,17082,
chr4	60416859	60496042	TCONS_00001782	0	-	60416859	60496042	0	6	113,87,123,61,60,114,	0,9859,13081,23156,43278,79069,
chr4	62009374	62019680	TCONS_00001747	0	+	62009374	62019680	0	2	119,427,	0,9879,
chr4	68566986	68589276	TCONS_00001748	0	+	68566986	68589276	0	2	216,3137,	0,19153,
chr4	79567049	79603853	TCONS_00001751	0	+	79567049	79603853	0	4	368,109,72,1939,	0,3705,27447,34865,
chr4	104297164	104361003	TCONS_00001755	0	+	104297164	104361003	0	4	1168,112,57,222,	0,60927,62699,63617,
chr4	119199820	119201140	TCONS_00001757	0	+	119199820	119201140	0	2	766,362,	0,958,
chr4	124411422	124443261	TCONS_00001762	0	+	124411422	124443261	0	3	245,204,90,	0,6473,31749,
chr4	127355882	127384815	TCONS_00001785	0	-	127355882	127384815	0	2	212,631,	0,28302,
chr4	127383172	127384815	TCONS_00001786	0	-	127383172	127384815	0	2	339,631,	0,1012,
chr4	127618722	127657245	TCONS_00001787	0	-	127618722	127657245	0	2	746,666,	0,37857,
chr4	129210526	129221438	TCONS_00001763	0	+	129210526	129221438	0	2	3751,146,	0,10766,
chr4	129390857	129440549	TCONS_00001764	0	+	129390857	129440549	0	7	514,198,78,159,235,142,639,	0,649,11970,13626,41708,46154,49053,
chr4	132851185	132897107	TCONS_00001788	0	-	132851185	132897107	0	3	281,143,30,	0,3475,45892,
chr4	139694698	139722882	TCONS_00001768	0	+	139694698	139722882	0	4	149,156,44,811,	0,21514,26519,27373,
chr4	144859019	144903069	TCONS_00001770	0	+	144859019	144903069	0	4	57,63,159,131,	0,41053,41927,43919,
chr4	150658765	150817385	TCONS_00001791	0	-	150658765	150817385	0	5	98,85,63,38,100,	0,5041,11079,77697,158520,
chr4	174451608	174463082	TCONS_00001772	0	+	174451608	174463082	0	3	82,112,5084,	0,509,6390,
chr4	184416090	184425647	TCONS_00001793	0	-	184416090	184425647	0	3	130,110,319,	0,2622,9238,
chr4	185286340	185291024	TCONS_00001794	0	-	185286340	185291024	0	3	459,123,1458,	0,638,3226,
chr4	187810366	187813604	TCONS_00001773	0	+	187810366	187813604	0	2	2156,180,	0,3058,
chr4	188294231	188298255	TCONS_00001797	0	-	188294231	188298255	0	2	2550,21,	0,4003,
chr5	269972	271631	TCONS_00001899	0	-	269972	271631	0	2	350,172,	0,1487,
chr5	1173255	1176706	TCONS_00001900	0	-	1173255	1176706	0	4	338,107,560,631,	0,1383,1988,2820,
chr5	7373229	7379903	TCONS_00001854	0	+	7373229	7379903	0	2	399,178,	0,6496,
chr5	10493402	10494206	TCONS_00001902	0	-	10493402	10494206	0	2	183,232,	0,572,
chr5	12574955	12761326	TCONS_00001858	0	+	12574955	12761326	0	4	209,82,102,1856,	0,20853,136354,184515,
chr5	14663211	14664384	TCONS_00001903	0	-	14663211	14664384	0	2	241,397,	0,776,
chr5	18704541	18746282	TCONS_00001904	0	-	18704541	18746282	0	2	62,176,	0,41565,
chr5	19034933	19039101	TCONS_00001906	0	-	19034933	19039101	0	3	1209,200,313,	0,2690,3855,
chr5	20616500	20814646	TCONS_00001861	0	+	20616500	20814646	0	4	89,57,61,209,	0,44320,191461,197937,
chr5	29143418	29164107	TCONS_00001862	0	+	29143418	29164107	0	5	418,127,191,237,1585,	0,2436,2959,10147,19104,
chr5	29164440	29165356	TCONS_00001863	0	+	29164440	29165356	0	2	181,320,	0,596,
chr5	43014515	43018826	TCONS_00001912	0	-	43014515	43018826	0	2	737,1651,	0,2660,
chr5	44745110	44808844	TCONS_00001913	0	-	44745110	44808844	0	4	396,97,65,101,	0,933,32028,63633,
chr5	44775795	44808768	TCONS_00001914	0	-	44775795	44808768	0	3	482,65,25,	0,1343,32948,
chr5	44776857	44808861	TCONS_00001915	0	-	44776857	44808861	0	3	573,84,118,	0,1153,31886,
chr5	53618617	53699682	TCONS_00001866	0	+	53618617	53699682	0	2	136,2210,	0,78855,
chr5	64782270	64782875	TCONS_00001918	0	-	64782270	64782875	0	2	209,156,	0,449,
chr5	68935285	68975086	TCONS_00001921	0	-	68935285	68975086	0	4	908,85,188,115,	0,2746,6423,39686,
chr5	69758070	69775042	TCONS_00001872	0	+	69758070	69775042	0	6	116,82,52,120,100,188,	0,11204,12911,13237,16238,16784,
chr5	84928987	84931172	TCONS_00001923	0	-	84928987	84931172	0	2	260,151,	0,2034,
chr5	89196480	89200725	TCONS_00001874	0	+	89196480	89200725	0	2	538,46,	0,4199,
chr5	90606837	90610219	TCONS_00001925	0	-	90606837	90610219	0	3	2209,140,323,	0,2617,3059,
chr5	103415611	103418157	TCONS_00001876	0	+	103415611	103418157	0	3	214,134,577,	0,997,1969,
chr5	103415611	103440072	TCONS_00001877	0	+	103415611	103440072	0	4	214,134,68,198,	0,997,1969,24263,
chr5	103716256	103716740	TCONS_00001928	0	-	103716256	103716740	0	2	224,131,	0,353,
chr5	104308987	104582065	TCONS_00001929	0	-	104308987	104582065	0	5	372,212,86,51,68,	0,2387,6404,35574,273010,
chr5	104314294	104582461	TCONS_00001930	0	-	104314294	104582461	0	3	1183,51,464,	0,30267,267703,
chr5	118096168	118121154	TCONS_00001931	0	-	118096168	118121154	0	2	379,118,	0,24868,
chr5	127301579	127418792	TCONS_00001934	0	-	127301579	127418792	0	4	1041,101,131,131,	0,95256,96482,117082,
chr5	131699913	131705340	TCONS_00001936	0	-	131699913	131705340	0	3	720,827,232,	0,1733,5195,
chr5	133735185	133737612	TCONS_00001881	0	+	133735185	133737612	0	2	271,249,	0,2178,
chr5	133842242	133844415	TCONS_00001882	0	+	133842242	133844415	0	2	283,319,	0,1854,
chr5	135838998	135857035	TCONS_00001883	0	+	135838998	135857035	0	2	1384,1172,	0,16865,
chr5	136070461	136091874	TCONS_00001884	0	+	136070461	136091874	0	3	233,158,1826,	0,19042,19587,
chr5	139482506	139487228	TCONS_00001937	0	-	139482506	139487228	0	3	1245,176,1348,	0,2665,3374,
chr5	144809430	144820738	TCONS_00001885	0	+	144809430	144820738	0	3	58,234,362,	0,7130,10946,
chr5	150537666	150538023	TCONS_00001939	0	-	150537666	150538023	0	2	213,35,	0,322,
chr5	161985690	162050467	TCONS_00001943	0	-	161985690	162050467	0	4	373,160,76,127,	0,3100,32925,64650,
chr5	162439270	162864299	TCONS_00001944	0	-	162439270	162864299	0	5	24,102,118,93,111,	0,76980,413538,416676,424918,
chr5	169758390	169761946	TCONS_00001890	0	+	169758390	169761946	0	3	191,90,1809,	0,1461,1747,
chr5	175570087	175612158	TCONS_00001945	0	-	175570087	175612158	0	23	542,171,119,140,28,185,125,882,128,333,55,111,58,87,65,68,169,65,25,71,79,71,55,	0,1940,3004,3881,4454,4601,4929,11666,13777,15779,24578,28668,30421,31889,32063,32749,33197,33674,37239,37731,39600,40146,42016,
chr5	177038253	177046755	TCONS_00001892	0	+	177038253	177046755	0	3	749,163,839,	0,7389,7663,
chr5	179084564	179091530	TCONS_00001893	0	+	179084564	179091530	0	4	534,93,129,207,	0,825,5411,6759,
chr5	180111765	180113546	TCONS_00001895	0	+	180111765	180113546	0	2	141,898,	0,883,
chr5	180259483	180262889	TCONS_00001897	0	+	180259483	180262889	0	2	377,1578,	0,1828,
chr6	2246015	2398981	TCONS_00002024	0	+	2246015	2398981	0	5	149,90,84,406,171,	0,3055,17819,151439,152795,
chr6	2271916	2284300	TCONS_00002025	0	+	2271916	2284300	0	2	1735,568,	0,11816,
chr6	2854890	2876744	TCONS_00002057	0	-	2854890	2876744	0	3	1034,336,218,	0,3254,21636,
chr6	3182977	3195990	TCONS_00002060	0	-	3182977	3195990	0	3	983,432,91,	0,8082,12922,
chr6	6692976	6714208	TCONS_00002027	0	+	6692976	6714208	0	3	438,195,265,	0,18129,20967,
chr6	12583146	12585636	TCONS_00002062	0	-	12583146	12585636	0	2	593,301,	0,2189,
chr6	14977018	15090234	TCONS_00002063	0	-	14977018	15090234	0	4	531,60,198,228,	0,20628,102846,112988,
chr6	22056774	22111157	TCONS_00002029	0	+	22056774	22111157	0	2	145,182,	0,54201,
chr6	25992902	25999478	TCONS_00002030	0	+	25992902	25999478	0	2	244,1348,	0,5228,
chr6	26987953	26991521	TCONS_00002031	0	+	26987953	26991521	0	2	481,489,	0,3079,
chr6	27678356	27681779	TCONS_00002032	0	+	27678356	27681779	0	2	312,997,	0,2426,
chr6	28805023	28806786	TCONS_00002067	0	-	28805023	28806786	0	2	1074,260,	0,1503,
chr6	28827401	28831127	TCONS_00002068	0	-	28827401	28831127	0	2	2391,67,	0,3659,
chr6	28864306	28865099	TCONS_00002034	0	+	28864306	28865099	0	2	201,212,	0,581,
chr6	30258782	30294111	TCONS_00002069	0	-	30258782	30294111	0	4	3959,106,214,326,	0,5126,23263,35003,
chr6	30258782	30294153	TCONS_00002070	0	-	30258782	30294153	0	3	3959,106,368,	0,5126,35003,
chr6	30780642	30798436	TCONS_00002071	0	-	30780642	30798436	0	2	1907,145,	0,17649,
chr6	33811666	33813950	TCONS_00002039	0	+	33811666	33813950	0	2	196,565,	0,1719,
chr6	34664749	34665377	TCONS_00002040	0	+	34664749	34665377	0	2	25,442,	0,186,
chr6	35701643	35704724	TCONS_00002073	0	-	35701643	35704724	0	4	161,285,116,107,	0,1213,1896,2974,
chr6	40346075	40347624	TCONS_00002041	0	+	40346075	40347624	0	2	561,604,	0,945,
chr6	41107593	41108570	TCONS_00002074	0	-	41107593	41108570	0	2	214,235,	0,742,
chr6	52442160	52443442	TCONS_00002043	0	+	52442160	52443442	0	2	289,595,	0,687,
chr6	69342554	69344216	TCONS_00002076	0	-	69342554	69344216	0	2	394,140,	0,1522,
chr6	81153060	81175644	TCONS_00002046	0	+	81153060	81175644	0	4	195,105,201,181,	0,9813,19528,22403,
chr6	117994876	117996533	TCONS_00002080	0	-	117994876	117996533	0	2	1122,274,	0,1383,
chr6	125899712	126066174	TCONS_00002081	0	-	125899712	126066174	0	5	159,67,38,84,128,	0,67067,78862,141856,166334,
chr6	134846462	134980974	TCONS_00002082	0	-	134846462	134980974	0	3	219,227,88,	0,5513,134424,
chr6	140404231	140409567	TCONS_00002050	0	+	140404231	140409567	0	3	134,75,667,	0,3587,4669,
chr6	140414326	140416032	TCONS_00002084	0	-	140414326	140416032	0	2	5,501,	0,1205,
chr6	141167094	141174061	TCONS_00002085	0	-	141167094	141174061	0	2	347,106,	0,6861,
chr6	143288169	143343090	TCONS_00002086	0	-	143288169	143343090	0	3	409,86,288,	0,19012,54633,
chr6	148454944	148458540	TCONS_00002088	0	-	148454944	148458540	0	2	330,96,	0,3500,
chr6	153115630	153153048	TCONS_00002091	0	-	153115630	153153048	0	3	259,123,60,	0,10510,37358,
chr6	160060338	160061133	TCONS_00002092	0	-	160060338	160061133	0	2	40,701,	0,94,
chr6	161347400	161348194	TCONS_00002053	0	+	161347400	161348194	0	2	210,169,	0,625,
chr7	6120733	6124887	TCONS_00002136	0	+	6120733	6124887	0	3	168,244,112,	0,3326,4042,
chr7	8343370	8385597	TCONS_00002137	0	+	8343370	8385597	0	3	56,174,4951,	0,36642,37276,
chr7	20257199	20261304	TCONS_00002139	0	+	20257199	20261304	0	4	46,108,174,339,	0,679,2006,3766,
chr7	22894087	22901428	TCONS_00002143	0	+	22894087	22901428	0	2	2088,4837,	0,2504,
chr7	24822532	24835222	TCONS_00002176	0	-	24822532	24835222	0	2	1620,514,	0,12176,
chr7	26438212	26440014	TCONS_00002144	0	+	26438212	26440014	0	2	146,1149,	0,653,
chr7	29554384	29603279	TCONS_00002177	0	-	29554384	29603279	0	3	549,64,276,	0,47090,48619,
chr7	35794573	35840216	TCONS_00002179	0	-	35794573	35840216	0	5	232,95,137,117,121,	0,3215,26245,38942,45522,
chr7	36502631	36544121	TCONS_00002145	0	+	36502631	36544121	0	4	106,93,146,186,	0,6151,9263,41304,
chr7	44888657	44889164	TCONS_00002147	0	+	44888657	44889164	0	2	174,107,	0,400,
chr7	45022621	45026433	TCONS_00002181	0	-	45022621	45026433	0	5	300,225,70,77,310,	0,799,1334,2998,3502,
chr7	46030503	46040497	TCONS_00002148	0	+	46030503	46040497	0	2	173,359,	0,9635,
chr7	56601922	56605823	TCONS_00002186	0	-	56601922	56605823	0	2	2659,82,	0,3819,
chr7	65941289	65955046	TCONS_00002187	0	-	65941289	65955046	0	7	25,88,55,59,59,90,122,	0,2706,4091,5238,8792,11646,13635,
chr7	65956082	65958525	TCONS_00002189	0	-	65956082	65958525	0	2	376,323,	0,2120,
chr7	65958692	65960461	TCONS_00002152	0	+	65958692	65960461	0	2	320,220,	0,1549,
chr7	66803592	66805300	TCONS_00002156	0	+	66803592	66805300	0	2	968,517,	0,1191,
chr7	74299872	74306687	TCONS_00002190	0	-	74299872	74306687	0	5	457,99,117,86,296,	0,667,3931,4560,6519,
chr7	77313113	77325728	TCONS_00002192	0	-	77313113	77325728	0	3	537,127,516,	0,1405,12099,
chr7	77313259	77325579	TCONS_00002193	0	-	77313259	77325579	0	3	391,127,91,	0,1259,12229,
chr7	77314101	77325570	TCONS_00002195	0	-	77314101	77325570	0	2	544,358,	0,11111,
chr7	77619700	77624259	TCONS_00002157	0	+	77619700	77624259	0	3	294,199,71,	0,600,4488,
chr7	86954540	86974831	TCONS_00002196	0	-	86954540	86974831	0	3	220,162,473,	0,16298,19818,
chr7	86954614	86974831	TCONS_00002197	0	-	86954614	86974831	0	4	146,162,191,211,	0,16224,19744,20006,
chr7	89748612	89752204	TCONS_00002198	0	-	89748612	89752204	0	2	282,296,	0,3296,
chr7	90940682	91144590	TCONS_00002160	0	+	90940682	91144590	0	5	19,123,58,34,1548,	0,1072,4605,155477,202360,
chr7	106415855	106424936	TCONS_00002164	0	+	106415855	106424936	0	2	613,3841,	0,5240,
chr7	119342167	119547646	TCONS_00002200	0	-	119342167	119547646	0	3	2859,59,300,	0,98702,205179,
chr7	119421212	119547646	TCONS_00002202	0	-	119421212	119547646	0	3	1199,59,300,	0,19657,126134,
chr7	125563682	125573886	TCONS_00002165	0	+	125563682	125573886	0	3	322,176,59,	0,583,10145,
chr7	129781570	129782379	TCONS_00002166	0	+	129781570	129782379	0	2	42,385,	0,424,
chr7	129781577	129782455	TCONS_00002167	0	+	129781577	129782455	0	2	35,357,	0,521,
chr7	135777657	136124062	TCONS_00002168	0	+	135777657	136124062	0	4	127,162,116,2263,	0,84342,236072,344142,
chr7	135777672	135928920	TCONS_00002169	0	+	135777672	135928920	0	4	112,118,162,2023,	0,55740,84327,149225,
chr7	136804505	136849017	TCONS_00002203	0	-	136804505	136849017	0	2	541,150,	0,44362,
chr7	149244249	149321843	TCONS_00002205	0	-	149244249	149321843	0	9	618,182,79,253,216,114,127,300,211,	0,2034,3709,4415,5642,72765,73887,74101,77383,
chr7	153096763	153111075	TCONS_00002206	0	-	153096763	153111075	0	3	868,107,378,	0,5813,13934,
chr7	153097004	153109319	TCONS_00002207	0	-	153097004	153109319	0	4	627,107,131,142,	0,5572,7036,12173,
chr7	158799212	158803243	TCONS_00002172	0	+	158799212	158803243	0	2	306,2003,	0,2028,
chr7	158801044	158815371	TCONS_00002173	0	+	158801044	158815371	0	4	1085,1189,542,1008,	0,8104,11953,13319,
chr8	1920735	1921776	TCONS_00002291	0	-	1920735	1921776	0	2	94,463,	0,578,
chr8	2447075	2480453	TCONS_00002292	0	-	2447075	2480453	0	5	1265,139,80,150,71,	0,5580,6640,14796,33307,
chr8	2452099	2480457	TCONS_00002293	0	-	2452099	2480457	0	4	692,80,150,75,	0,1616,9772,28283,
chr8	2531183	2585991	TCONS_00002295	0	-	2531183	2585991	0	3	1170,72,122,	0,31562,54686,
chr8	2554055	2585957	TCONS_00002296	0	-	2554055	2585957	0	3	417,72,88,	0,8690,31814,
chr8	2584857	2680004	TCONS_00002253	0	+	2584857	2680004	0	5	176,124,68,153,89,	0,77246,81031,91931,95058,
chr8	8093524	8095872	TCONS_00002298	0	-	8093524	8095872	0	2	361,160,	0,2188,
chr8	8097890	8102385	TCONS_00002254	0	+	8097890	8102385	0	2	2064,765,	0,3730,
chr8	9046520	9060364	TCONS_00002255	0	+	9046520	9060364	0	4	36,239,68,356,	0,337,9913,13488,
chr8	11973651	11979872	TCONS_00002256	0	+	11973651	11979872	0	2	183,377,	0,5844,
chr8	22928889	22932001	TCONS_00002303	0	-	22928889	22932001	0	2	431,53,	0,3059,
chr8	22929541	22932001	TCONS_00002304	0	-	22929541	22932001	0	2	397,53,	0,2407,
chr8	31133111	31241795	TCONS_00002260	0	+	31133111	31241795	0	2	213,123,	0,108561,
chr8	39346405	39380331	TCONS_00002306	0	-	39346405	39380331	0	9	285,95,184,137,82,167,77,55,60,	0,1376,2938,4224,10447,11605,16909,25214,33866,
chr8	50081097	50141484	TCONS_00002265	0	+	50081097	50141484	0	4	271,113,81,368,	0,56399,59601,60019,
chr8	54955552	54958137	TCONS_00002307	0	-	54955552	54958137	0	3	226,137,21,	0,1824,2564,
chr8	58106136	58108971	TCONS_00002267	0	+	58106136	58108971	0	2	112,2528,	0,307,
chr8	58802134	58803368	TCONS_00002308	0	-	58802134	58803368	0	2	571,209,	0,1025,
chr8	61317569	61421318	TCONS_00002309	0	-	61317569	61421318	0	3	239,121,113,	0,63061,103636,
chr8	61544113	61548830	TCONS_00002311	0	-	61544113	61548830	0	2	353,3211,	0,1506,
chr8	61878360	61880334	TCONS_00002312	0	-	61878360	61880334	0	2	656,203,	0,1771,
chr8	65063662	65152839	TCONS_00002313	0	-	65063662	65152839	0	3	59,61,449,	0,79450,88728,
chr8	67025521	67027414	TCONS_00002270	0	+	67025521	67027414	0	2	310,618,	0,1275,
chr8	76135638	76190696	TCONS_00002316	0	-	76135638	76190696	0	3	955,104,105,	0,53583,54953,
chr8	82066564	82076834	TCONS_00002272	0	+	82066564	82076834	0	3	77,129,316,	0,4252,9954,
chr8	84824947	85052518	TCONS_00002274	0	+	84824947	85052518	0	4	123,61,95,361,	0,131831,171436,227210,
chr8	90729042	90735689	TCONS_00002320	0	-	90729042	90735689	0	2	4560,1447,	0,5200,
chr8	91233715	91400216	TCONS_00002277	0	+	91233715	91400216	0	3	259,91,422,	0,24692,166079,
chr8	91233715	91259679	TCONS_00002276	0	+	91233715	91259679	0	3	23,100,1272,	0,159,24692,
chr8	91233744	91581546	TCONS_00002278	0	+	91233744	91581546	0	4	230,91,115,184,	0,24663,232892,347618,
chr8	91605031	91618293	TCONS_00002323	0	-	91605031	91618293	0	3	300,140,298,	0,1028,12964,
chr8	92072136	92082351	TCONS_00002324	0	-	92072136	92082351	0	3	3838,244,193,	0,9670,10022,
chr8	93681115	93691822	TCONS_00002279	0	+	93681115	93691822	0	2	80,786,	0,9921,
chr8	93707201	93770770	TCONS_00002326	0	-	93707201	93770770	0	3	5016,120,39,	0,23425,63530,
chr8	111949918	112039662	TCONS_00002331	0	-	111949918	112039662	0	6	38,37,109,120,129,128,	0,65724,66971,67840,77214,89616,
chr8	111994628	112040028	TCONS_00002332	0	-	111994628	112040028	0	6	741,37,109,120,129,494,	0,21014,22261,23130,32504,44906,
chr8	112014085	112040028	TCONS_00002334	0	-	112014085	112040028	0	5	1594,109,120,129,494,	0,2804,3673,13047,25449,
chr8	122966878	123139423	TCONS_00002336	0	-	122966878	123139423	0	3	509,121,160,	0,26977,172385,
chr8	125204911	125259639	TCONS_00002337	0	-	125204911	125259639	0	3	874,206,115,	0,15445,54613,
chr8	125823859	125827924	TCONS_00002339	0	-	125823859	125827924	0	3	231,111,440,	0,459,3625,
chr8	125847125	125869758	TCONS_00002340	0	-	125847125	125869758	0	3	260,139,154,	0,5240,22479,
chr8	125861007	125956854	TCONS_00002282	0	+	125861007	125956854	0	6	56,62,209,85,114,46,	0,509,979,92697,94504,95801,
chr8	125954154	125963419	TCONS_00002283	0	+	125954154	125963419	0	4	812,109,105,362,	0,3725,4142,8903,
chr8	127011237	127013245	TCONS_00002341	0	-	127011237	127013245	0	2	160,44,	0,1964,
chr8	129021903	129113343	TCONS_00002284	0	+	129021903	129113343	0	4	61,127,137,118,	0,660,86860,91322,
chr8	129571268	129573372	TCONS_00002342	0	-	129571268	129573372	0	3	554,309,57,	0,1217,2047,
chr8	130363936	130587262	TCONS_00002344	0	-	130363936	130587262	0	3	1290,71,135,	0,18616,223191,
chr8	135850311	135854880	TCONS_00002286	0	+	135850311	135854880	0	3	241,94,184,	0,4156,4385,
chr8	142350647	142354720	TCONS_00002287	0	+	142350647	142354720	0	4	124,136,258,278,	0,1792,2409,3795,
chr8	144362465	144363845	TCONS_00002348	0	-	144362465	144363845	0	2	1030,194,	0,1186,
chr8	144494918	144499224	TCONS_00002288	0	+	144494918	144499224	0	3	108,291,145,	0,443,4161,
chr8	144624142	144631899	TCONS_00002350	0	-	144624142	144631899	0	2	424,74,	0,7683,
chr9	100803	102850	TCONS_00002449	0	-	100803	102850	0	2	501,111,	0,1936,
chr9	101001	102941	TCONS_00002450	0	-	101001	102941	0	3	303,69,202,	0,1471,1738,
chr9	22092245	22121096	TCONS_00002420	0	+	22092245	22121096	0	8	223,143,107,76,134,124,211,594,	0,4125,5011,20073,21419,26397,27953,28257,
chr9	35406751	35451112	TCONS_00002421	0	+	35406751	35451112	0	11	73,81,59,175,100,62,73,71,83,159,1647,	0,2172,26952,31015,31974,33637,37630,38055,39650,40478,42714,
chr9	35772159	35780595	TCONS_00002422	0	+	35772159	35780595	0	2	214,332,	0,8104,
chr9	37079892	37090464	TCONS_00002425	0	+	37079892	37090464	0	2	135,3800,	0,6772,
chr9	37079892	37090464	TCONS_00002427	0	+	37079892	37090464	0	2	139,3800,	0,6772,
chr9	45004878	45023236	TCONS_00002429	0	+	45004878	45023236	0	2	48,444,	0,17914,
chr9	46359241	46380257	TCONS_00002458	0	-	46359241	46380257	0	2	480,48,	0,20968,
chr9	66742303	66759357	TCONS_00002432	0	+	66742303	66759357	0	2	71,234,	0,16820,
chr9	68324610	68340644	TCONS_00002433	0	+	68324610	68340644	0	3	123,97,127,	0,15582,15907,
chr9	68397877	68402151	TCONS_00002461	0	-	68397877	68402151	0	2	1550,2377,	0,1897,
chr9	98176401	98189142	TCONS_00002466	0	-	98176401	98189142	0	2	2045,137,	0,12604,
chr9	102647503	102668883	TCONS_00002468	0	-	102647503	102668883	0	3	1474,126,48,	0,9658,21332,
chr9	114793754	114801531	TCONS_00002471	0	-	114793754	114801531	0	2	4520,2569,	0,5208,
chr9	123607151	123616651	TCONS_00002439	0	+	123607151	123616651	0	3	323,60,3136,	0,2420,6364,
chr9	128003941	128019297	TCONS_00002441	0	+	128003941	128019297	0	3	401,94,55,	0,12915,15301,
chr9	132250823	132266553	TCONS_00002443	0	+	132250823	132266553	0	3	755,180,952,	0,4871,14778,
chr9	138356343	138356726	TCONS_00002473	0	-	138356343	138356726	0	2	117,131,	0,252,
chr9	138466796	138478958	TCONS_00002447	0	+	138466796	138478958	0	5	144,131,58,74,2064,	0,2399,6672,7985,10098,
chr9	138999950	139001270	TCONS_00002474	0	-	138999950	139001270	0	2	715,60,	0,1260,
chr9	139441185	139444345	TCONS_00002448	0	+	139441185	139444345	0	2	1368,762,	0,2398,
chr9	139619480	139622636	TCONS_00002475	0	-	139619480	139622636	0	3	82,776,304,	0,1282,2852,
chrX	2534659	2556735	TCONS_00002516	0	+	2534659	2556735	0	5	2166,69,69,46,721,	0,2810,6766,9978,21355,
chrX	3782438	3800358	TCONS_00002544	0	-	3782438	3800358	0	3	745,857,553,	0,2552,17367,
chrX	10981959	11129258	TCONS_00002547	0	-	10981959	11129258	0	5	104,106,55,90,256,	0,92096,130286,143061,147043,
chrX	11073060	11129258	TCONS_00002548	0	-	11073060	11129258	0	4	1101,55,90,256,	0,39185,51960,55942,
chrX	13340338	13348080	TCONS_00002518	0	+	13340338	13348080	0	3	6441,412,669,	0,6544,7073,
chrX	34224841	34433654	TCONS_00002551	0	-	34224841	34433654	0	3	93,76,357,	0,5435,208456,
chrX	48364910	48367226	TCONS_00002552	0	-	48364910	48367226	0	2	533,120,	0,2196,
chrX	56755788	56844059	TCONS_00002525	0	+	56755788	56844059	0	2	234,307,	0,87964,
chrX	57148094	57153676	TCONS_00002527	0	+	57148094	57153676	0	2	306,359,	0,5223,
chrX	62729821	62780929	TCONS_00002553	0	-	62729821	62780929	0	3	138,173,218,	0,6968,50890,
chrX	64808260	64809649	TCONS_00002528	0	+	64808260	64809649	0	3	232,183,124,	0,505,1265,
chrX	68789511	68790200	TCONS_00002554	0	-	68789511	68790200	0	2	348,107,	0,582,
chrX	70403408	70418025	TCONS_00002555	0	-	70403408	70418025	0	2	459,267,	0,14350,
chrX	70939765	70940650	TCONS_00002530	0	+	70939765	70940650	0	3	51,42,127,	0,610,758,
chrX	70980624	70981509	TCONS_00002556	0	-	70980624	70981509	0	3	127,42,51,	0,233,834,
chrX	73040482	73072588	TCONS_00002557	0	-	73040482	73072588	0	8	382,146,1870,164,209,137,64,11372,	0,1423,5467,8420,10418,12590,16792,20734,
chrX	73465747	73495953	TCONS_00002559	0	-	73465747	73495953	0	2	2011,1777,	0,28429,
chrX	73497998	73504851	TCONS_00002560	0	-	73497998	73504851	0	4	2331,155,147,274,	0,2767,3538,6579,
chrX	102663089	102705760	TCONS_00002533	0	+	102663089	102705760	0	2	138,336,	0,42335,
chrX	102753722	102754210	TCONS_00002534	0	+	102753722	102754210	0	2	119,299,	0,189,
chrX	110754889	110765627	TCONS_00002535	0	+	110754889	110765627	0	3	173,97,4325,	0,336,6413,
chrX	112859586	112861440	TCONS_00002563	0	-	112859586	112861440	0	2	375,96,	0,1758,
chrX	119251551	119253610	TCONS_00002565	0	-	119251551	119253610	0	3	68,50,161,	0,220,1898,
chrX	130959031	130964698	TCONS_00002568	0	-	130959031	130964698	0	2	362,379,	0,5288,
chrX	133677366	133680662	TCONS_00002569	0	-	133677366	133680662	0	3	595,84,81,	0,1377,3215,
chrX	135991553	136075814	TCONS_00002539	0	+	135991553	136075814	0	4	386,1533,133,170,	0,11849,15852,84091,
