# Supplementary material for: Exploring the stability of long intergenic non-coding RNA in K562 cells by comparative studies of RNA-Seq datasets
Source: Biol Direct. 2014 Jul 5;9:15. doi: 10.1186/1745-6150-9-15 (PMC4094694; doi:10.1186/1745-6150-9-15)
Supplement: Additional file 3: Table S3 — The bed file of the overlapping lincRNAs of both datasets. [file 1745-6150-9-15-S3.zip]

Archive with 1 entries (1 files):
- 9979201081251827_add3.bed
