# Supplementary material for: Exploring the stability of long intergenic non-coding RNA in K562 cells by comparative studies of RNA-Seq datasets
Source: Biol Direct. 2014 Jul 5;9:15. doi: 10.1186/1745-6150-9-15 (PMC4094694; doi:10.1186/1745-6150-9-15)
Supplement: Additional file 3: Table S3 — The bed file of the overlapping lincRNAs of both datasets. [file 1745-6150-9-15-S3.zip › 9979201081251827_add3.bed]

chr1	89294	120932	TCONS_00000066	0	-	89294	120932	0	4	2335,150,105,158,	0,2796,23405,31480,
chr1	141473	149707	TCONS_00000067	0	-	141473	149707	0	2	1538,3322,	0,4912,
chr1	160445	161525	TCONS_00000001	0	+	160445	161525	0	2	245,212,	0,868,
chr1	164404	173864	TCONS_00000068	0	-	164404	173864	0	6	387,59,66,216,132,112,	0,1479,3695,4644,8152,9348,
chr1	234883	267274	TCONS_00000069	0	-	234883	267274	0	4	3072,150,105,179,	0,3534,24133,32212,
chr1	521368	523833	TCONS_00000070	0	-	521368	523833	0	3	370,135,337,	0,832,2128,
chr1	677192	685396	TCONS_00000072	0	-	677192	685396	0	2	1538,3322,	0,4882,
chr1	762987	794826	TCONS_00000005	0	+	762987	794826	0	5	168,102,184,96,6056,	0,1395,24319,25063,25783,
chr1	763052	789006	TCONS_00000006	0	+	763052	789006	0	6	103,102,153,184,96,236,	0,1330,19981,24254,24998,25718,
chr1	995113	1001836	TCONS_00000008	0	+	995113	1001836	0	4	113,114,123,627,	0,546,3345,6096,
chr1	3816935	3833918	TCONS_00000011	0	+	3816935	3833918	0	4	260,72,599,2960,	0,3593,13320,14023,
chr1	6296299	6299000	TCONS_00000013	0	+	6296299	6299000	0	5	97,185,101,35,720,	0,726,1005,1574,1981,
chr1	11669587	11673412	TCONS_00000014	0	+	11669587	11673412	0	3	583,136,566,	0,2312,3259,
chr1	15729474	15735929	TCONS_00000078	0	-	15729474	15735929	0	3	4929,102,147,	0,6091,6308,
chr1	16793930	16819196	TCONS_00000079	0	-	16793930	16819196	0	15	2692,238,106,145,183,200,232,84,97,236,166,62,75,131,721,	0,8389,8963,9494,10819,15851,16797,17387,18133,18990,23182,23429,23574,23750,24545,
chr1	20484184	20487059	TCONS_00000017	0	+	20484184	20487059	0	2	1556,937,	0,1938,
chr1	22350486	22351461	TCONS_00000081	0	-	22350486	22351461	0	2	452,163,	0,812,
chr1	25907968	25916847	TCONS_00000019	0	+	25907968	25916847	0	2	295,188,	0,8691,
chr1	26551810	26556331	TCONS_00000020	0	+	26551810	26556331	0	4	384,152,203,339,	0,2084,2474,4182,
chr1	31197842	31199569	TCONS_00000021	0	+	31197842	31199569	0	2	1056,480,	0,1247,
chr1	32307619	32321169	TCONS_00000082	0	-	32307619	32321169	0	2	2129,128,	0,13422,
chr1	37920479	37940012	TCONS_00000084	0	-	37920479	37940012	0	3	1034,93,268,	0,1488,19265,
chr1	43820354	43824329	TCONS_00000086	0	-	43820354	43824329	0	3	323,98,240,	0,3119,3735,
chr1	51660766	51700768	TCONS_00000089	0	-	51660766	51700768	0	2	2234,132,	0,39870,
chr1	63154152	63176365	TCONS_00000026	0	+	63154152	63176365	0	2	171,1057,	0,21156,
chr1	67995312	67998012	TCONS_00000027	0	+	67995312	67998012	0	3	120,64,224,	0,685,2476,
chr1	73214603	73364823	TCONS_00000096	0	-	73214603	73364823	0	5	108,111,51,117,112,	0,245,101829,149846,150108,
chr1	91294921	91317207	TCONS_00000099	0	-	91294921	91317207	0	2	2832,168,	0,22118,
chr1	91297425	91317207	TCONS_00000100	0	-	91297425	91317207	0	3	328,216,168,	0,5681,19614,
chr1	95123078	95285837	TCONS_00000102	0	-	95123078	95285837	0	3	533,183,326,	0,21902,162433,
chr1	108803817	108816311	TCONS_00000105	0	-	108803817	108816311	0	2	1595,886,	0,11608,
chr1	110138846	110141165	TCONS_00000032	0	+	110138846	110141165	0	2	174,1184,	0,1135,
chr1	113554308	113615727	TCONS_00000109	0	-	113554308	113615727	0	3	2153,139,167,	0,36736,61252,
chr1	117035644	117041834	TCONS_00000112	0	-	117035644	117041834	0	2	1884,411,	0,5779,
chr1	121166922	121171134	TCONS_00000033	0	+	121166922	121171134	0	3	150,101,245,	0,2901,3967,
chr1	142619122	142665640	TCONS_00000034	0	+	142619122	142665640	0	3	457,59,222,	0,1878,46296,
chr1	142620644	142714605	TCONS_00000114	0	-	142620644	142714605	0	9	475,93,2711,54,162,214,282,150,1645,	0,2368,13619,72317,77067,78574,79392,90614,92316,
chr1	143119060	143231756	TCONS_00000035	0	+	143119060	143231756	0	4	59,88,45,463,	0,101573,107298,112233,
chr1	143154492	143169960	TCONS_00000037	0	+	143154492	143169960	0	2	379,469,	0,14999,
chr1	143394093	143404415	TCONS_00000038	0	+	143394093	143404415	0	5	118,120,176,447,1026,	0,5601,7265,7594,9296,
chr1	143399411	143467658	TCONS_00000116	0	-	143399411	143467658	0	5	284,102,60,59,88,	0,1460,62872,65968,68159,
chr1	143719662	143721171	TCONS_00000119	0	-	143719662	143721171	0	2	293,127,	0,1382,
chr1	146644805	146646726	TCONS_00000039	0	+	146644805	146646726	0	2	333,724,	0,1197,
chr1	147466093	147484331	TCONS_00000122	0	-	147466093	147484331	0	9	493,291,160,197,196,137,250,132,1642,	0,1734,2726,7457,9925,11511,15481,16275,16596,
chr1	147494089	147498172	TCONS_00000040	0	+	147494089	147498172	0	3	149,190,155,	0,2680,3928,
chr1	148928321	148951594	TCONS_00000041	0	+	148928321	148951594	0	3	64,135,350,	0,4464,22923,
chr1	149590751	149591762	TCONS_00000123	0	-	149590751	149591762	0	2	222,176,	0,835,
chr1	150488232	150490508	TCONS_00000044	0	+	150488232	150490508	0	2	306,260,	0,2016,
chr1	156657488	156661789	TCONS_00000124	0	-	156657488	156661789	0	2	3185,935,	0,3366,
chr1	158167711	158173667	TCONS_00000126	0	-	158167711	158173667	0	2	1914,85,	0,5871,
chr1	161337811	161341754	TCONS_00000045	0	+	161337811	161341754	0	2	1144,662,	0,3281,
chr1	168873142	169056243	TCONS_00000129	0	-	168873142	169056243	0	5	808,112,50,108,51,	0,3954,152279,156507,183050,
chr1	173387212	173411236	TCONS_00000130	0	-	173387212	173411236	0	3	549,288,179,	0,22389,23845,
chr1	173833038	173837125	TCONS_00000131	0	-	173833038	173837125	0	12	175,48,23,30,54,77,38,30,40,36,53,28,	0,356,583,774,1328,1570,1956,2276,2627,2860,3090,4059,
chr1	185290287	185302200	TCONS_00000135	0	-	185290287	185302200	0	4	233,64,54,49,	0,1947,2819,11864,
chr1	192498708	192507232	TCONS_00000047	0	+	192498708	192507232	0	3	137,198,349,	0,728,8175,
chr1	194320072	194321556	TCONS_00000048	0	+	194320072	194321556	0	2	296,144,	0,1340,
chr1	194622864	194828077	TCONS_00000136	0	-	194622864	194828077	0	2	209,101,	0,205112,
chr1	201487830	201499602	TCONS_00000051	0	+	201487830	201499602	0	2	1948,381,	0,11391,
chr1	202137178	202158481	TCONS_00000052	0	+	202137178	202158481	0	22	461,49,269,264,255,246,285,419,279,127,48,94,91,93,98,169,159,137,88,79,166,123,	0,571,1263,1730,3134,3490,8998,9469,12060,13607,13838,15077,15333,15516,16631,18210,18482,18952,19218,19412,20776,21180,
chr1	203256279	203257929	TCONS_00000054	0	+	203256279	203257929	0	3	160,318,297,	0,837,1353,
chr1	211556138	211608671	TCONS_00000055	0	+	211556138	211608671	0	6	129,82,150,65,73,3011,	0,8819,9030,13970,43414,49522,
chr1	211859863	211863445	TCONS_00000056	0	+	211859863	211863445	0	3	61,242,158,	0,1004,3424,
chr1	219583022	219585283	TCONS_00000138	0	-	219583022	219585283	0	2	587,224,	0,2037,
chr1	229576030	229576767	TCONS_00000140	0	-	229576030	229576767	0	2	283,195,	0,542,
chr1	234861147	234867390	TCONS_00000063	0	+	234861147	234867390	0	2	278,3296,	0,2947,
chr1	238648744	238701605	TCONS_00000064	0	+	238648744	238701605	0	4	129,87,64,2620,	0,3657,48004,50241,
chr1	243194573	243211171	TCONS_00000143	0	-	243194573	243211171	0	3	105,212,158,	0,8009,16440,
chr10	1205707	1214643	TCONS_00000244	0	+	1205707	1214643	0	3	223,85,6157,	0,785,2779,
chr10	6622380	6626261	TCONS_00000245	0	+	6622380	6626261	0	2	509,624,	0,3257,
chr10	6622386	6625990	TCONS_00000246	0	+	6622386	6625990	0	3	503,64,353,	0,1713,3251,
chr10	17256237	17268897	TCONS_00000275	0	-	17256237	17268897	0	4	1126,108,74,43,	0,1928,3363,12617,
chr10	26878793	26883253	TCONS_00000248	0	+	26878793	26883253	0	4	473,104,117,391,	0,1445,2985,4069,
chr10	26953134	26965088	TCONS_00000276	0	-	26953134	26965088	0	3	187,88,44,	0,4201,11910,
chr10	33973682	33975992	TCONS_00000252	0	+	33973682	33975992	0	2	427,25,	0,2285,
chr10	42970990	42990784	TCONS_00000255	0	+	42970990	42990784	0	5	338,182,148,263,1322,	0,1718,11436,16537,18472,
chr10	46349533	46387931	TCONS_00000281	0	-	46349533	46387931	0	5	375,93,129,148,52,	0,717,8900,34079,38346,
chr10	46737611	46761205	TCONS_00000282	0	-	46737611	46761205	0	8	2993,140,122,148,189,80,190,211,	0,13814,15189,16029,17067,20942,22297,23383,
chr10	48927372	48950972	TCONS_00000283	0	-	48927372	48950972	0	8	2994,140,122,148,189,80,190,211,	0,13821,15196,16036,17074,20948,22303,23389,
chr10	50504156	50506825	TCONS_00000284	0	-	50504156	50506825	0	2	662,91,	0,2578,
chr10	51780941	51827563	TCONS_00000286	0	-	51780941	51827563	0	7	286,132,102,87,173,119,1278,	0,27020,29350,33456,37919,40296,45344,
chr10	52415726	52420028	TCONS_00000258	0	+	52415726	52420028	0	2	170,2592,	0,1710,
chr10	63541513	63581004	TCONS_00000287	0	-	63541513	63581004	0	4	84,178,115,100,	0,472,12595,39391,
chr10	66662884	66684276	TCONS_00000288	0	-	66662884	66684276	0	2	299,282,	0,21110,
chr10	67330259	67345559	TCONS_00000262	0	+	67330259	67345559	0	5	258,155,122,83,137,	0,923,2433,14983,15163,
chr10	70237511	70240521	TCONS_00000289	0	-	70237511	70240521	0	2	1049,974,	0,2036,
chr10	75490319	75491529	TCONS_00000263	0	+	75490319	75491529	0	2	312,584,	0,626,
chr10	81420644	81436855	TCONS_00000265	0	+	81420644	81436855	0	5	92,86,87,43,632,	0,5884,8599,10202,15579,
chr10	89003888	89102369	TCONS_00000292	0	-	89003888	89102369	0	6	1724,98,54,43,104,371,	0,1983,44310,82498,92654,98110,
chr10	89102680	89115187	TCONS_00000267	0	+	89102680	89115187	0	4	214,59,278,340,	0,1513,11696,12167,
chr10	102133371	102143125	TCONS_00000268	0	+	102133371	102143125	0	2	398,2153,	0,7601,
chr10	106111348	106113333	TCONS_00000295	0	-	106111348	106113333	0	2	337,458,	0,1527,
chr10	107944142	107959138	TCONS_00000269	0	+	107944142	107959138	0	2	210,473,	0,14523,
chr10	130114545	130118478	TCONS_00000299	0	-	130114545	130118478	0	2	93,253,	0,3680,
chr10	135059981	135061395	TCONS_00000300	0	-	135059981	135061395	0	2	573,101,	0,1313,
chr11	121278	125784	TCONS_00000375	0	-	121278	125784	0	2	148,207,	0,4299,
chr11	288037	288987	TCONS_00000339	0	+	288037	288987	0	2	774,38,	0,912,
chr11	288085	288978	TCONS_00000340	0	+	288085	288978	0	3	407,181,29,	0,533,864,
chr11	318639	319615	TCONS_00000341	0	+	318639	319615	0	2	107,259,	0,717,
chr11	321990	322426	TCONS_00000342	0	+	321990	322426	0	2	233,47,	0,389,
chr11	565659	568420	TCONS_00000376	0	-	565659	568420	0	2	1896,69,	0,2692,
chr11	2016405	2019044	TCONS_00000378	0	-	2016405	2019044	0	5	613,123,113,135,1297,	0,700,903,1111,1342,
chr11	3502749	3602441	TCONS_00000382	0	-	3502749	3602441	0	5	220,158,136,184,285,	0,1298,18946,26693,99407,
chr11	3529209	3593217	TCONS_00000383	0	-	3529209	3593217	0	3	417,108,53,	0,7111,63955,
chr11	10906431	10920869	TCONS_00000384	0	-	10906431	10920869	0	2	240,191,	0,14247,
chr11	12052421	12083332	TCONS_00000345	0	+	12052421	12083332	0	2	56,3252,	0,27659,
chr11	12088475	12094561	TCONS_00000346	0	+	12088475	12094561	0	2	75,824,	0,5262,
chr11	27238698	27241649	TCONS_00000387	0	-	27238698	27241649	0	2	329,416,	0,2535,
chr11	35677774	35682887	TCONS_00000349	0	+	35677774	35682887	0	4	302,194,177,129,	0,438,1997,4984,
chr11	46193497	46198656	TCONS_00000350	0	+	46193497	46198656	0	3	78,106,757,	0,2638,4402,
chr11	46259932	46260818	TCONS_00000351	0	+	46259932	46260818	0	2	124,529,	0,357,
chr11	59328571	59333547	TCONS_00000390	0	-	59328571	59333547	0	6	145,66,93,86,116,310,	0,1420,2715,3916,4354,4666,
chr11	62619459	62622708	TCONS_00000391	0	-	62619459	62622708	0	9	694,29,41,39,33,47,33,51,104,	0,823,1087,1564,1813,2030,2531,2900,3145,
chr11	62619460	62623357	TCONS_00000392	0	-	62619460	62623357	0	5	693,780,264,33,998,	0,822,1812,2530,2899,
chr11	65190244	65192232	TCONS_00000358	0	+	65190244	65192232	0	2	610,1135,	0,853,
chr11	67385057	67395032	TCONS_00000393	0	-	67385057	67395032	0	2	1265,515,	0,9460,
chr11	67653947	67661564	TCONS_00000360	0	+	67653947	67661564	0	3	213,172,215,	0,1676,7402,
chr11	67653966	67658816	TCONS_00000361	0	+	67653966	67658816	0	2	194,3193,	0,1657,
chr11	71116791	71134400	TCONS_00000395	0	-	71116791	71134400	0	3	2037,104,21,	0,16055,17588,
chr11	71412313	71416450	TCONS_00000396	0	-	71412313	71416450	0	3	218,84,45,	0,2909,4092,
chr11	71422785	71433273	TCONS_00000363	0	+	71422785	71433273	0	3	78,184,55,	0,2635,10433,
chr11	72281703	72284273	TCONS_00000364	0	+	72281703	72284273	0	2	248,2202,	0,368,
chr11	72926042	72926958	TCONS_00000397	0	-	72926042	72926958	0	2	191,71,	0,845,
chr11	76152381	76155618	TCONS_00000398	0	-	76152381	76155618	0	2	302,297,	0,2940,
chr11	77850848	77854134	TCONS_00000366	0	+	77850848	77854134	0	2	96,1693,	0,1593,
chr11	82783107	82786378	TCONS_00000367	0	+	82783107	82786378	0	3	81,182,2034,	0,557,1237,
chr11	116645825	116646592	TCONS_00000404	0	-	116645825	116646592	0	2	224,374,	0,393,
chr11	122165645	122172471	TCONS_00000405	0	-	122165645	122172471	0	2	68,439,	0,6387,
chr12	67637	69079	TCONS_00000452	0	+	67637	69079	0	2	330,869,	0,573,
chr12	1609690	1616484	TCONS_00000510	0	-	1609690	1616484	0	3	247,1010,1160,	0,1936,5634,
chr12	8388010	8391542	TCONS_00000457	0	+	8388010	8391542	0	2	585,210,	0,3322,
chr12	8388477	8390769	TCONS_00000458	0	+	8388477	8390769	0	2	118,399,	0,1893,
chr12	8448581	8549399	TCONS_00000512	0	-	8448581	8549399	0	5	1633,135,184,700,381,	0,12612,20370,94284,100437,
chr12	8474471	8482210	TCONS_00000459	0	+	8474471	8482210	0	3	213,172,218,	0,1677,7521,
chr12	8474548	8482210	TCONS_00000460	0	+	8474548	8482210	0	3	136,248,218,	0,908,7444,
chr12	8940852	8948385	TCONS_00000461	0	+	8940852	8948385	0	2	530,1485,	0,6048,
chr12	8972411	8973309	TCONS_00000513	0	-	8972411	8973309	0	2	258,128,	0,770,
chr12	10485459	10490891	TCONS_00000514	0	-	10485459	10490891	0	3	203,198,248,	0,3251,5184,
chr12	14915437	14920865	TCONS_00000515	0	-	14915437	14920865	0	2	1444,3290,	0,2138,
chr12	30353915	30370849	TCONS_00000466	0	+	30353915	30370849	0	3	126,131,314,	0,7459,16620,
chr12	30948864	30955645	TCONS_00000467	0	+	30948864	30955645	0	5	286,171,109,68,1011,	0,2214,3982,4603,5770,
chr12	31165436	31168601	TCONS_00000468	0	+	31165436	31168601	0	2	252,96,	0,3069,
chr12	46777461	46850051	TCONS_00000472	0	+	46777461	46850051	0	4	35,226,130,438,	0,4068,71333,72152,
chr12	54452037	54516018	TCONS_00000473	0	+	54452037	54516018	0	2	311,3631,	0,60350,
chr12	54470621	54475687	TCONS_00000521	0	-	54470621	54475687	0	3	164,236,164,	0,435,4902,
chr12	58325310	58329862	TCONS_00000523	0	-	58325310	58329862	0	2	210,241,	0,4311,
chr12	58325370	58329958	TCONS_00000524	0	-	58325370	58329958	0	3	150,84,337,	0,3882,4251,
chr12	60486644	60489632	TCONS_00000475	0	+	60486644	60489632	0	2	46,723,	0,2265,
chr12	65411247	65413586	TCONS_00000476	0	+	65411247	65413586	0	2	140,460,	0,1879,
chr12	65953370	65954669	TCONS_00000477	0	+	65953370	65954669	0	2	139,304,	0,995,
chr12	65996619	66007773	TCONS_00000478	0	+	65996619	66007773	0	3	142,202,1302,	0,3188,9852,
chr12	73552969	73602097	TCONS_00000481	0	+	73552969	73602097	0	4	254,40,91,871,	0,4004,47142,48257,
chr12	74432865	74439608	TCONS_00000482	0	+	74432865	74439608	0	2	372,171,	0,6572,
chr12	74526945	74686411	TCONS_00000530	0	-	74526945	74686411	0	7	51,49,95,80,69,87,317,	0,17836,24624,60908,151859,152694,159149,
chr12	74593351	74686402	TCONS_00000532	0	-	74593351	74686402	0	4	502,69,87,308,	0,85453,86288,92743,
chr12	76653618	76696593	TCONS_00000483	0	+	76653618	76696593	0	4	143,155,193,52,	0,32277,33974,42923,
chr12	82874896	82891339	TCONS_00000535	0	-	82874896	82891339	0	3	363,69,27,	0,842,16416,
chr12	85711837	85736690	TCONS_00000485	0	+	85711837	85736690	0	3	56,22,441,	0,898,24412,
chr12	88210262	88211608	TCONS_00000486	0	+	88210262	88211608	0	3	37,127,390,	0,626,956,
chr12	92271166	92274184	TCONS_00000490	0	+	92271166	92274184	0	2	99,842,	0,2176,
chr12	93709728	93771563	TCONS_00000537	0	-	93709728	93771563	0	4	1589,29,98,351,	0,12074,23686,61484,
chr12	94288740	94337379	TCONS_00000538	0	-	94288740	94337379	0	3	401,80,59,	0,13961,48580,
chr12	101802149	101802838	TCONS_00000540	0	-	101802149	101802838	0	2	160,219,	0,470,
chr12	103203057	103218177	TCONS_00000541	0	-	103203057	103218177	0	5	3337,105,120,56,104,	0,4588,11818,13428,15016,
chr12	109791887	109797293	TCONS_00000542	0	-	109791887	109797293	0	3	353,135,228,	0,3049,5178,
chr12	111389486	111395616	TCONS_00000543	0	-	111389486	111395616	0	4	160,98,89,243,	0,4556,5709,5887,
chr12	111807085	111841114	TCONS_00000496	0	+	111807085	111841114	0	3	39,102,173,	0,2687,33856,
chr12	114181559	114211516	TCONS_00000544	0	-	114181559	114211516	0	3	2841,134,97,	0,23320,29860,
chr12	116971226	116973326	TCONS_00000498	0	+	116971226	116973326	0	2	41,1556,	0,544,
chr12	122501211	122506522	TCONS_00000501	0	+	122501211	122506522	0	4	226,133,164,328,	0,1244,4722,4983,
chr12	123849499	123850660	TCONS_00000504	0	+	123849499	123850660	0	2	163,589,	0,572,
chr12	132101571	132110071	TCONS_00000550	0	-	132101571	132110071	0	2	5096,2708,	0,5792,
chr12	133609244	133613808	TCONS_00000551	0	-	133609244	133613808	0	3	646,51,454,	0,1394,4110,
chr13	23425911	23428277	TCONS_00000599	0	+	23425911	23428277	0	2	420,1622,	0,744,
chr13	25160141	25171814	TCONS_00000601	0	+	25160141	25171814	0	4	791,101,93,290,	0,1222,8267,11383,
chr13	27810418	27810948	TCONS_00000610	0	-	27810418	27810948	0	2	306,114,	0,416,
chr13	50613874	50656208	TCONS_00000613	0	-	50613874	50656208	0	5	5030,79,67,95,250,	0,9845,28358,35820,42084,
chr13	50638815	50640735	TCONS_00000603	0	+	50638815	50640735	0	2	288,499,	0,1421,
chr13	52741843	52865692	TCONS_00000615	0	-	52741843	52865692	0	22	1596,113,91,138,73,139,141,276,93,92,106,81,62,89,82,62,65,64,100,120,162,51,	0,2278,3449,7930,12873,16267,18974,21930,55530,59296,61617,65355,67511,86036,86228,90820,112132,112943,113153,115529,122113,123798,
chr13	53063127	53073440	TCONS_00000604	0	+	53063127	53073440	0	3	351,107,263,	0,1116,10050,
chr13	54698458	54706748	TCONS_00000617	0	-	54698458	54706748	0	4	432,150,198,252,	0,2956,6550,8038,
chr13	64560503	64650144	TCONS_00000619	0	-	64560503	64650144	0	6	669,105,25,118,191,770,	0,3725,16014,16977,47976,88871,
chr13	74993309	75009296	TCONS_00000605	0	+	74993309	75009296	0	5	56,97,326,120,128,	0,270,6920,15330,15859,
chr13	91999994	92011944	TCONS_00000606	0	+	91999994	92011944	0	3	219,73,9535,	0,1957,2415,
chr13	95954704	95956401	TCONS_00000620	0	-	95954704	95956401	0	2	965,51,	0,1646,
chr13	96325088	96329179	TCONS_00000621	0	-	96325088	96329179	0	2	1834,1074,	0,3017,
chr13	100151980	100153306	TCONS_00000622	0	-	100151980	100153306	0	2	214,658,	0,668,
chr13	109962482	109964121	TCONS_00000609	0	+	109962482	109964121	0	2	105,559,	0,1080,
chr14	19812175	19859970	TCONS_00000652	0	+	19812175	19859970	0	2	72,514,	0,47281,
chr14	19880058	19925305	TCONS_00000679	0	-	19880058	19925305	0	4	3971,91,136,66,	0,14641,39079,45181,
chr14	29198288	29234483	TCONS_00000681	0	-	29198288	29234483	0	4	169,155,143,135,	0,319,33249,36060,
chr14	29299429	29308905	TCONS_00000659	0	+	29299429	29308905	0	4	279,55,24,2447,	0,1782,4573,7029,
chr14	29406094	29499095	TCONS_00000663	0	+	29406094	29499095	0	6	107,137,174,135,73,1241,	0,49511,70792,82064,84391,91760,
chr14	36605313	36645674	TCONS_00000685	0	-	36605313	36645674	0	3	249,91,175,	0,17696,40186,
chr14	38660187	38672128	TCONS_00000664	0	+	38660187	38672128	0	3	249,140,142,	0,2201,11799,
chr14	41424102	41445082	TCONS_00000665	0	+	41424102	41445082	0	4	55,53,51,537,	0,7892,19442,20443,
chr14	45846470	45858489	TCONS_00000666	0	+	45846470	45858489	0	2	178,370,	0,11649,
chr14	51422976	51428720	TCONS_00000687	0	-	51422976	51428720	0	2	4357,357,	0,5387,
chr14	52231993	52292140	TCONS_00000667	0	+	52231993	52292140	0	10	1865,103,1660,130,110,75,229,1292,80,438,	0,24437,43345,46932,50319,51686,52778,53557,57028,59709,
chr14	53684429	54153976	TCONS_00000668	0	+	53684429	54153976	0	4	344,108,50,60,	0,100319,151740,469487,
chr14	57533725	57579378	TCONS_00000689	0	-	57533725	57579378	0	2	158,466,	0,45187,
chr14	70690481	70696825	TCONS_00000670	0	+	70690481	70696825	0	4	84,133,268,91,	0,3807,5537,6253,
chr14	70935597	70950473	TCONS_00000690	0	-	70935597	70950473	0	2	2712,322,	0,14554,
chr14	76747285	76776409	TCONS_00000691	0	-	76747285	76776409	0	3	211,67,242,	0,14971,28882,
chr14	91288708	91294472	TCONS_00000694	0	-	91288708	91294472	0	3	112,132,140,	0,657,5624,
chr14	96087250	96109622	TCONS_00000675	0	+	96087250	96109622	0	4	120,196,130,1268,	0,19039,20827,21104,
chr14	96116837	96120984	TCONS_00000676	0	+	96116837	96120984	0	4	529,130,113,139,	0,1596,1876,4008,
chr14	105324128	105325618	TCONS_00000698	0	-	105324128	105325618	0	2	985,240,	0,1250,
chr14	106938473	106951462	TCONS_00000678	0	+	106938473	106951462	0	3	171,194,1292,	0,6301,11697,
chr15	20333997	20353206	TCONS_00000765	0	-	20333997	20353206	0	4	59,90,171,252,	0,16124,17077,18957,
chr15	23187727	23208417	TCONS_00000768	0	-	23187727	23208417	0	11	1697,89,87,187,130,166,170,159,151,157,656,	0,3763,4106,6985,8434,10782,12509,12903,13761,17314,20034,
chr15	23197977	23207968	TCONS_00000769	0	-	23197977	23207968	0	4	2429,151,157,207,	0,3511,7064,9784,
chr15	28899587	28930410	TCONS_00000728	0	+	28899587	28930410	0	14	14,148,231,139,144,143,268,137,99,174,126,140,48,1136,	0,831,1354,2745,4181,8936,12754,13119,13815,17018,17289,19446,27354,29687,
chr15	30770023	30786210	TCONS_00000730	0	+	30770023	30786210	0	4	122,170,185,419,	0,1203,6681,15768,
chr15	30865087	30889187	TCONS_00000732	0	+	30865087	30889187	0	3	132,125,325,	0,6403,23775,
chr15	36231367	36266970	TCONS_00000771	0	-	36231367	36266970	0	3	549,44,59,	0,25861,35544,
chr15	38431795	38519066	TCONS_00000772	0	-	38431795	38519066	0	4	2154,95,106,116,	0,3154,84656,87155,
chr15	39591539	39713152	TCONS_00000773	0	-	39591539	39713152	0	2	144,408,	0,121205,
chr15	39711230	39712910	TCONS_00000774	0	-	39711230	39712910	0	2	623,166,	0,1514,
chr15	40331496	40349417	TCONS_00000734	0	+	40331496	40349417	0	3	153,109,764,	0,6665,17157,
chr15	40331511	40359491	TCONS_00000735	0	+	40331511	40359491	0	3	138,109,2070,	0,6650,25910,
chr15	41576202	41598732	TCONS_00000737	0	+	41576202	41598732	0	4	106,139,90,8494,	0,1220,2006,14036,
chr15	42063129	42064930	TCONS_00000775	0	-	42063129	42064930	0	2	32,302,	0,1499,
chr15	45118568	45120929	TCONS_00000776	0	-	45118568	45120929	0	2	851,282,	0,2079,
chr15	49393987	49395461	TCONS_00000739	0	+	49393987	49395461	0	2	420,323,	0,1151,
chr15	50651646	50652391	TCONS_00000778	0	-	50651646	50652391	0	2	283,329,	0,416,
chr15	59060270	59063173	TCONS_00000779	0	-	59060270	59063173	0	2	808,588,	0,2315,
chr15	62488343	62495517	TCONS_00000781	0	-	62488343	62495517	0	4	618,118,71,1562,	0,784,2659,5612,
chr15	67812343	67813400	TCONS_00000782	0	-	67812343	67813400	0	3	96,74,58,	0,186,999,
chr15	72900827	72929229	TCONS_00000784	0	-	72900827	72929229	0	3	267,69,103,	0,24851,28299,
chr15	74770410	74782627	TCONS_00000785	0	-	74770410	74782627	0	2	3334,51,	0,12166,
chr15	74781942	74809300	TCONS_00000744	0	+	74781942	74809300	0	4	102,75,119,65,	0,1359,1862,27293,
chr15	81952822	82090465	TCONS_00000786	0	-	81952822	82090465	0	3	229,139,201,	0,1518,137442,
chr15	81952822	82163466	TCONS_00000787	0	-	81952822	82163466	0	3	229,139,198,	0,1518,210446,
chr15	82245643	82288007	TCONS_00000788	0	-	82245643	82288007	0	3	205,81,240,	0,1086,42124,
chr15	82756850	82769399	TCONS_00000745	0	+	82756850	82769399	0	12	100,194,479,171,133,159,237,187,90,69,37,1547,	0,527,1681,2770,4859,5135,7494,8601,9386,9975,10333,11002,
chr15	82765133	82798350	TCONS_00000789	0	-	82765133	82798350	0	7	489,138,155,91,102,89,285,	0,2485,3793,4040,4488,4845,32932,
chr15	83394624	83407368	TCONS_00000790	0	-	83394624	83407368	0	2	1559,103,	0,12641,
chr15	84977315	84980581	TCONS_00000749	0	+	84977315	84980581	0	4	26,125,988,73,	0,724,1117,3193,
chr15	85051115	85054699	TCONS_00000791	0	-	85051115	85054699	0	3	2172,103,62,	0,2382,3522,
chr15	85070426	85114026	TCONS_00000793	0	-	85070426	85114026	0	6	472,85,140,57,105,1291,	0,11336,14949,19025,27770,42309,
chr15	91203464	91208198	TCONS_00000753	0	+	91203464	91208198	0	3	591,91,613,	0,1159,4121,
chr15	92186246	92192344	TCONS_00000796	0	-	92186246	92192344	0	3	382,141,69,	0,1721,6029,
chr15	95976323	96051076	TCONS_00000758	0	+	95976323	96051076	0	7	85,142,110,320,87,144,1794,	0,18700,20669,64586,65298,68413,72959,
chr15	97839110	97959054	TCONS_00000760	0	+	97839110	97959054	0	3	443,87,35,	0,115311,119909,
chr15	101389987	101396267	TCONS_00000761	0	+	101389987	101396267	0	4	128,258,118,73,	0,428,5448,6207,
chr15	102495208	102496113	TCONS_00000764	0	+	102495208	102496113	0	3	240,205,119,	0,479,786,
chr16	72909	75123	TCONS_00000829	0	+	72909	75123	0	2	176,878,	0,1336,
chr16	2014959	2015510	TCONS_00000830	0	+	2014959	2015510	0	2	171,104,	0,447,
chr16	2204797	2205359	TCONS_00000860	0	-	2204797	2205359	0	2	126,216,	0,346,
chr16	2694084	2695215	TCONS_00000861	0	-	2694084	2695215	0	2	107,465,	0,666,
chr16	2711149	2723442	TCONS_00000862	0	-	2711149	2723442	0	3	2259,3160,159,	0,8262,12134,
chr16	2916348	2917619	TCONS_00000863	0	-	2916348	2917619	0	2	509,158,	0,1113,
chr16	3981217	3996306	TCONS_00000864	0	-	3981217	3996306	0	3	505,116,153,	0,12043,14936,
chr16	3997609	4000445	TCONS_00000865	0	-	3997609	4000445	0	2	1221,173,	0,2663,
chr16	9162410	9166269	TCONS_00000833	0	+	9162410	9166269	0	3	100,131,522,	0,2299,3337,
chr16	14396144	14420210	TCONS_00000835	0	+	14396144	14420210	0	2	310,341,	0,23725,
chr16	16748812	16758594	TCONS_00000837	0	+	16748812	16758594	0	3	3383,93,1071,	0,4549,8711,
chr16	18061249	18245452	TCONS_00000870	0	-	18061249	18245452	0	3	296,107,144,	0,4447,184059,
chr16	18938184	18948365	TCONS_00000838	0	+	18938184	18948365	0	2	275,188,	0,9993,
chr16	22623863	22624804	TCONS_00000872	0	-	22623863	22624804	0	2	345,30,	0,911,
chr16	25078257	25080264	TCONS_00000840	0	+	25078257	25080264	0	2	710,1165,	0,842,
chr16	28296205	28303385	TCONS_00000875	0	-	28296205	28303385	0	2	2183,298,	0,6882,
chr16	30296343	30346695	TCONS_00000876	0	-	30296343	30346695	0	13	435,102,225,173,98,73,126,214,59,137,156,164,400,	0,1144,3538,6180,8076,9092,9543,13354,14846,16199,20032,20767,49952,
chr16	32181304	32182888	TCONS_00000879	0	-	32181304	32182888	0	4	749,128,133,102,	0,841,1076,1482,
chr16	32190720	32199428	TCONS_00000881	0	-	32190720	32199428	0	7	161,137,110,130,322,103,99,	0,1220,1855,2411,2690,7603,8609,
chr16	32820876	32835966	TCONS_00000846	0	+	32820876	32835966	0	4	110,77,186,228,	0,937,1110,14862,
chr16	33054929	33102910	TCONS_00000882	0	-	33054929	33102910	0	2	530,291,	0,47690,
chr16	33105524	33106792	TCONS_00000883	0	-	33105524	33106792	0	2	1059,105,	0,1163,
chr16	33110128	33120786	TCONS_00000884	0	-	33110128	33120786	0	5	1012,188,108,192,147,	0,3136,6053,9617,10511,
chr16	33336282	33337443	TCONS_00000886	0	-	33336282	33337443	0	2	348,212,	0,949,
chr16	33489491	33490548	TCONS_00000887	0	-	33489491	33490548	0	2	533,81,	0,976,
chr16	52231923	52261868	TCONS_00000890	0	-	52231923	52261868	0	2	498,61,	0,29884,
chr16	53412367	53418657	TCONS_00000848	0	+	53412367	53418657	0	2	149,572,	0,5718,
chr16	65224875	65268817	TCONS_00000893	0	-	65224875	65268817	0	4	243,194,871,29,	0,12926,42042,43913,
chr16	74316312	74321417	TCONS_00000849	0	+	74316312	74321417	0	2	24,451,	0,4654,
chr16	74347234	74349532	TCONS_00000850	0	+	74347234	74349532	0	2	24,489,	0,1809,
chr16	84961958	84973209	TCONS_00000852	0	+	84961958	84973209	0	3	253,122,223,	0,9582,11028,
chr16	85316563	85319569	TCONS_00000853	0	+	85316563	85319569	0	2	600,966,	0,2040,
chr16	90046652	90063031	TCONS_00000855	0	+	90046652	90063031	0	5	92,146,69,126,1865,	0,1528,4286,13523,14514,
chr16	90213065	90223009	TCONS_00000857	0	+	90213065	90223009	0	2	55,464,	0,9480,
chr16	90252404	90283343	TCONS_00000858	0	+	90252404	90283343	0	4	158,105,150,1643,	0,8124,28685,29296,
chr17	1614804	1619545	TCONS_00000980	0	-	1614804	1619545	0	2	2504,122,	0,4619,
chr17	14113804	14121239	TCONS_00000943	0	+	14113804	14121239	0	3	78,221,1238,	0,800,6197,
chr17	14277455	14324343	TCONS_00000944	0	+	14277455	14324343	0	5	90,138,95,111,370,	0,3145,7879,22923,46518,
chr17	20224476	20241399	TCONS_00000946	0	+	20224476	20241399	0	3	497,71,2255,	0,3019,14668,
chr17	30089458	30098837	TCONS_00000950	0	+	30089458	30098837	0	2	463,2812,	0,6567,
chr17	30757985	30759860	TCONS_00000951	0	+	30757985	30759860	0	2	83,480,	0,1395,
chr17	33559285	33565000	TCONS_00000986	0	-	33559285	33565000	0	2	376,156,	0,5559,
chr17	33895138	33901811	TCONS_00000953	0	+	33895138	33901811	0	2	382,916,	0,5757,
chr17	34220710	34238027	TCONS_00000987	0	-	34220710	34238027	0	2	617,4856,	0,12461,
chr17	34552689	34554250	TCONS_00000988	0	-	34552689	34554250	0	2	124,123,	0,1438,
chr17	35289408	35293921	TCONS_00000989	0	-	35289408	35293921	0	2	1403,59,	0,4454,
chr17	37081420	37084310	TCONS_00000954	0	+	37081420	37084310	0	2	724,1641,	0,1249,
chr17	38168478	38170882	TCONS_00000991	0	-	38168478	38170882	0	2	579,205,	0,2199,
chr17	41463230	41466567	TCONS_00000995	0	-	41463230	41466567	0	2	2195,695,	0,2642,
chr17	41522074	41528568	TCONS_00000956	0	+	41522074	41528568	0	2	202,304,	0,6190,
chr17	45968620	45973178	TCONS_00000998	0	-	45968620	45973178	0	3	327,59,110,	0,2645,4448,
chr17	46007047	46010472	TCONS_00000999	0	-	46007047	46010472	0	3	291,25,19,	0,3290,3406,
chr17	49389969	49412526	TCONS_00001000	0	-	49389969	49412526	0	6	176,91,100,129,407,820,	0,8977,11024,20391,21103,21737,
chr17	55155658	55162383	TCONS_00001001	0	-	55155658	55162383	0	3	406,124,183,	0,989,6542,
chr17	58203895	58212359	TCONS_00001003	0	-	58203895	58212359	0	4	331,135,77,243,	0,2421,5901,8221,
chr17	62926266	62930321	TCONS_00000960	0	+	62926266	62930321	0	4	202,151,85,161,	0,569,1054,3894,
chr17	62936719	62952520	TCONS_00000961	0	+	62936719	62952520	0	3	124,817,104,	0,13075,15697,
chr17	62939379	62947172	TCONS_00000962	0	+	62939379	62947172	0	2	2314,160,	0,7633,
chr17	62962667	62971686	TCONS_00001005	0	-	62962667	62971686	0	5	1832,129,174,276,1014,	0,5984,6204,6692,8005,
chr17	74795125	74802035	TCONS_00000965	0	+	74795125	74802035	0	2	501,1769,	0,5141,
chr17	76311809	76343879	TCONS_00000966	0	+	76311809	76343879	0	3	60,297,442,	0,28236,31628,
chr17	76338817	76340438	TCONS_00000967	0	+	76338817	76340438	0	2	250,393,	0,1228,
chr17	76356533	76369992	TCONS_00000968	0	+	76356533	76369992	0	5	321,79,74,166,137,	0,2220,6740,8275,13322,
chr17	77797250	77801503	TCONS_00000970	0	+	77797250	77801503	0	3	87,80,1621,	0,343,2632,
chr17	78991768	78992292	TCONS_00001008	0	-	78991768	78992292	0	2	238,113,	0,411,
chr17	79002932	79008373	TCONS_00001010	0	-	79002932	79008373	0	2	4266,196,	0,5245,
chr17	79003501	79008501	TCONS_00001011	0	-	79003501	79008501	0	2	3697,137,	0,4863,
chr17	79836542	79837433	TCONS_00000971	0	+	79836542	79837433	0	2	687,95,	0,796,
chr17	79885704	79888629	TCONS_00000972	0	+	79885704	79888629	0	2	617,1278,	0,1647,
chr17	79995780	79997256	TCONS_00000975	0	+	79995780	79997256	0	2	509,200,	0,1276,
chr17	80172102	80175228	TCONS_00000977	0	+	80172102	80175228	0	2	1371,997,	0,2129,
chr17	80247921	80250690	TCONS_00001012	0	-	80247921	80250690	0	2	1518,292,	0,2477,
chr17	81159764	81168698	TCONS_00000978	0	+	81159764	81168698	0	3	249,180,43,	0,372,8891,
chr17	81174665	81188573	TCONS_00000979	0	+	81174665	81188573	0	4	337,135,903,881,	0,1498,2095,13027,
chr18	1099008	1159336	TCONS_00001050	0	+	1099008	1159336	0	3	340,52,157,	0,34835,60171,
chr18	1509183	1647098	TCONS_00001051	0	+	1509183	1647098	0	4	41,73,129,583,	0,57269,117056,137332,
chr18	2652168	2655394	TCONS_00001071	0	-	2652168	2655394	0	2	1133,296,	0,2930,
chr18	10594586	10604795	TCONS_00001056	0	+	10594586	10604795	0	5	127,93,264,318,53,	0,1204,4268,6406,10156,
chr18	11620715	11621157	TCONS_00001075	0	-	11620715	11621157	0	2	257,39,	0,403,
chr18	12230409	12231572	TCONS_00001076	0	-	12230409	12231572	0	2	443,42,	0,1121,
chr18	24267584	24283602	TCONS_00001078	0	-	24267584	24283602	0	2	2351,247,	0,15771,
chr18	33759958	33767411	TCONS_00001079	0	-	33759958	33767411	0	2	395,214,	0,7239,
chr18	37421137	37504804	TCONS_00001080	0	-	37421137	37504804	0	5	699,106,92,31,187,	0,20970,35130,80625,83480,
chr18	39062439	39212149	TCONS_00001081	0	-	39062439	39212149	0	5	102,157,136,123,186,	0,18644,33944,111870,149524,
chr18	47025759	47028230	TCONS_00001061	0	+	47025759	47028230	0	2	35,2155,	0,316,
chr18	53388293	53426353	TCONS_00001062	0	+	53388293	53426353	0	2	472,83,	0,37977,
chr18	53560268	53695079	TCONS_00001063	0	+	53560268	53695079	0	3	405,52,4447,	0,124690,130364,
chr18	57961383	57968351	TCONS_00001066	0	+	57961383	57968351	0	3	161,92,166,	0,6512,6802,
chr18	63273325	63319289	TCONS_00001067	0	+	63273325	63319289	0	4	393,178,112,169,	0,500,36568,45795,
chr18	70993975	71016598	TCONS_00001068	0	+	70993975	71016598	0	3	448,119,280,	0,5722,22343,
chr18	72259009	72265060	TCONS_00001083	0	-	72259009	72265060	0	2	2066,1397,	0,4654,
chr18	75133574	75272719	TCONS_00001069	0	+	75133574	75272719	0	3	406,91,65,	0,101213,139080,
chr19	65821	66416	TCONS_00001149	0	-	65821	66416	0	2	312,71,	0,524,
chr19	65916	70966	TCONS_00001150	0	-	65916	70966	0	2	583,39,	0,5011,
chr19	71160	72706	TCONS_00001118	0	+	71160	72706	0	3	486,104,122,	0,1010,1424,
chr19	76162	77690	TCONS_00001151	0	-	76162	77690	0	3	621,205,361,	0,723,1167,
chr19	159360	174665	TCONS_00001152	0	-	159360	174665	0	3	272,33,107,	0,10443,15198,
chr19	663481	668063	TCONS_00001120	0	+	663481	668063	0	2	1030,852,	0,3730,
chr19	786364	786965	TCONS_00001121	0	+	786364	786965	0	2	180,275,	0,326,
chr19	1875014	1875991	TCONS_00001123	0	+	1875014	1875991	0	2	194,387,	0,590,
chr19	4457958	4458756	TCONS_00001153	0	-	4457958	4458756	0	2	270,208,	0,590,
chr19	4785131	4791219	TCONS_00001156	0	-	4785131	4791219	0	2	408,10,	0,6078,
chr19	8073612	8080909	TCONS_00001124	0	+	8073612	8080909	0	2	48,373,	0,6924,
chr19	12098485	12114626	TCONS_00001127	0	+	12098485	12114626	0	3	153,49,420,	0,14103,15721,
chr19	12793506	12798093	TCONS_00001158	0	-	12793506	12798093	0	2	536,99,	0,4488,
chr19	15331825	15333108	TCONS_00001160	0	-	15331825	15333108	0	2	224,53,	0,1230,
chr19	15939756	15947130	TCONS_00001128	0	+	15939756	15947130	0	3	392,102,1819,	0,2308,5555,
chr19	15962802	15973785	TCONS_00001162	0	-	15962802	15973785	0	3	257,104,64,	0,2740,10919,
chr19	16214570	16215064	TCONS_00001164	0	-	16214570	16215064	0	2	213,154,	0,340,
chr19	20326954	20331228	TCONS_00001165	0	-	20326954	20331228	0	2	1171,97,	0,4177,
chr19	20336491	20349269	TCONS_00001166	0	-	20336491	20349269	0	2	2801,173,	0,12605,
chr19	20515775	20607775	TCONS_00001168	0	-	20515775	20607775	0	3	1166,96,184,	0,3983,91816,
chr19	20575922	20607762	TCONS_00001169	0	-	20575922	20607762	0	3	3084,75,171,	0,15827,31669,
chr19	23437713	23457053	TCONS_00001170	0	-	23437713	23457053	0	3	2685,75,176,	0,15306,19164,
chr19	23451979	23456998	TCONS_00001171	0	-	23451979	23456998	0	3	713,75,121,	0,1040,4898,
chr19	28129390	28131546	TCONS_00001172	0	-	28129390	28131546	0	2	196,204,	0,1952,
chr19	28281398	28284848	TCONS_00001176	0	-	28281398	28284848	0	3	1411,233,409,	0,2509,3041,
chr19	28982770	29123635	TCONS_00001180	0	-	28982770	29123635	0	2	1160,109,	0,140756,
chr19	29000144	29009635	TCONS_00001130	0	+	29000144	29009635	0	2	151,428,	0,9063,
chr19	29097594	29106136	TCONS_00001131	0	+	29097594	29106136	0	4	417,72,1173,2791,	0,3572,4294,5751,
chr19	33177994	33182656	TCONS_00001181	0	-	33177994	33182656	0	2	180,388,	0,4274,
chr19	33366830	33369327	TCONS_00001182	0	-	33366830	33369327	0	2	300,195,	0,2302,
chr19	35330085	35346208	TCONS_00001132	0	+	35330085	35346208	0	5	211,188,123,167,4613,	0,417,2544,9784,11510,
chr19	36795481	36802694	TCONS_00001133	0	+	36795481	36802694	0	3	233,394,170,	0,6415,7043,
chr19	36815838	36822551	TCONS_00001185	0	-	36815838	36822551	0	3	2289,240,203,	0,5316,6510,
chr19	37176164	37178351	TCONS_00001186	0	-	37176164	37178351	0	2	1544,182,	0,2005,
chr19	37176341	37178351	TCONS_00001187	0	-	37176341	37178351	0	4	72,179,121,182,	0,397,1246,1828,
chr19	37756848	37759886	TCONS_00001188	0	-	37756848	37759886	0	3	139,170,238,	0,867,2800,
chr19	37756971	37762420	TCONS_00001189	0	-	37756971	37762420	0	4	16,170,394,233,	0,744,1148,5216,
chr19	40129324	40133041	TCONS_00001134	0	+	40129324	40133041	0	4	1284,211,86,250,	0,1789,2136,3467,
chr19	44298460	44299810	TCONS_00001190	0	-	44298460	44299810	0	2	309,247,	0,1103,
chr19	49467246	49468286	TCONS_00001140	0	+	49467246	49468286	0	2	502,268,	0,772,
chr19	52196596	52208443	TCONS_00001142	0	+	52196596	52208443	0	8	1212,69,24,78,108,157,211,101,	0,8314,9285,9677,9884,10686,10926,11746,
chr19	52343176	52346577	TCONS_00001196	0	-	52343176	52346577	0	3	194,93,136,	0,2897,3265,
chr19	53418448	53426723	TCONS_00001197	0	-	53418448	53426723	0	4	127,183,139,102,	0,2026,2663,8173,
chr19	53771122	53774185	TCONS_00001199	0	-	53771122	53774185	0	3	57,336,114,	0,2115,2949,
chr19	57989016	57994364	TCONS_00001147	0	+	57989016	57994364	0	2	438,101,	0,5247,
chr19	59086826	59095764	TCONS_00001148	0	+	59086826	59095764	0	2	129,3153,	0,5785,
chr2	1624281	1629191	TCONS_00001287	0	-	1624281	1629191	0	2	1470,171,	0,4739,
chr2	4677789	4690945	TCONS_00001288	0	-	4677789	4690945	0	2	191,436,	0,12720,
chr2	8699962	8723922	TCONS_00001290	0	-	8699962	8723922	0	6	8119,134,231,142,137,76,	0,10615,17078,18737,20078,23884,
chr2	10588819	10591753	TCONS_00001233	0	+	10588819	10591753	0	3	1178,229,1192,	0,1359,1742,
chr2	12147241	12271711	TCONS_00001235	0	+	12147241	12271711	0	4	112,97,134,280,	0,631,99702,124190,
chr2	20068651	20077296	TCONS_00001238	0	+	20068651	20077296	0	6	62,118,122,204,233,1733,	0,605,1534,3502,4241,6912,
chr2	25427181	25432071	TCONS_00001239	0	+	25427181	25432071	0	2	237,229,	0,4661,
chr2	28945305	28958975	TCONS_00001291	0	-	28945305	28958975	0	3	567,73,83,	0,9471,13587,
chr2	38633869	38742882	TCONS_00001294	0	-	38633869	38742882	0	5	262,198,198,204,294,	0,62516,76231,89547,108719,
chr2	39664571	39701899	TCONS_00001243	0	+	39664571	39701899	0	4	105,93,69,232,	0,16408,16866,37096,
chr2	58503011	58523683	TCONS_00001244	0	+	58503011	58523683	0	3	306,356,151,	0,17812,20521,
chr2	65128973	65132271	TCONS_00001298	0	-	65128973	65132271	0	2	2781,147,	0,3151,
chr2	65663863	65710280	TCONS_00001247	0	+	65663863	65710280	0	4	153,98,92,87,	0,32784,39528,46330,
chr2	65816699	65867311	TCONS_00001299	0	-	65816699	65867311	0	4	254,133,1206,63,	0,1339,11591,50549,
chr2	66610437	66619582	TCONS_00001248	0	+	66610437	66619582	0	3	44,97,1538,	0,6093,7607,
chr2	74375171	74377115	TCONS_00001250	0	+	74375171	74377115	0	3	179,129,1291,	0,305,653,
chr2	75146681	75151973	TCONS_00001300	0	-	75146681	75151973	0	2	732,31,	0,5261,
chr2	86042252	86052514	TCONS_00001253	0	+	86042252	86052514	0	3	226,89,1396,	0,3178,8866,
chr2	91874127	91900136	TCONS_00001301	0	-	91874127	91900136	0	10	101,214,53,110,127,165,105,102,117,51,	0,10349,11842,12402,13493,13842,19716,20013,25644,25958,
chr2	98081082	98092582	TCONS_00001304	0	-	98081082	98092582	0	4	932,130,85,1126,	0,7465,7687,10374,
chr2	98081082	98091375	TCONS_00001303	0	-	98081082	98091375	0	3	932,85,1985,	0,7687,8308,
chr2	107138358	107154535	TCONS_00001305	0	-	107138358	107154535	0	3	238,213,103,	0,13256,16074,
chr2	110969106	110970400	TCONS_00001309	0	-	110969106	110970400	0	3	93,336,32,	0,685,1262,
chr2	111132714	111142019	TCONS_00001310	0	-	111132714	111142019	0	3	1931,185,128,	0,2512,9177,
chr2	111953539	111964071	TCONS_00001257	0	+	111953539	111964071	0	2	122,290,	0,10242,
chr2	112186885	112252663	TCONS_00001312	0	-	112186885	112252663	0	2	312,202,	0,65576,
chr2	113399408	113403267	TCONS_00001314	0	-	113399408	113403267	0	5	151,107,115,57,1592,	0,251,1347,2127,2267,
chr2	114368078	114384617	TCONS_00001316	0	-	114368078	114384617	0	3	1746,121,211,	0,15107,16328,
chr2	114588625	114589304	TCONS_00001318	0	-	114588625	114589304	0	2	380,198,	0,481,
chr2	118591512	118599234	TCONS_00001261	0	+	118591512	118599234	0	2	613,2477,	0,5245,
chr2	118593925	118595780	TCONS_00001262	0	+	118593925	118595780	0	3	175,246,547,	0,305,1308,
chr2	127069990	127086709	TCONS_00001265	0	+	127069990	127086709	0	2	124,316,	0,16403,
chr2	128146705	128158156	TCONS_00001266	0	+	128146705	128158156	0	2	56,2634,	0,8817,
chr2	130783575	130789491	TCONS_00001320	0	-	130783575	130789491	0	2	183,3610,	0,2306,
chr2	131438800	131449264	TCONS_00001267	0	+	131438800	131449264	0	5	1013,198,223,171,157,	0,2103,3906,8925,10307,
chr2	131451331	131460174	TCONS_00001268	0	+	131451331	131460174	0	4	38,98,68,348,	0,1478,2583,8495,
chr2	156875845	156881330	TCONS_00001324	0	-	156875845	156881330	0	3	2566,146,334,	0,3338,5151,
chr2	158582219	158592517	TCONS_00001325	0	-	158582219	158592517	0	2	483,62,	0,10236,
chr2	171579718	171627276	TCONS_00001326	0	-	171579718	171627276	0	7	385,44,130,630,116,656,65,	0,4076,4450,7159,10670,17423,47493,
chr2	171627558	171634570	TCONS_00001272	0	+	171627558	171634570	0	5	379,67,31,49,417,	0,4604,6098,6328,6595,
chr2	171627622	171634658	TCONS_00001273	0	+	171627622	171634658	0	4	75,31,49,505,	0,6034,6264,6531,
chr2	172629991	172632354	TCONS_00001275	0	+	172629991	172632354	0	2	644,1458,	0,905,
chr2	172967733	172974710	TCONS_00001276	0	+	172967733	172974710	0	5	263,95,318,81,193,	0,932,2877,5896,6784,
chr2	173180014	173188465	TCONS_00001277	0	+	173180014	173188465	0	2	122,388,	0,8063,
chr2	175352130	175353028	TCONS_00001280	0	+	175352130	175353028	0	2	127,266,	0,632,
chr2	177494892	177502290	TCONS_00001327	0	-	177494892	177502290	0	4	268,93,376,101,	0,2868,3200,7297,
chr2	181436438	181557181	TCONS_00001328	0	-	181436438	181557181	0	4	120,174,43,225,	0,29022,30717,120518,
chr2	196313255	196343649	TCONS_00001281	0	+	196313255	196343649	0	4	81,132,188,588,	0,6978,9544,29806,
chr2	224363490	224369329	TCONS_00001282	0	+	224363490	224369329	0	3	84,94,630,	0,387,5209,
chr2	231555635	231565244	TCONS_00001333	0	-	231555635	231565244	0	4	1313,696,393,207,	0,3630,5382,9402,
chr2	242629828	242633704	TCONS_00001283	0	+	242629828	242633704	0	2	240,175,	0,3701,
chr2	242786507	242788041	TCONS_00001284	0	+	242786507	242788041	0	2	123,1325,	0,209,
chr20	300956	305878	TCONS_00001440	0	-	300956	305878	0	3	469,188,93,	0,2065,4829,
chr20	23105704	23113258	TCONS_00001441	0	-	23105704	23113258	0	4	1471,101,201,123,	0,3561,3897,7431,
chr20	26084051	26094664	TCONS_00001444	0	-	26084051	26094664	0	2	256,150,	0,10463,
chr20	26113522	26114834	TCONS_00001445	0	-	26113522	26114834	0	2	111,160,	0,1152,
chr20	26168267	26190098	TCONS_00001446	0	-	26168267	26190098	0	4	206,108,100,199,	0,4161,4501,21632,
chr20	29513581	29521213	TCONS_00001447	0	-	29513581	29521213	0	2	3230,98,	0,7534,
chr20	29521636	29522987	TCONS_00001448	0	-	29521636	29522987	0	2	512,41,	0,1310,
chr20	37034657	37045444	TCONS_00001449	0	-	37034657	37045444	0	2	312,1692,	0,9095,
chr20	37075296	37079564	TCONS_00001422	0	+	37075296	37079564	0	3	2077,186,389,	0,3608,3879,
chr20	37075399	37079564	TCONS_00001423	0	+	37075399	37079564	0	5	256,158,69,186,389,	0,709,1905,3505,3776,
chr20	43592434	43595043	TCONS_00001451	0	-	43592434	43595043	0	3	1655,124,286,	0,1768,2323,
chr20	48780000	48782639	TCONS_00001452	0	-	48780000	48782639	0	2	660,73,	0,2566,
chr20	50827183	51263280	TCONS_00001431	0	+	50827183	51263280	0	7	96,164,37,38,61,97,252,	0,24124,94310,144677,320243,339386,435845,
chr20	51237376	51266970	TCONS_00001432	0	+	51237376	51266970	0	3	309,139,3942,	0,1024,25652,
chr20	54036873	54043735	TCONS_00001454	0	-	54036873	54043735	0	3	2027,134,129,	0,3141,6733,
chr20	55689970	55697148	TCONS_00001437	0	+	55689970	55697148	0	3	199,81,490,	0,2200,6688,
chr20	61404038	61408311	TCONS_00001455	0	-	61404038	61408311	0	2	1883,1645,	0,2628,
chr21	15316089	15352758	TCONS_00001481	0	-	15316089	15352758	0	6	94,71,73,29,85,736,	0,1270,7298,7463,10297,35933,
chr21	15399771	15461367	TCONS_00001469	0	+	15399771	15461367	0	3	147,195,438,	0,56499,61158,
chr21	16118732	16127858	TCONS_00001482	0	-	16118732	16127858	0	3	1964,47,2214,	0,4451,6912,
chr21	16134030	16135411	TCONS_00001470	0	+	16134030	16135411	0	2	442,253,	0,1128,
chr21	19933582	20132321	TCONS_00001485	0	-	19933582	20132321	0	4	427,94,102,230,	0,28262,176659,198509,
chr21	21629064	21631133	TCONS_00001488	0	-	21629064	21631133	0	2	595,269,	0,1800,
chr21	23582257	23794461	TCONS_00001471	0	+	23582257	23794461	0	3	306,79,1372,	0,2796,210832,
chr21	33025905	33031813	TCONS_00001490	0	-	33025905	33031813	0	3	1835,294,104,	0,4341,5804,
chr21	36118133	36120664	TCONS_00001474	0	+	36118133	36120664	0	2	180,587,	0,1944,
chr21	37477178	37481988	TCONS_00001475	0	+	37477178	37481988	0	2	243,2093,	0,2717,
chr21	44068380	44071354	TCONS_00001491	0	-	44068380	44071354	0	2	2173,681,	0,2293,
chr21	45225638	45230212	TCONS_00001493	0	-	45225638	45230212	0	2	831,101,	0,4473,
chr21	47013567	47018671	TCONS_00001477	0	+	47013567	47018671	0	2	55,2367,	0,2737,
chr21	47472509	47473019	TCONS_00001479	0	+	47472509	47473019	0	2	108,307,	0,203,
chr22	16158797	16192995	TCONS_00001541	0	-	16158797	16192995	0	8	592,91,136,114,112,148,111,90,	0,3599,28013,28367,30234,30466,31883,34108,
chr22	16162065	16172700	TCONS_00001513	0	+	16162065	16172700	0	3	323,88,749,	0,2416,9886,
chr22	17061966	17063492	TCONS_00001542	0	-	17061966	17063492	0	2	211,96,	0,1430,
chr22	20326327	20350457	TCONS_00001516	0	+	20326327	20350457	0	12	212,59,25,87,66,62,34,2041,73,41,155,435,	0,2192,2719,5689,10678,12744,13271,15525,18099,18398,18901,23695,
chr22	20330725	20331888	TCONS_00001544	0	-	20330725	20331888	0	2	313,133,	0,1030,
chr22	20383523	20398220	TCONS_00001546	0	-	20383523	20398220	0	14	397,84,90,763,126,105,110,71,73,71,130,176,108,36,	0,1588,2202,2993,4776,4983,5571,6745,6916,10010,10995,13589,14354,14661,
chr22	21056599	21058628	TCONS_00001517	0	+	21056599	21058628	0	7	149,124,117,57,408,41,30,	0,274,694,1156,1321,1876,1999,
chr22	21057260	21058542	TCONS_00001521	0	+	21057260	21058542	0	5	150,57,119,73,67,	0,495,660,995,1215,
chr22	21472878	21476574	TCONS_00001523	0	+	21472878	21476574	0	2	360,1482,	0,2214,
chr22	21522046	21546445	TCONS_00001524	0	+	21522046	21546445	0	12	212,59,25,87,66,62,34,2317,73,41,155,435,	0,2188,2715,5686,10673,12738,13265,15513,18363,18662,19165,23964,
chr22	21664109	21677143	TCONS_00001547	0	-	21664109	21677143	0	7	1524,34,62,66,87,25,59,	0,1919,2418,4479,9449,12482,12975,
chr22	25844071	25857636	TCONS_00001530	0	+	25844071	25857636	0	5	180,129,143,100,803,	0,7607,9154,11311,12762,
chr22	25851684	25907595	TCONS_00001531	0	+	25851684	25907595	0	6	123,143,100,160,34,1000,	0,1541,3698,53465,54319,54911,
chr22	27617309	27620688	TCONS_00001548	0	-	27617309	27620688	0	3	353,79,205,	0,2881,3174,
chr22	35515816	35627049	TCONS_00001551	0	-	35515816	35627049	0	6	81,55,168,122,163,59,	0,189,51611,52515,75033,111174,
chr22	39688992	39691568	TCONS_00001535	0	+	39688992	39691568	0	2	17,1761,	0,815,
chr22	45529709	45559662	TCONS_00001554	0	-	45529709	45559662	0	3	969,93,205,	0,4995,29748,
chr22	48256459	48259042	TCONS_00001538	0	+	48256459	48259042	0	2	108,1302,	0,1281,
chr22	51222289	51239737	TCONS_00001540	0	+	51222289	51239737	0	3	211,121,2655,	0,1311,14793,
chr3	6532165	6781622	TCONS_00001586	0	+	6532165	6781622	0	5	194,99,97,225,4274,	0,227090,233971,241792,245183,
chr3	6532489	6599646	TCONS_00001588	0	+	6532489	6599646	0	2	144,373,	0,66784,
chr3	6735502	6742214	TCONS_00001590	0	+	6735502	6742214	0	2	1062,3132,	0,3580,
chr3	8651123	8653586	TCONS_00001627	0	-	8651123	8653586	0	4	155,237,146,43,	0,1685,2056,2420,
chr3	10055931	10068041	TCONS_00001628	0	-	10055931	10068041	0	3	1279,188,317,	0,9312,11793,
chr3	10064610	10068010	TCONS_00001630	0	-	10064610	10068010	0	2	821,286,	0,3114,
chr3	14984290	14989014	TCONS_00001633	0	-	14984290	14989014	0	2	3371,421,	0,4303,
chr3	28038700	28070095	TCONS_00001634	0	-	28038700	28070095	0	2	659,96,	0,31299,
chr3	40487833	40494820	TCONS_00001637	0	-	40487833	40494820	0	3	505,78,208,	0,5362,6779,
chr3	44462618	44465499	TCONS_00001638	0	-	44462618	44465499	0	2	687,45,	0,2836,
chr3	50297734	50300790	TCONS_00001595	0	+	50297734	50300790	0	2	2233,392,	0,2664,
chr3	70048894	70064469	TCONS_00001598	0	+	70048894	70064469	0	4	124,242,153,1525,	0,12613,13776,14050,
chr3	75721541	75729245	TCONS_00001599	0	+	75721541	75729245	0	6	379,45,160,117,161,1262,	0,803,1456,3373,3577,6442,
chr3	80810192	80838114	TCONS_00001642	0	-	80810192	80838114	0	3	164,116,123,	0,416,27799,
chr3	87780551	87842779	TCONS_00001643	0	-	87780551	87842779	0	2	349,417,	0,61811,
chr3	112021324	112051638	TCONS_00001603	0	+	112021324	112051638	0	5	237,129,84,41,606,	0,24044,25133,26868,29708,
chr3	112115493	112127981	TCONS_00001646	0	-	112115493	112127981	0	2	1502,61,	0,12427,
chr3	125546099	125604920	TCONS_00001647	0	-	125546099	125604920	0	3	199,105,198,	0,46484,58623,
chr3	125605678	125607696	TCONS_00001648	0	-	125605678	125607696	0	3	230,65,505,	0,326,1513,
chr3	127041149	127109513	TCONS_00001650	0	-	127041149	127109513	0	5	421,197,51,33,225,	0,2228,33583,33944,68139,
chr3	128580155	128590383	TCONS_00001651	0	-	128580155	128590383	0	5	610,165,113,190,220,	0,3969,6501,8291,10008,
chr3	129831392	129838273	TCONS_00001604	0	+	129831392	129838273	0	2	195,374,	0,6507,
chr3	131236674	131239724	TCONS_00001606	0	+	131236674	131239724	0	2	79,496,	0,2554,
chr3	152874299	152879564	TCONS_00001655	0	-	152874299	152879564	0	2	193,130,	0,5135,
chr3	153094619	153095351	TCONS_00001609	0	+	153094619	153095351	0	2	65,317,	0,415,
chr3	153102722	153105157	TCONS_00001656	0	-	153102722	153105157	0	2	457,1501,	0,934,
chr3	162744183	162949937	TCONS_00001611	0	+	162744183	162949937	0	5	103,120,115,55,1441,	0,181579,193682,202302,204313,
chr3	176531942	176534789	TCONS_00001658	0	-	176531942	176534789	0	2	1572,828,	0,2019,
chr3	177012229	177041206	TCONS_00001613	0	+	177012229	177041206	0	2	56,1990,	0,26987,
chr3	183165395	183173801	TCONS_00001615	0	+	183165395	183173801	0	4	158,435,82,815,	0,4470,6404,7591,
chr3	183165438	183173413	TCONS_00001616	0	+	183165438	183173413	0	4	297,435,82,427,	0,4427,6361,7548,
chr3	185677731	185698658	TCONS_00001618	0	+	185677731	185698658	0	4	136,250,191,1212,	0,11672,15223,19715,
chr3	186528668	186543310	TCONS_00001659	0	-	186528668	186543310	0	4	1269,77,271,215,	0,12665,13562,14427,
chr3	191275112	191308145	TCONS_00001621	0	+	191275112	191308145	0	4	61,225,161,454,	0,12276,15990,32579,
chr3	194017423	194030592	TCONS_00001661	0	-	194017423	194030592	0	6	883,111,107,142,271,203,	0,1841,3724,3961,6122,12966,
chr3	194485966	194489441	TCONS_00001662	0	-	194485966	194489441	0	3	373,103,77,	0,3177,3398,
chr3	195638919	195640857	TCONS_00001623	0	+	195638919	195640857	0	2	133,492,	0,1446,
chr3	195869506	195887761	TCONS_00001624	0	+	195869506	195887761	0	3	365,472,991,	0,1270,17264,
chr3	197784401	197807542	TCONS_00001664	0	-	197784401	197807542	0	10	1831,71,54,54,57,67,75,217,115,356,	0,6187,8222,9910,11729,12592,15225,19265,19643,22785,
chr4	3943486	3957142	TCONS_00001775	0	-	3943486	3957142	0	4	1613,1077,63,92,	0,5384,11351,13564,
chr4	10069712	10074643	TCONS_00001776	0	-	10069712	10074643	0	2	1736,1774,	0,3157,
chr4	14475710	14889791	TCONS_00001777	0	-	14475710	14889791	0	5	477,60,100,74,109,	0,3260,98060,385456,413972,
chr4	22999173	23058485	TCONS_00001733	0	+	22999173	23058485	0	4	63,128,94,1024,	0,2034,5599,58288,
chr4	23106963	23125794	TCONS_00001734	0	+	23106963	23125794	0	5	276,97,166,62,790,	0,14979,16055,17034,18041,
chr4	23724884	23735202	TCONS_00001778	0	-	23724884	23735202	0	4	209,161,179,90,	0,4009,4459,10228,
chr4	27219100	27283847	TCONS_00001735	0	+	27219100	27283847	0	6	85,117,158,429,57,1956,	0,9902,13885,59386,60694,62791,
chr4	29048212	29050387	TCONS_00001736	0	+	29048212	29050387	0	2	96,1508,	0,667,
chr4	31351905	31353347	TCONS_00001737	0	+	31351905	31353347	0	2	68,534,	0,908,
chr4	37003408	37023252	TCONS_00001739	0	+	37003408	37023252	0	2	109,3313,	0,16531,
chr4	39135532	39137228	TCONS_00001740	0	+	39135532	39137228	0	2	133,322,	0,1374,
chr4	39549455	39551432	TCONS_00001741	0	+	39549455	39551432	0	2	280,328,	0,1649,
chr4	53578596	53580304	TCONS_00001744	0	+	53578596	53580304	0	3	98,136,644,	0,394,1064,
chr4	59717134	59849870	TCONS_00001781	0	-	59717134	59849870	0	3	236,85,147,	0,9915,132589,
chr4	68566997	68588223	TCONS_00001749	0	+	68566997	68588223	0	3	205,211,1029,	0,19142,20197,
chr4	76326404	76348232	TCONS_00001750	0	+	76326404	76348232	0	3	98,139,444,	0,20859,21384,
chr4	79567056	79584458	TCONS_00001752	0	+	79567056	79584458	0	3	361,109,387,	0,3698,17015,
chr4	80584914	80617991	TCONS_00001753	0	+	80584914	80617991	0	4	88,139,89,425,	0,4228,26227,32652,
chr4	84889234	85214565	TCONS_00001783	0	-	84889234	85214565	0	8	2029,65,84,38,106,121,159,193,	0,43973,179965,181137,275029,316124,318587,325138,
chr4	97231851	97285603	TCONS_00001754	0	+	97231851	97285603	0	2	94,1593,	0,52159,
chr4	104882772	104958080	TCONS_00001756	0	+	104882772	104958080	0	4	63,117,191,441,	0,16791,71310,74867,
chr4	106058436	106061776	TCONS_00001784	0	-	106058436	106061776	0	2	439,110,	0,3230,
chr4	119199820	119201140	TCONS_00001758	0	+	119199820	119201140	0	4	127,194,43,362,	0,278,723,958,
chr4	119512927	119555914	TCONS_00001759	0	+	119512927	119555914	0	10	123,111,132,236,65,124,65,191,58,4320,	0,4139,5321,13811,16885,26223,29690,36263,38516,38667,
chr4	120377504	120378432	TCONS_00001760	0	+	120377504	120378432	0	2	88,485,	0,443,
chr4	121560263	121571951	TCONS_00001761	0	+	121560263	121571951	0	2	243,287,	0,11401,
chr4	132301167	132449276	TCONS_00001765	0	+	132301167	132449276	0	3	329,59,62,	0,147217,148047,
chr4	132694456	132695847	TCONS_00001766	0	+	132694456	132695847	0	2	391,100,	0,1291,
chr4	135172754	135248628	TCONS_00001789	0	-	135172754	135248628	0	3	3921,183,216,	0,55941,75658,
chr4	135988387	135992533	TCONS_00001767	0	+	135988387	135992533	0	2	235,432,	0,3714,
chr4	139694703	139722793	TCONS_00001769	0	+	139694703	139722793	0	2	144,722,	0,27368,
chr4	144098812	144105982	TCONS_00001790	0	-	144098812	144105982	0	2	437,322,	0,6848,
chr4	163661819	163663200	TCONS_00001771	0	+	163661819	163663200	0	2	248,380,	0,1001,
chr4	167309852	167447271	TCONS_00001792	0	-	167309852	167447271	0	4	729,53,117,35,	0,120857,134205,137384,
chr4	185767431	185776836	TCONS_00001795	0	-	185767431	185776836	0	3	257,105,214,	0,4217,9191,
chr4	188225236	188230836	TCONS_00001796	0	-	188225236	188230836	0	4	385,1064,164,501,	0,555,3023,5099,
chr4	190802669	190806023	TCONS_00001774	0	+	190802669	190806023	0	2	383,209,	0,3145,
chr5	1599034	1634119	TCONS_00001901	0	-	1599034	1634119	0	8	350,201,45,141,876,158,263,197,	0,707,3771,27866,29835,31489,33724,34888,
chr5	1968207	1969127	TCONS_00001853	0	+	1968207	1969127	0	2	136,424,	0,496,
chr5	8457605	8463387	TCONS_00001855	0	+	8457605	8463387	0	2	274,3342,	0,2440,
chr5	10137249	10138477	TCONS_00001856	0	+	10137249	10138477	0	2	129,814,	0,414,
chr5	10479482	10482421	TCONS_00001857	0	+	10479482	10482421	0	2	47,436,	0,2503,
chr5	12574968	12655799	TCONS_00001859	0	+	12574968	12655799	0	3	196,82,1041,	0,20840,79790,
chr5	18965969	19142455	TCONS_00001905	0	-	18965969	19142455	0	2	371,289,	0,176197,
chr5	20611948	20937800	TCONS_00001860	0	+	20611948	20937800	0	12	146,57,45,147,61,85,98,108,562,166,79,133,	0,48872,58727,125115,196013,283643,321043,323092,324311,324979,325339,325719,
chr5	21323944	21341484	TCONS_00001908	0	-	21323944	21341484	0	3	5235,65,191,	0,5730,17349,
chr5	25413547	25446034	TCONS_00001909	0	-	25413547	25446034	0	3	406,126,106,	0,9291,32381,
chr5	33424130	33440725	TCONS_00001910	0	-	33424130	33440725	0	2	122,415,	0,16180,
chr5	34164802	34189619	TCONS_00001911	0	-	34164802	34189619	0	6	4456,93,136,85,188,43,	0,10747,11124,14315,17982,24774,
chr5	44777167	44808828	TCONS_00001916	0	-	44777167	44808828	0	5	263,84,133,127,85,	0,843,7983,9760,31576,
chr5	44777305	44808838	TCONS_00001917	0	-	44777305	44808838	0	2	125,95,	0,31438,
chr5	45035300	45098749	TCONS_00001864	0	+	45035300	45098749	0	2	78,742,	0,62707,
chr5	53616738	53714882	TCONS_00001865	0	+	53616738	53714882	0	5	90,223,266,67,4031,	0,80734,82614,87546,94113,
chr5	54359006	54362058	TCONS_00001867	0	+	54359006	54362058	0	2	285,282,	0,2770,
chr5	55290994	55299477	TCONS_00001868	0	+	55290994	55299477	0	2	388,1901,	0,6582,
chr5	66928093	66942617	TCONS_00001919	0	-	66928093	66942617	0	3	368,89,184,	0,2041,14340,
chr5	67096567	67185924	TCONS_00001920	0	-	67096567	67185924	0	3	217,118,231,	0,88862,89126,
chr5	68902925	68919876	TCONS_00001869	0	+	68902925	68919876	0	5	116,82,52,120,703,	0,11214,12915,13241,16248,
chr5	69274356	69293139	TCONS_00001870	0	+	69274356	69293139	0	2	528,161,	0,18622,
chr5	69758070	69775011	TCONS_00001871	0	+	69758070	69775011	0	5	116,82,52,120,703,	0,11204,12911,13237,16238,
chr5	77654624	77656331	TCONS_00001922	0	-	77654624	77656331	0	2	1185,294,	0,1413,
chr5	85578277	85592281	TCONS_00001873	0	+	85578277	85592281	0	8	484,52,170,52,173,237,215,197,	0,2369,3239,4437,5215,8367,10660,13807,
chr5	90598845	90610200	TCONS_00001924	0	-	90598845	90610200	0	5	133,99,152,140,304,	0,844,10049,10609,11051,
chr5	99989815	99993674	TCONS_00001926	0	-	99989815	99993674	0	3	281,36,152,	0,1328,3707,
chr5	101941338	101941901	TCONS_00001875	0	+	101941338	101941901	0	2	289,102,	0,461,
chr5	101943034	102007263	TCONS_00001927	0	-	101943034	102007263	0	2	2436,333,	0,63896,
chr5	103415611	103443040	TCONS_00001878	0	+	103415611	103443040	0	5	214,134,68,114,1980,	0,997,1969,24263,25449,
chr5	124255639	124257291	TCONS_00001879	0	+	124255639	124257291	0	2	176,28,	0,1624,
chr5	124443896	124485622	TCONS_00001880	0	+	124443896	124485622	0	2	49,402,	0,41324,
chr5	127276117	127418792	TCONS_00001932	0	-	127276117	127418792	0	4	795,118,101,366,	0,16378,120718,142309,
chr5	127301579	127418666	TCONS_00001933	0	-	127301579	127418666	0	4	1041,101,219,240,	0,95256,116085,116847,
chr5	127357219	127418766	TCONS_00001935	0	-	127357219	127418766	0	3	2771,101,105,	0,39616,61442,
chr5	142869419	142910915	TCONS_00001938	0	-	142869419	142910915	0	2	123,437,	0,41059,
chr5	151998524	152069089	TCONS_00001940	0	-	151998524	152069089	0	4	1818,122,125,128,	0,4266,65696,70437,
chr5	153815560	153825410	TCONS_00001941	0	-	153815560	153825410	0	3	335,119,113,	0,7361,9737,
chr5	153819980	153825410	TCONS_00001942	0	-	153819980	153825410	0	2	3060,113,	0,5317,
chr5	157683144	157685444	TCONS_00001886	0	+	157683144	157685444	0	2	29,519,	0,1781,
chr5	158527490	158542331	TCONS_00001887	0	+	158527490	158542331	0	3	356,123,212,	0,11393,14629,
chr5	158527689	158544486	TCONS_00001888	0	+	158527689	158544486	0	3	157,140,2367,	0,11177,14430,
chr5	163723923	163920118	TCONS_00001889	0	+	163723923	163920118	0	4	279,84,68,317,	0,57223,189756,195878,
chr5	169758390	169761946	TCONS_00001891	0	+	169758390	169761946	0	3	172,90,1809,	0,1461,1747,
chr5	179085236	179091433	TCONS_00001894	0	+	179085236	179091433	0	3	246,129,110,	0,4739,6087,
chr5	180258364	180262678	TCONS_00001896	0	+	180258364	180262678	0	2	442,1367,	0,2947,
chr5	180618045	180618852	TCONS_00001946	0	-	180618045	180618852	0	2	300,111,	0,696,
chr5	180708364	180717628	TCONS_00001898	0	+	180708364	180717628	0	2	249,7286,	0,1978,
chr6	2246010	2284008	TCONS_00002023	0	+	2246010	2284008	0	6	154,90,84,102,1602,276,	0,3060,17824,23921,26039,37722,
chr6	3051334	3052317	TCONS_00002058	0	-	3051334	3052317	0	2	151,121,	0,862,
chr6	3056123	3056995	TCONS_00002026	0	+	3056123	3056995	0	2	135,263,	0,609,
chr6	3182977	3195981	TCONS_00002059	0	-	3182977	3195981	0	3	983,405,82,	0,8082,12922,
chr6	4019076	4021449	TCONS_00002061	0	-	4019076	4021449	0	2	37,172,	0,2201,
chr6	6993423	6995787	TCONS_00002028	0	+	6993423	6995787	0	3	182,104,231,	0,1859,2133,
chr6	26839262	26924333	TCONS_00002064	0	-	26839262	26924333	0	9	96,127,136,175,85,188,156,74,166,	0,640,7216,11859,13875,17526,53636,79602,84905,
chr6	26845699	26892992	TCONS_00002065	0	-	26845699	26892992	0	5	915,175,85,188,94,	0,5422,7438,11089,47199,
chr6	28129558	28137372	TCONS_00002033	0	+	28129558	28137372	0	5	41,187,153,1054,193,	0,799,2968,4720,7621,
chr6	28616062	28616843	TCONS_00002066	0	-	28616062	28616843	0	2	366,171,	0,610,
chr6	28953979	28955261	TCONS_00002035	0	+	28953979	28955261	0	3	30,194,808,	0,110,474,
chr6	30484042	30486994	TCONS_00002036	0	+	30484042	30486994	0	2	346,505,	0,2447,
chr6	30749734	30760027	TCONS_00002037	0	+	30749734	30760027	0	3	169,182,825,	0,6733,9468,
chr6	30834758	30843695	TCONS_00002072	0	-	30834758	30843695	0	2	2852,1142,	0,7795,
chr6	32223487	32233615	TCONS_00002038	0	+	32223487	32233615	0	2	231,3227,	0,6901,
chr6	41491632	41513914	TCONS_00002075	0	-	41491632	41513914	0	2	331,88,	0,22194,
chr6	42908101	42911708	TCONS_00002042	0	+	42908101	42911708	0	4	243,157,106,173,	0,409,1146,3434,
chr6	52442282	52444325	TCONS_00002044	0	+	52442282	52444325	0	3	167,344,153,	0,565,1890,
chr6	71104589	71109120	TCONS_00002045	0	+	71104589	71109120	0	3	157,37,203,	0,343,4328,
chr6	82554117	82643197	TCONS_00002077	0	-	82554117	82643197	0	3	1509,45,52,	0,84456,89028,
chr6	86386801	86388451	TCONS_00002078	0	-	86386801	86388451	0	6	108,69,81,79,53,40,	0,340,711,870,1052,1610,
chr6	93780104	93813102	TCONS_00002047	0	+	93780104	93813102	0	2	144,595,	0,32403,
chr6	106806440	106807592	TCONS_00002079	0	-	106806440	106807592	0	2	214,200,	0,952,
chr6	111596752	111600612	TCONS_00002048	0	+	111596752	111600612	0	2	2609,997,	0,2863,
chr6	132224787	132228670	TCONS_00002049	0	+	132224787	132228670	0	2	587,125,	0,3758,
chr6	139791300	139794192	TCONS_00002083	0	-	139791300	139794192	0	3	297,69,124,	0,2363,2768,
chr6	146136433	146176222	TCONS_00002051	0	+	146136433	146176222	0	3	134,96,485,	0,13063,39304,
chr6	147480060	147502128	TCONS_00002052	0	+	147480060	147502128	0	3	60,129,264,	0,6806,21804,
chr6	148062569	148064460	TCONS_00002087	0	-	148062569	148064460	0	2	451,152,	0,1739,
chr6	149912890	149913799	TCONS_00002089	0	-	149912890	149913799	0	2	290,50,	0,859,
chr6	150319154	150326280	TCONS_00002090	0	-	150319154	150326280	0	4	866,129,816,72,	0,2047,2834,7054,
chr6	168224555	168227389	TCONS_00002093	0	-	168224555	168227389	0	2	931,1307,	0,1527,
chr6	171004400	171006038	TCONS_00002054	0	+	171004400	171006038	0	3	92,267,447,	0,787,1191,
chr6	171034284	171037576	TCONS_00002055	0	+	171034284	171037576	0	2	200,558,	0,2734,
chr6	171044838	171045633	TCONS_00002056	0	+	171044838	171045633	0	2	135,198,	0,597,
chr7	145934	149466	TCONS_00002174	0	-	145934	149466	0	2	2684,138,	0,3394,
chr7	560027	564869	TCONS_00002132	0	+	560027	564869	0	3	2926,201,379,	0,3689,4463,
chr7	1499572	1503644	TCONS_00002133	0	+	1499572	1503644	0	2	331,167,	0,3905,
chr7	2477397	2487485	TCONS_00002134	0	+	2477397	2487485	0	2	158,1909,	0,8179,
chr7	5862790	5886942	TCONS_00002135	0	+	5862790	5886942	0	6	367,103,42,127,167,546,	0,8021,10367,16789,17530,23606,
chr7	13141015	13142014	TCONS_00002138	0	+	13141015	13142014	0	2	193,382,	0,617,
chr7	20257208	20261315	TCONS_00002140	0	+	20257208	20261315	0	5	37,71,108,174,350,	0,202,670,1997,3757,
chr7	20259061	20261323	TCONS_00002141	0	+	20259061	20261323	0	2	318,358,	0,1904,
chr7	20875049	21061771	TCONS_00002142	0	+	20875049	21061771	0	5	74,77,136,49,96,	0,47309,185437,186428,186626,
chr7	23140846	23145322	TCONS_00002175	0	-	23140846	23145322	0	3	2351,68,145,	0,3022,4331,
chr7	29690658	29724754	TCONS_00002178	0	-	29690658	29724754	0	2	297,366,	0,33730,
chr7	39773230	39832691	TCONS_00002146	0	+	39773230	39832691	0	12	413,267,87,115,122,117,142,65,123,191,58,1349,	0,33772,37373,45639,46871,47603,48112,49103,54850,55722,57962,58112,
chr7	42701324	42746046	TCONS_00002180	0	-	42701324	42746046	0	3	767,187,217,	0,11059,44505,
chr7	45022621	45026560	TCONS_00002182	0	-	45022621	45026560	0	2	3075,437,	0,3502,
chr7	45023213	45026273	TCONS_00002183	0	-	45023213	45026273	0	3	812,77,150,	0,2406,2910,
chr7	45763385	45808553	TCONS_00002184	0	-	45763385	45808553	0	14	237,1363,53,136,124,52,122,97,89,118,84,135,101,295,	0,566,2397,4391,13000,21210,23040,23428,24839,27742,33122,34256,35287,44873,
chr7	47661536	47669491	TCONS_00002149	0	+	47661536	47669491	0	4	399,623,542,1197,	0,1173,5322,6758,
chr7	53723201	53879624	TCONS_00002185	0	-	53723201	53879624	0	6	1940,163,119,745,93,424,	0,36418,109618,109974,124437,155999,
chr7	64498731	64535091	TCONS_00002150	0	+	64498731	64535091	0	9	212,135,174,106,155,1776,134,74,936,	0,26645,27899,28591,30102,30355,32555,35087,35424,
chr7	64498737	64535091	TCONS_00002151	0	+	64498737	64535091	0	11	206,135,174,106,155,82,97,139,134,74,936,	0,26639,27893,28585,30096,30349,31301,31986,32549,35081,35418,
chr7	65956016	65958556	TCONS_00002188	0	-	65956016	65958556	0	2	1310,354,	0,2186,
chr7	65958772	65960459	TCONS_00002153	0	+	65958772	65960459	0	2	236,218,	0,1469,
chr7	66767607	66786513	TCONS_00002154	0	+	66767607	66786513	0	5	265,97,205,152,1424,	0,3366,6314,6943,17482,
chr7	66800962	66805011	TCONS_00002155	0	+	66800962	66805011	0	3	137,124,228,	0,3474,3821,
chr7	75719748	75738097	TCONS_00002191	0	-	75719748	75738097	0	6	1736,105,75,59,79,345,	0,2866,9009,9467,17800,18004,
chr7	77313537	77325582	TCONS_00002194	0	-	77313537	77325582	0	3	31,127,370,	0,981,11675,
chr7	77619733	77621940	TCONS_00002158	0	+	77619733	77621940	0	2	261,1704,	0,503,
chr7	89748713	89754914	TCONS_00002159	0	+	89748713	89754914	0	3	466,25,1527,	0,2667,4674,
chr7	100107339	100117549	TCONS_00002161	0	+	100107339	100117549	0	5	85,155,164,123,43,	0,1265,6876,9659,10167,
chr7	100951626	100954266	TCONS_00002162	0	+	100951626	100954266	0	2	203,502,	0,2138,
chr7	104581509	104602507	TCONS_00002163	0	+	104581509	104602507	0	2	608,77,	0,20921,
chr7	112613673	112635682	TCONS_00002199	0	-	112613673	112635682	0	5	54,56,119,258,60,	0,3525,6427,7285,21949,
chr7	119389695	119547646	TCONS_00002201	0	-	119389695	119547646	0	4	2534,74,59,300,	0,32642,51174,157651,
chr7	135777672	136121956	TCONS_00002170	0	+	135777672	136121956	0	6	112,118,162,209,116,157,	0,55740,84327,149225,236057,344127,
chr7	149244244	149321818	TCONS_00002204	0	-	149244244	149321818	0	8	2221,79,172,216,232,114,300,186,	0,3714,4501,5647,11454,72770,74106,77388,
chr7	153108318	153111048	TCONS_00002208	0	-	153108318	153111048	0	2	242,2382,	0,348,
chr7	156803498	156809120	TCONS_00002171	0	+	156803498	156809120	0	2	503,538,	0,5084,
chr8	2527340	2585959	TCONS_00002294	0	-	2527340	2585959	0	5	181,116,72,103,90,	0,4897,35405,51683,58529,
chr8	5901874	6115058	TCONS_00002297	0	-	5901874	6115058	0	5	173,77,74,124,126,	0,14649,15391,55975,213058,
chr8	8272199	8282088	TCONS_00002299	0	-	8272199	8282088	0	2	412,91,	0,9798,
chr8	8314418	8318847	TCONS_00002300	0	-	8314418	8318847	0	3	174,118,218,	0,1500,4211,
chr8	8608883	8638945	TCONS_00002301	0	-	8608883	8638945	0	3	125,141,134,	0,5802,29928,
chr8	11203256	11205011	TCONS_00002302	0	-	11203256	11205011	0	2	893,206,	0,1549,
chr8	23316113	23342484	TCONS_00002257	0	+	23316113	23342484	0	2	491,139,	0,26232,
chr8	23349271	23351782	TCONS_00002305	0	-	23349271	23351782	0	2	1570,466,	0,2045,
chr8	29605824	29609813	TCONS_00002258	0	+	29605824	29609813	0	3	271,41,2668,	0,744,1321,
chr8	29763250	29766472	TCONS_00002259	0	+	29763250	29766472	0	2	127,423,	0,2799,
chr8	33462373	33896606	TCONS_00002261	0	+	33462373	33896606	0	6	61,300,143,100,39,726,	0,5903,191438,403000,430030,433507,
chr8	33865373	33896441	TCONS_00002262	0	+	33865373	33896441	0	2	100,561,	0,30507,
chr8	39413664	39416052	TCONS_00002263	0	+	39413664	39416052	0	3	304,188,188,	0,1846,2200,
chr8	39424223	39437653	TCONS_00002264	0	+	39424223	39437653	0	4	113,165,58,170,	0,6539,8876,13260,
chr8	50081240	50137588	TCONS_00002266	0	+	50081240	50137588	0	3	128,89,89,	0,24425,56259,
chr8	58890916	58896685	TCONS_00002268	0	+	58890916	58896685	0	3	127,121,1861,	0,2536,3908,
chr8	61381421	61429354	TCONS_00002310	0	-	61381421	61429354	0	3	254,116,198,	0,39784,47735,
chr8	63925626	63927240	TCONS_00002269	0	+	63925626	63927240	0	2	27,523,	0,1091,
chr8	69760976	69764998	TCONS_00002314	0	-	69760976	69764998	0	3	357,95,63,	0,1209,3959,
chr8	72587534	72615021	TCONS_00002271	0	+	72587534	72615021	0	2	236,572,	0,26915,
chr8	76079938	76088891	TCONS_00002315	0	-	76079938	76088891	0	2	208,282,	0,8671,
chr8	76135393	76236688	TCONS_00002318	0	-	76135393	76236688	0	2	1200,233,	0,101062,
chr8	76135937	76236976	TCONS_00002317	0	-	76135937	76236976	0	2	656,177,	0,100862,
chr8	81447240	81451370	TCONS_00002319	0	-	81447240	81451370	0	2	3572,194,	0,3936,
chr8	84315992	84321135	TCONS_00002273	0	+	84315992	84321135	0	2	312,1209,	0,3934,
chr8	86851933	86920842	TCONS_00002275	0	+	86851933	86920842	0	4	81,60,75,301,	0,46230,49874,68608,
chr8	90729655	90769939	TCONS_00002321	0	-	90729655	90769939	0	5	301,142,338,124,667,	0,4587,7201,8090,39617,
chr8	91546838	91632298	TCONS_00002322	0	-	91546838	91632298	0	5	16,316,112,74,60,	0,19740,27618,84338,85400,
chr8	92080138	92082417	TCONS_00002325	0	-	92080138	92082417	0	2	1912,259,	0,2020,
chr8	93725189	93889865	TCONS_00002327	0	-	93725189	93889865	0	4	3161,120,85,55,	0,5437,73014,164621,
chr8	96998335	97005331	TCONS_00002328	0	-	96998335	97005331	0	2	832,109,	0,6887,
chr8	99973655	99980512	TCONS_00002280	0	+	99973655	99980512	0	3	57,44,363,	0,4036,6494,
chr8	100008990	100025272	TCONS_00002329	0	-	100008990	100025272	0	2	204,176,	0,16106,
chr8	104495625	104511448	TCONS_00002330	0	-	104495625	104511448	0	5	118,121,153,79,251,	0,4163,6299,14778,15572,
chr8	111995178	112039621	TCONS_00002333	0	-	111995178	112039621	0	5	191,37,109,120,87,	0,20464,21711,22580,44356,
chr8	112195520	112248432	TCONS_00002335	0	-	112195520	112248432	0	2	444,122,	0,52790,
chr8	115294300	115307853	TCONS_00002281	0	+	115294300	115307853	0	3	223,315,159,	0,2147,13394,
chr8	125474725	125486805	TCONS_00002338	0	-	125474725	125486805	0	2	5174,480,	0,11600,
chr8	130228727	130253496	TCONS_00002343	0	-	130228727	130253496	0	3	925,149,74,	0,6739,24695,
chr8	130364045	130587510	TCONS_00002345	0	-	130364045	130587510	0	4	1181,71,171,383,	0,18507,47714,223082,
chr8	132322718	132329753	TCONS_00002285	0	+	132322718	132329753	0	4	241,193,124,173,	0,2084,5288,6862,
chr8	140472304	140475259	TCONS_00002346	0	-	140472304	140475259	0	2	906,131,	0,2824,
chr8	144362330	144363835	TCONS_00002349	0	-	144362330	144363835	0	3	355,503,184,	0,721,1321,
chr8	144362335	144363830	TCONS_00002347	0	-	144362335	144363830	0	3	350,116,179,	0,716,1316,
chr8	144499848	144501320	TCONS_00002289	0	+	144499848	144501320	0	2	241,176,	0,1296,
chr8	144714240	144715926	TCONS_00002351	0	-	144714240	144715926	0	2	394,307,	0,1379,
chr8	144816309	144828507	TCONS_00002290	0	+	144816309	144828507	0	4	80,89,90,2478,	0,1710,5719,9720,
chr9	23894987	23898054	TCONS_00002451	0	-	23894987	23898054	0	2	617,72,	0,2995,
chr9	35772307	35790429	TCONS_00002423	0	+	35772307	35790429	0	3	66,129,277,	0,14336,17845,
chr9	37079892	37090464	TCONS_00002426	0	+	37079892	37090464	0	2	143,3800,	0,6772,
chr9	37079892	37090398	TCONS_00002424	0	+	37079892	37090398	0	2	641,3734,	0,6772,
chr9	42275938	42298165	TCONS_00002428	0	+	42275938	42298165	0	3	123,97,127,	0,21775,22100,
chr9	42363047	42367092	TCONS_00002452	0	-	42363047	42367092	0	2	1899,1301,	0,2744,
chr9	43027747	43032877	TCONS_00002453	0	-	43027747	43032877	0	4	218,269,216,80,	0,3407,4333,5050,
chr9	43140536	43142739	TCONS_00002454	0	-	43140536	43142739	0	2	271,111,	0,2092,
chr9	43144979	43160008	TCONS_00002455	0	-	43144979	43160008	0	3	588,224,145,	0,6805,14884,
chr9	45001906	45003117	TCONS_00002456	0	-	45001906	45003117	0	2	323,116,	0,1095,
chr9	45108391	45112532	TCONS_00002430	0	+	45108391	45112532	0	3	431,122,378,	0,3551,3763,
chr9	46270785	46274928	TCONS_00002457	0	-	46270785	46274928	0	3	378,122,431,	0,468,3712,
chr9	66457288	66469310	TCONS_00002431	0	+	66457288	66469310	0	5	67,157,1822,137,694,	0,2519,8303,10474,11328,
chr9	67017399	67032072	TCONS_00002459	0	-	67017399	67032072	0	4	1665,153,108,640,	0,9263,11757,14033,
chr9	68397877	68401759	TCONS_00002460	0	-	68397877	68401759	0	3	696,137,1985,	0,1413,1897,
chr9	69080239	69147846	TCONS_00002462	0	-	69080239	69147846	0	9	524,90,142,155,191,126,147,163,430,	0,18753,24360,32600,33349,37489,40532,46726,67177,
chr9	69082535	69108793	TCONS_00002463	0	-	69082535	69108793	0	7	1432,90,54,156,92,142,67,	0,16457,17395,17630,20307,22064,26191,
chr9	69146938	69149621	TCONS_00002434	0	+	69146938	69149621	0	2	264,417,	0,2266,
chr9	95909321	95910838	TCONS_00002435	0	+	95909321	95910838	0	3	152,34,224,	0,643,1293,
chr9	96197613	96199403	TCONS_00002464	0	-	96197613	96199403	0	2	591,100,	0,1690,
chr9	96938883	96966818	TCONS_00002465	0	-	96938883	96966818	0	4	1130,54,59,44,	0,22596,24212,27891,
chr9	97094757	97123230	TCONS_00002436	0	+	97094757	97123230	0	3	513,185,1464,	0,6360,27009,
chr9	98782013	98784042	TCONS_00002467	0	-	98782013	98784042	0	2	1550,176,	0,1853,
chr9	105902804	106087316	TCONS_00002469	0	-	105902804	106087316	0	10	2741,56,71,98,127,118,170,140,173,44,	0,3788,47523,87191,124001,135508,136807,174619,179491,184468,
chr9	109040672	109367076	TCONS_00002437	0	+	109040672	109367076	0	7	81,90,126,149,112,88,1040,	0,709,221095,221965,280080,309985,325364,
chr9	109879739	109883986	TCONS_00002470	0	-	109879739	109883986	0	3	95,108,126,	0,631,4121,
chr9	115867002	115873780	TCONS_00002472	0	-	115867002	115873780	0	3	5431,107,91,	0,6187,6687,
chr9	115875352	115882208	TCONS_00002438	0	+	115875352	115882208	0	2	591,5509,	0,1347,
chr9	125699901	125702605	TCONS_00002440	0	+	125699901	125702605	0	2	1764,230,	0,2474,
chr9	132200494	132201397	TCONS_00002442	0	+	132200494	132201397	0	2	444,356,	0,547,
chr9	132250823	132268868	TCONS_00002444	0	+	132250823	132268868	0	2	755,3267,	0,14778,
chr9	136890560	136893224	TCONS_00002445	0	+	136890560	136893224	0	3	98,246,1895,	0,406,769,
chr9	138359933	138364095	TCONS_00002446	0	+	138359933	138364095	0	2	622,173,	0,3989,
chr9	139619685	139622636	TCONS_00002476	0	-	139619685	139622636	0	2	1853,304,	0,2647,
chrX	281724	282586	TCONS_00002513	0	+	281724	282586	0	2	259,169,	0,693,
chrX	1851476	1860881	TCONS_00002514	0	+	1851476	1860881	0	3	140,247,58,	0,1366,9347,
chrX	2527434	2556370	TCONS_00002515	0	+	2527434	2556370	0	10	88,43,69,154,45,69,45,69,46,356,	0,1602,2756,6422,9346,10035,13296,13991,17203,28580,
chrX	2531028	2533388	TCONS_00002542	0	-	2531028	2533388	0	2	709,631,	0,1729,
chrX	3771050	3781615	TCONS_00002543	0	-	3771050	3781615	0	3	1918,207,73,	0,7780,10492,
chrX	3809478	3820041	TCONS_00002545	0	-	3809478	3820041	0	3	1914,207,73,	0,7778,10490,
chrX	3847909	3855896	TCONS_00002546	0	-	3847909	3855896	0	2	1914,204,	0,7783,
chrX	13340338	13348080	TCONS_00002517	0	+	13340338	13348080	0	3	5739,71,1198,	0,6370,6544,
chrX	13998184	14006939	TCONS_00002549	0	-	13998184	14006939	0	2	413,131,	0,8624,
chrX	23791108	23801073	TCONS_00002550	0	-	23791108	23801073	0	3	519,81,72,	0,9576,9893,
chrX	38629583	38658911	TCONS_00002519	0	+	38629583	38658911	0	5	245,107,146,108,574,	0,18757,21552,28160,28754,
chrX	40122169	40146973	TCONS_00002520	0	+	40122169	40146973	0	3	636,172,2192,	0,20524,22612,
chrX	46404927	46407671	TCONS_00002521	0	+	46404927	46407671	0	2	135,1771,	0,973,
chrX	47157250	47158120	TCONS_00002522	0	+	47157250	47158120	0	2	239,238,	0,632,
chrX	53123338	53171889	TCONS_00002523	0	+	53123338	53171889	0	3	128,75,860,	0,243,47691,
chrX	56755691	56844813	TCONS_00002524	0	+	56755691	56844813	0	3	331,137,1061,	0,2804,88061,
chrX	56999942	57001229	TCONS_00002526	0	+	56999942	57001229	0	2	412,232,	0,1055,
chrX	65219227	65221257	TCONS_00002529	0	+	65219227	65221257	0	2	572,994,	0,1036,
chrX	73040490	73072588	TCONS_00002558	0	-	73040490	73072588	0	6	7329,164,209,137,64,11372,	0,8412,10410,12582,16784,20726,
chrX	73164176	73220326	TCONS_00002531	0	+	73164176	73220326	0	5	124,79,376,77,1538,	0,242,2657,54426,54612,
chrX	73168807	73169393	TCONS_00002532	0	+	73168807	73169393	0	2	98,353,	0,233,
chrX	73498208	73512435	TCONS_00002561	0	-	73498208	73512435	0	4	2121,155,147,174,	0,2557,3328,14053,
chrX	100258820	100262962	TCONS_00002562	0	-	100258820	100262962	0	2	1861,1355,	0,2787,
chrX	115032518	115085422	TCONS_00002564	0	-	115032518	115085422	0	4	366,1879,71,129,	0,1085,30200,52775,
chrX	117973518	117991849	TCONS_00002536	0	+	117973518	117991849	0	7	220,51,45,115,77,92,1690,	0,2259,5685,6394,7498,15908,16641,
chrX	118425491	118469573	TCONS_00002537	0	+	118425491	118469573	0	4	93,117,136,2561,	0,33378,34653,41521,
chrX	119370310	119379088	TCONS_00002566	0	-	119370310	119379088	0	3	1785,129,470,	0,3769,8308,
chrX	122867023	122868144	TCONS_00002538	0	+	122867023	122868144	0	2	121,732,	0,389,
chrX	130836677	130964671	TCONS_00002567	0	-	130836677	130964671	0	13	869,59,70,153,149,99,148,153,143,523,66,144,352,	0,6848,9001,46656,52948,53961,65899,81237,91674,93159,102322,122572,127642,
chrX	154578071	154579111	TCONS_00002540	0	+	154578071	154579111	0	2	208,218,	0,822,
chrX	154697946	154716707	TCONS_00002541	0	+	154697946	154716707	0	2	89,464,	0,18297,
