# Supplementary material for: Exploring the stability of long intergenic non-coding RNA in K562 cells by comparative studies of RNA-Seq datasets
Source: Biol Direct. 2014 Jul 5;9:15. doi: 10.1186/1745-6150-9-15 (PMC4094694; doi:10.1186/1745-6150-9-15)
Supplement: Additional file 4: Table S4 — The result for running Cuffcompare script to compare lincRNAs of both datasets. [file 1745-6150-9-15-S4.zip]

Archive with 1 entries (1 files):
- 9979201081251827_add4.tracking
