# Supplementary material for: Exploring the stability of long intergenic non-coding RNA in K562 cells by comparative studies of RNA-Seq datasets
Source: Biol Direct. 2014 Jul 5;9:15. doi: 10.1186/1745-6150-9-15 (PMC4094694; doi:10.1186/1745-6150-9-15)
Supplement: Additional file 4: Table S4 — The result for running Cuffcompare script to compare lincRNAs of both datasets. [file 1745-6150-9-15-S4.zip › 9979201081251827_add4.tracking]

TCONS_00000001	XLOC_000001	RP11-34P13.9|ENST00000496488.1	=	q1:ENSG00000241599|ENST00000496488|100|3.727453|2.796988|4.657919|23.248214|457	q2:ENSG00000241599|ENST00000496488|100|0.368828|0.000000|0.737657|1.463234|457
TCONS_00000002	XLOC_000003	RP5-857K21.2|ENST00000423796.1	o	q1:cell_ployA.3001|ENST00000357876|100|0.119875|0.000000|0.289403|0.358489|-	-
TCONS_00000003	XLOC_000004	RP11-206L10.4|ENST00000422528.1	=	q1:ENSG00000229905|ENST00000422528|100|0.690910|0.288776|1.093043|3.978259|-	-
TCONS_00000004	XLOC_000006	FAM87B|ENST00000326734.1	=	q1:ENSG00000177757|ENST00000326734|100|0.299608|0.184545|0.414671|2.184175|-	-
TCONS_00000005	XLOC_000007	RP11-206L10.11|ENST00000445118.2	=	q1:cell_ployA.8|ENST00000445118|29|1.383493|1.257375|1.509612|9.212359|6606	q2:PH.177|ENST00000445118|8|0.138302|0.085848|0.190755|0.496952|6606
TCONS_00000006	XLOC_000007	RP11-206L10.11|ENST00000449005.1	=	q1:cell_ployA.8|ENST00000449005|100|4.718526|3.977529|5.459523|31.419562|874	q2:PH.177|ENST00000449005|100|1.663993|1.103976|2.224009|5.979136|874
TCONS_00000007	XLOC_000008	RP11-54O7.2|ENST00000398216.2	=	q1:cell_ployA.13|ENST00000398216|100|0.153353|0.000000|0.410815|0.705659|-	-
TCONS_00000008	XLOC_000009	-	.	q1:cell_ployA.33|ENST00000427998|48|4.299548|3.477151|5.121946|27.471734|977	q2:PH.9|ENST00000427998|66|0.111861|0.000000|0.225752|0.367228|977
TCONS_00000009	XLOC_000009	-	u	q1:cell_ployA.33|ENST00000433695|100|8.940053|7.356395|10.523712|57.121993|-	-
TCONS_00000010	XLOC_000009	-	u	q1:cell_ployA.33|ENST00000451054|95|8.472897|6.902202|10.043592|54.137122|-	-
TCONS_00000011	XLOC_000011	RP13-15E13.1|ENST00000439488.1	=	q1:cell_ployA.152|cell_ployA.152.1|100|0.200625|0.133968|0.267281|0.714701|3795	q2:PH.71|PH.71.1|100|0.203555|0.129340|0.277769|0.579372|3891
TCONS_00000012	XLOC_000012	-	u	q1:cell_ployA.156|cell_ployA.156.2|14|3.856627|3.356245|4.357010|20.344748|-	-
TCONS_00000013	XLOC_000013	LINC00337|ENST00000441724.1	=	q1:cell_ployA.171|ENST00000441724|100|0.141391|0.026129|0.256653|0.448529|1138	q2:ENSG00000225077|ENST00000441724|100|0.024540|0.000000|0.092878|0.044645|1138
TCONS_00000014	XLOC_000016	RP1-69M21.2|ENST00000453135.1	=	q1:ENSG00000235643|ENST00000453135|100|0.554118|0.364323|0.743913|1.953886|1285	q2:ENSG00000235643|ENST00000453135|100|0.132215|0.037036|0.227395|0.278204|1285
TCONS_00000015	XLOC_000017	RP4-798A10.2|ENST00000457898.1	=	q1:ENSG00000226029|ENST00000457898|100|0.319937|0.236125|0.403749|1.878923|-	-
TCONS_00000016	XLOC_000019	U1|ENST00000457856.1	=	q1:cell_ployA.490|ENST00000457856|100|0.120931|0.000000|0.314829|0.586726|-	-
TCONS_00000017	XLOC_000020	RP3-340N1.2|ENST00000431027.1	=	q1:ENSG00000227066|ENST00000431027|100|0.376532|0.275060|0.478004|1.256440|2493	q2:ENSG00000227066|ENST00000431027|100|0.016317|0.000000|0.039392|0.028254|2493
TCONS_00000018	XLOC_000021	LINC00339|ENST00000416769.1	=	q1:cell_ployA.606|cell_ployA.606.2|100|10.761965|9.792794|11.731135|77.502494|-	-
TCONS_00000019	XLOC_000022	RP11-70P17.1|ENST00000412797.1	=	q1:ENSG00000225643|ENST00000412797|100|0.597254|0.199085|0.995423|3.020611|483	q2:ENSG00000225643|ENST00000412797|100|0.066850|0.000000|0.200549|0.140663|483
TCONS_00000020	XLOC_000023	-	.	q1:cell_ployA.772|ENST00000451482|100|0.129304|0.013651|0.244958|0.359449|1078	q2:PH.316|ENST00000451482|100|0.021123|0.000000|0.080130|0.040742|1078
TCONS_00000021	XLOC_000024	MATN1-AS1|ENST00000443076.1	=	q1:cell_ployA.930|cell_ployA.930.5|100|3.249474|2.798958|3.699990|22.826898|1536	q2:PH.387|ENST00000443076|100|0.248530|0.000000|0.606101|1.012781|454
TCONS_00000022	XLOC_000025	RP11-399E6.1|ENST00000422305.1	=	q1:cell_ployA.1280|ENST00000422305|100|0.110902|0.000000|0.267740|0.869108|-	-
TCONS_00000023	XLOC_000026	RP5-994D16.3|ENST00000414339.1	=	q1:ENSG00000234917|ENST00000414339|100|0.203209|0.021453|0.384965|1.452882|-	-
TCONS_00000024	XLOC_000027	-	u	q1:cell_ployA.1455|ENST00000429784|46|0.135526|0.021182|0.249870|0.918518|-	-
TCONS_00000025	XLOC_000028	LINC00505|ENST00000455247.1	=	q1:cell_ployA.1456|ENST00000455247|100|0.594194|0.109037|1.079352|2.673792|-	-
TCONS_00000026	XLOC_000030	RP11-230B22.1|ENST00000453229.1	=	q1:cell_ployA.1672|ENST00000453229|100|0.247044|0.127210|0.366877|1.892336|1228	q2:ENSG00000235545|ENST00000453229|100|0.029059|0.000000|0.087177|0.061145|1228
TCONS_00000027	XLOC_000033	RP4-763G1.2|ENST00000230113.3	=	q1:ENSG00000235200|ENST00000230113|100|0.325871|0.004735|0.647006|0.985356|408	q2:ENSG00000235200|ENST00000230113|100|0.201337|0.000000|0.486071|0.432475|408
TCONS_00000028	XLOC_000036	ZRANB2-AS2|ENST00000455406.1	=	q1:cell_ployA.1814|ENST00000455406|47|0.169983|0.001953|0.338013|1.067136|-	-
TCONS_00000029	XLOC_000036	ZRANB2-AS2|ENST00000415780.1	=	q1:cell_ployA.1814|cell_ployA.1814.8|100|0.361528|0.176731|0.546325|2.269631|-	-
TCONS_00000030	XLOC_000037	RP4-726F1.1|ENST00000415629.2	j	q1:ENSG00000235011|ENST00000415629|100|0.113606|0.000000|0.340817|0.262211|-	-
TCONS_00000031	XLOC_000039	RP4-617C6.1|ENST00000424943.1	=	q1:ENSG00000233907|ENST00000424943|100|0.101328|0.049208|0.153449|0.278746|-	-
TCONS_00000032	XLOC_000043	RP5-1160K1.3|ENST00000436416.1	=	q1:cell_ployA.2366|cell_ployA.2366.2|84|0.228269|0.106385|0.350153|1.182576|1358	q2:ENSG00000225113|ENST00000436416|100|0.072568|0.000000|0.213034|0.173374|596
TCONS_00000033	XLOC_000044	RP11-343N15.2|ENST00000445260.2	c	q1:ENSG00000231429|ENST00000445260|100|0.284655|0.030045|0.539265|0.771601|496	q2:ENSG00000231429|ENST00000445260|100|0.026785|0.000000|0.123337|0.046674|496
TCONS_00000034	XLOC_000045	RP11-417J8.3|ENST00000426408.1	=	q1:cell_ployA.2692|ENST00000426408|100|25.780873|23.913034|27.648711|128.628950|738	q2:PH.1068|ENST00000426408|100|17.666161|15.890499|19.441824|65.223681|738
TCONS_00000035	XLOC_000046	RP11-782C8.1|ENST00000447407.1	=	q1:cell_ployA.2744|ENST00000447407|100|46.915152|44.459384|49.370920|291.581038|655	q2:PH.1094|ENST00000447407|66|7.863711|6.584578|9.142844|29.859774|655
TCONS_00000036	XLOC_000046	RP11-782C8.1|ENST00000438000.1	=	q1:cell_ployA.2744|ENST00000438000|18|8.453629|7.872410|9.034847|52.539910|-	-
TCONS_00000037	XLOC_000046	RP11-782C8.4|ENST00000424474.2	=	q1:cell_ployA.2761|ENST00000424474|63|1.799424|1.350807|2.248041|9.759487|848	q2:ENSG00000237291|ENST00000424474|100|2.052974|1.535673|2.570274|7.839668|848
TCONS_00000038	XLOC_000047	RP11-435B5.5|ENST00000433980.1	=	q1:cell_ployA.2716|ENST00000433980|100|9.116723|8.552686|9.680760|52.758285|1887	q2:PH.1116|ENST00000433980|66|3.305338|2.892129|3.718547|12.320166|1887
TCONS_00000039	XLOC_000048	RP11-337C18.8|ENST00000440377.2	=	q1:ENSG00000237188|ENST00000440377|100|0.405530|0.232612|0.578449|2.714826|1057	q2:ENSG00000237188|ENST00000440377|100|0.026576|0.000000|0.079729|0.116503|1057
TCONS_00000040	XLOC_000049	RP6-74O6.3|ENST00000446766.1	=	q1:ENSG00000229952|ENST00000446766|100|1.012318|0.520318|1.504319|5.793737|494	q2:ENSG00000229952|ENST00000446766|100|0.140131|0.000000|0.338946|0.434611|494
TCONS_00000041	XLOC_000050	RP11-14N7.2|ENST00000452399.1	=	q1:ENSG00000232527|ENST00000452399|100|2.131563|1.486201|2.776925|13.511053|549	q2:PH.1138|ENST00000452399|19|0.374447|0.043515|0.705378|0.984877|549
TCONS_00000042	XLOC_000050	RP11-14N7.2|ENST00000457390.1	=	q1:ENSG00000232527|ENST00000457390|96|2.053928|1.258247|2.849610|13.018957|-	-
TCONS_00000043	XLOC_000054	-	u	q1:cell_ployA.2925|ENST00000431573|100|0.104305|0.000000|0.371230|0.563369|-	-
TCONS_00000044	XLOC_000056	LINC00568|ENST00000416894.1	=	q1:cell_ployA.2974|ENST00000416894|100|0.275869|0.019573|0.532165|1.516303|566	q2:PH.1166|ENST00000416894|100|0.049083|0.000000|0.147249|0.215166|566
TCONS_00000045	XLOC_000060	RP11-122G18.5|ENST00000437833.1	=	q1:cell_ployA.3379|ENST00000437833|100|0.938657|0.739662|1.137652|5.712567|1806	q2:PH.1388|ENST00000437833|100|0.140111|0.047086|0.233136|0.449485|1806
TCONS_00000046	XLOC_000063	RP11-108M21.1|ENST00000458683.1	j	q1:cell_ployA.3770|cell_ployA.3770.1|100|0.477382|0.230486|0.724278|2.158455|-	-
TCONS_00000047	XLOC_000069	RP5-1011O1.3|ENST00000457321.1	=	q1:ENSG00000236069|ENST00000457321|100|0.187897|0.037912|0.337882|0.662220|684	q2:ENSG00000236069|ENST00000457321|100|0.041076|0.000000|0.122360|0.093859|684
TCONS_00000048	XLOC_000070	RP11-476H20.1|ENST00000435554.1	=	q1:ENSG00000231714|ENST00000435554|100|0.166015|0.000000|0.383228|0.398451|440	q2:ENSG00000231714|ENST00000435554|100|0.098489|0.000000|0.295468|0.220191|440
TCONS_00000049	XLOC_000071	RP11-168O16.1|ENST00000446333.1	=	q1:cell_ployA.3977|cell_ployA.3977.1|33|0.208407|0.134097|0.282717|1.455911|-	-
TCONS_00000050	XLOC_000071	RP11-168O16.1|ENST00000458003.1	=	q1:cell_ployA.3977|cell_ployA.3977.2|18|0.112204|0.055718|0.168691|0.783849|-	-
TCONS_00000051	XLOC_000072	RPS10P7|ENST00000441932.1	=	q1:cell_ployA.4004|ENST00000441932|97|0.279241|0.177845|0.380638|1.216555|2329	q2:PH.1596|ENST00000441932|100|0.081095|0.020778|0.141413|0.190964|2329
TCONS_00000052	XLOC_000073	-	.	q1:cell_ployA.4008|ENST00000482597|82|0.857283|0.704875|1.009692|5.624678|3999	q2:PH.1610|ENST00000482597|11|0.029626|0.000000|0.062603|0.108615|3999
TCONS_00000053	XLOC_000075	RP11-480I12.7|ENST00000456105.2	j	q1:cell_ployA.4030|ENST00000456105|100|0.308845|0.210498|0.407192|1.798676|-	-
TCONS_00000054	XLOC_000076	RP11-134P9.3|ENST00000412772.1	=	q1:cell_ployA.4059|ENST00000412772|100|0.104542|0.000000|0.243232|0.519993|775	q2:ENSG00000231507|ENST00000412772|100|0.025958|0.000000|0.098474|0.113794|775
TCONS_00000055	XLOC_000077	LINC00467|ENST00000423222.1	=	q1:cell_ployA.4204|cell_ployA.4204.1|28|1.663640|1.468075|1.859205|11.440012|3510	q2:PH.1690|ENST00000423222|58|0.256908|0.061295|0.452521|1.063833|711
TCONS_00000056	XLOC_000078	RP11-122M14.1|ENST00000443174.2	j	q1:cell_ployA.4219|ENST00000443174|98|0.548252|0.137063|0.959440|1.515994|461	q2:PH.1696|ENST00000443174|100|0.084248|0.000000|0.252745|0.165666|461
TCONS_00000057	XLOC_000079	RP11-15I11.2|ENST00000444750.1	=	q1:cell_ployA.4238|ENST00000444750|100|0.201289|0.000000|0.417372|0.573836|-	-
TCONS_00000058	XLOC_000082	-	u	q1:cell_ployA.4325|cell_ployA.4325.1|100|0.419694|0.321451|0.517937|3.069623|-	-
TCONS_00000059	XLOC_000083	RP11-400N13.2|ENST00000421147.1	=	q1:cell_ployA.4340|ENST00000421147|100|0.120121|0.000000|0.312783|0.405281|-	-
TCONS_00000060	XLOC_000084	RP11-239E10.2|ENST00000435108.1	=	q1:ENSG00000236846|ENST00000435108|100|0.206705|0.021822|0.391587|1.588824|-	-
TCONS_00000061	XLOC_000085	RP11-504P24.4|ENST00000449219.1	=	q1:cell_ployA.4380|ENST00000449219|100|10.050011|8.853364|11.246658|74.596813|-	-
TCONS_00000062	XLOC_000086	RP11-396C23.2|ENST00000412855.2	j	q1:cell_ployA.4450|ENST00000412855|100|0.154836|0.000000|0.373807|0.872657|-	-
TCONS_00000063	XLOC_000088	RP4-781K5.8|ENST00000437601.2	c	q1:cell_ployA.4607|ENST00000437601|100|0.209293|0.144704|0.273882|1.537998|3574	q2:ENSG00000227630|ENST00000437601|100|0.012279|0.000000|0.029643|0.037409|3574
TCONS_00000064	XLOC_000089	RP11-177F15.1|ENST00000442726.1	=	q1:ENSG00000231877|ENST00000442726|100|0.191807|0.123839|0.259775|0.589113|2900	q2:ENSG00000231877|ENST00000442726|100|0.035538|0.000000|0.072685|0.067923|2900
TCONS_00000065	XLOC_000090	RP11-439E19.3|ENST00000421003.1	j	q1:cell_ployA.4721|cell_ployA.4721.2|100|0.163766|0.071414|0.256118|1.212023|-	-
TCONS_00000066	XLOC_000091	RP11-34P13.7|ENST00000466430.1	=	q1:cell_ployA.63|ENST00000466430|100|5.354472|4.980690|5.728254|31.201529|2748	q2:PH.59|ENST00000466430|100|0.990768|0.818122|1.163415|3.527813|2748
TCONS_00000067	XLOC_000092	RP11-34P13.13|ENST00000484859.1	=	q1:cell_ployA.81|ENST00000484859|100|4.486130|4.239094|4.733166|27.058326|4860	q2:PH.155|ENST00000484859|25|0.884193|0.732830|1.035556|3.263011|4860
TCONS_00000068	XLOC_000092	RP11-34P13.13|ENST00000466557.2	c	q1:cell_ployA.83|ENST00000466557|100|9.412798|8.473144|10.352453|63.496918|972	q2:PH.155|ENST00000466557|100|3.956210|3.230532|4.681888|13.033096|972
TCONS_00000069	XLOC_000093	AP006222.2|ENST00000424587.2	=	q1:cell_ployA.84|cell_ployA.84.5|100|7.315595|6.888717|7.742473|46.130643|3506	q2:PH.59|ENST00000424587|100|1.704705|1.461896|1.947515|6.041616|2513
TCONS_00000070	XLOC_000094	RP5-857K21.1|ENST00000417636.1	=	q1:cell_ployA.2999|ENST00000417636|100|1.707503|1.282058|2.132949|9.410550|842	q2:PH.59|ENST00000417636|100|0.063082|0.000000|0.152293|0.198835|842
TCONS_00000071	XLOC_000095	RP5-857K21.4|ENST00000414688.1	=	q1:cell_ployA.3000|ENST00000414688|100|2.404921|1.891618|2.918224|12.959914|-	-
TCONS_00000072	XLOC_000095	RP11-206L10.3|ENST00000416385.1	=	q1:cell_ployA.3049|ENST00000416385|100|4.661370|4.410044|4.912696|28.094876|4860	q2:PH.168|ENST00000416385|100|0.990740|0.835378|1.146102|3.648209|4860
TCONS_00000073	XLOC_000098	RP11-54O7.11|ENST00000458555.1	=	q1:ENSG00000224969|ENST00000458555|100|0.195053|0.000000|0.453589|1.325050|-	-
TCONS_00000074	XLOC_000099	TP73-AS1|ENST00000423764.1	=	q1:cell_ployA.154|ENST00000423764|100|7.285661|6.727774|7.843548|50.852522|-	-
TCONS_00000075	XLOC_000100	RP11-542C10.1|ENST00000443270.1	=	q1:ENSG00000231510|ENST00000443270|100|0.221724|0.000000|0.460907|0.649474|-	-
TCONS_00000076	XLOC_000101	RP11-312B8.1|ENST00000442889.1	j	q1:cell_ployA.198|cell_ployA.198.1|50|0.654643|0.228512|1.080774|4.848374|-	-
TCONS_00000077	XLOC_000102	RP4-704D23.1|ENST00000447908.1	=	q1:cell_ployA.380|ENST00000447908|100|1.465792|0.961400|1.970185|10.229537|-	-
TCONS_00000078	XLOC_000103	RP3-467K16.4|ENST00000427824.1	=	q1:cell_ployA.397|ENST00000427824|100|0.118684|0.076768|0.160600|0.350452|5178	q2:ENSG00000228140|ENST00000427824|100|0.014398|0.000000|0.030593|0.028023|5178
TCONS_00000079	XLOC_000104	RP4-798A10.2|ENSG00000226029.1	x	q1:cell_ployA.479|ENST00000263511|28|0.279692|0.199624|0.359760|1.642574|5368	q2:PH.219|ENST00000263511|71|0.064855|0.029379|0.100332|0.189639|5368
TCONS_00000080	XLOC_000106	CROCCP2|ENST00000540383.1	=	q1:cell_ployA.504|ENST00000540383|100|14.739761|13.662851|15.816671|97.119491|-	-
TCONS_00000081	XLOC_000107	RP1-224A6.3|ENST00000455966.1	=	q1:ENSG00000228397|ENST00000455966|100|0.264340|0.064739|0.463941|1.122490|615	q2:ENSG00000228397|ENST00000455966|100|0.060602|0.000000|0.181806|0.265662|615
TCONS_00000082	XLOC_000109	RP11-84A19.2|ENST00000453837.1	=	q1:ENSG00000203620|ENST00000453837|100|0.333780|0.224563|0.442998|0.997486|2257	q2:ENSG00000203620|ENST00000453837|100|0.217861|0.126696|0.309026|0.501792|2257
TCONS_00000083	XLOC_000111	RP4-811H24.9|ENST00000448134.1	=	q1:ENSG00000233775|ENST00000448134|100|0.144748|0.000000|0.289495|0.755586|-	-
TCONS_00000084	XLOC_000113	RP11-422J8.1|ENST00000424989.1	=	q1:cell_ployA.1159|ENST00000424989|100|0.228877|0.106537|0.351217|1.616147|1395	q2:ENSG00000233621|ENST00000424989|100|0.017043|0.000000|0.051128|0.045573|1395
TCONS_00000085	XLOC_000114	RP1-92O14.3|ENST00000424948.1	j	q1:cell_ployA.1335|cell_ployA.1335.2|37|0.263638|0.022266|0.505010|1.624725|-	-
TCONS_00000086	XLOC_000114	RP1-92O14.3|ENST00000424948.1	=	q1:cell_ployA.1335|ENST00000424948|100|0.715733|0.312728|1.118738|4.410855|661	q2:ENSG00000234694|ENST00000424948|100|0.181278|0.013160|0.349396|0.322075|661
TCONS_00000087	XLOC_000115	RP11-7O11.3|ENST00000446167.1	=	q1:cell_ployA.1358|ENST00000446167|100|2.040125|1.169261|2.910989|13.757504|-	-
TCONS_00000088	XLOC_000116	CYP4A22-AS1|ENST00000444042.2	j	q1:cell_ployA.1482|cell_ployA.1482.3|100|0.857554|0.302877|1.412230|4.783555|-	-
TCONS_00000089	XLOC_000117	RP11-296A18.3|ENST00000366181.2	=	q1:ENSG00000203356|ENST00000366181|100|0.186349|0.112381|0.260317|0.504181|2366	q2:ENSG00000203356|ENST00000366181|100|0.035522|0.000000|0.076092|0.072798|2366
TCONS_00000090	XLOC_000118	RP11-776H12.1|ENST00000439156.2	j	q1:cell_ployA.1645|cell_ployA.1645.1|37|0.222234|0.115935|0.328533|1.469507|-	-
TCONS_00000091	XLOC_000118	RP11-776H12.1|ENST00000439156.2	j	q1:cell_ployA.1645|cell_ployA.1645.2|26|0.155914|0.064273|0.247556|1.030973|-	-
TCONS_00000092	XLOC_000118	RP11-776H12.1|ENST00000439156.2	j	q1:cell_ployA.1645|ENST00000439156|100|0.607614|0.435365|0.779864|4.017807|-	-
TCONS_00000093	XLOC_000120	RP4-792G4.2|ENST00000418244.1	j	q1:cell_ployA.1684|cell_ployA.1684.7|41|0.383667|0.143404|0.623930|2.560498|-	-
TCONS_00000094	XLOC_000120	RP4-792G4.2|ENST00000418244.1	j	q1:cell_ployA.1684|cell_ployA.1684.6|30|0.284197|0.085022|0.483372|1.896660|-	-
TCONS_00000095	XLOC_000121	RP11-182I10.3|ENST00000415842.1	j	q1:cell_ployA.1691|cell_ployA.1691.3|46|0.119254|0.045141|0.193367|0.705417|-	-
TCONS_00000096	XLOC_000123	RP4-660H19.1|ENST00000445976.1	=	q1:ENSG00000225087|ENST00000445976|100|0.300530|0.025816|0.575245|1.042564|499	q2:ENSG00000225087|ENST00000445976|100|0.295690|0.012668|0.578712|0.950558|499
TCONS_00000097	XLOC_000124	RP4-682C21.5|ENST00000433521.2	j	q1:cell_ployA.1838|ENST00000433521|100|0.109080|0.002945|0.215214|0.304460|-	-
TCONS_00000098	XLOC_000125	RP11-115A15.1|ENST00000437080.1	=	q1:ENSG00000224326|ENST00000437080|100|0.104932|0.000000|0.314797|0.208398|-	-
TCONS_00000099	XLOC_000127	RP4-665J23.1|ENST00000606660.1	=	q1:cell_ployA.2020|cell_ployA.2020.1|25|1.174815|0.995940|1.353690|8.484816|3000	q2:PH.816|ENST00000435649|100|0.161939|0.000000|0.351690|0.541884|808
TCONS_00000100	XLOC_000127	RP4-665J23.1|ENST00000443802.1	=	q1:cell_ployA.2020|ENST00000443802|62|2.889380|2.090612|3.688147|20.867849|712	q2:PH.816|ENST00000443802|56|0.090222|0.000000|0.233369|0.301904|712
TCONS_00000101	XLOC_000128	RP4-717I23.3|ENST00000421202.1	=	q1:cell_ployA.2147|ENST00000421202|100|20.602565|19.903506|21.301625|153.265179|-	-
TCONS_00000102	XLOC_000129	RP11-86H7.1|ENST00000418366.2	j	q1:cell_ployA.2139|cell_ployA.2139.3|100|0.328272|0.163850|0.492695|1.350061|1032	q2:PH.849|PH.849.2|100|0.094564|0.000000|0.189129|0.266084|1042
TCONS_00000103	XLOC_000130	RP11-305E17.6|ENST00000421185.1	j	q1:cell_ployA.2204|cell_ployA.2204.2|31|0.282961|0.187600|0.378321|1.805353|-	-
TCONS_00000104	XLOC_000130	RP11-305E17.6|ENST00000421185.1	j	q1:cell_ployA.2204|cell_ployA.2204.4|100|0.911243|0.635483|1.187004|5.813939|-	-
TCONS_00000105	XLOC_000132	RP11-483I13.2|ENST00000438965.1	=	q1:cell_ployA.2323|ENST00000438965|100|7.218231|6.709058|7.727404|49.236233|2481	q2:PH.912|ENST00000438965|100|0.531717|0.375722|0.687712|1.948657|2481
TCONS_00000106	XLOC_000133	RP11-426L16.8|ENST00000401018.1	j	q1:cell_ployA.2465|cell_ployA.2465.1|70|0.353461|0.104880|0.602041|1.790229|-	-
TCONS_00000107	XLOC_000133	RP11-426L16.8|ENST00000433505.1	=	q1:cell_ployA.2465|ENST00000433505|100|0.506136|0.203854|0.808419|2.563511|-	-
TCONS_00000108	XLOC_000133	RP11-426L16.8|ENST00000449572.2	=	q1:cell_ployA.2465|ENST00000449572|66|0.333149|0.068532|0.597765|1.687352|-	-
TCONS_00000109	XLOC_000134	RP11-31F15.2|ENST00000421157.1	=	q1:ENSG00000238198|ENST00000421157|100|0.883935|0.722828|1.045042|3.367118|2459	q2:ENSG00000238198|ENST00000421157|100|0.379250|0.241779|0.516721|0.741875|2459
TCONS_00000110	XLOC_000135	RP4-655J12.4|ENST00000443219.1	=	q1:cell_ployA.2553|ENST00000443219|100|0.189297|0.000938|0.377655|0.629331|-	-
TCONS_00000111	XLOC_000135	RP4-655J12.4|ENST00000430107.1	=	q1:cell_ployA.2553|ENST00000430107|61|0.116120|0.000000|0.280340|0.386050|-	-
TCONS_00000112	XLOC_000136	RP5-1086K13.1|ENST00000456414.1	=	q1:cell_ployA.2560|ENST00000456414|88|0.304780|0.180916|0.428644|2.203717|2295	q2:ENSG00000224950|ENST00000456414|100|0.087709|0.025689|0.149728|0.311916|2295
TCONS_00000113	XLOC_000138	RP11-417J8.2|ENST00000415979.2	=	q1:cell_ployA.2665|ENST00000415979|100|0.184354|0.000000|0.445069|1.043968|-	-
TCONS_00000114	XLOC_000139	RP11-417J8.6|ENST00000369381.2	=	q1:cell_ployA.2693|ENST00000369381|100|4.226178|3.978436|4.473920|21.085741|5786	q2:PH.1069|ENST00000369381|100|0.869958|0.757969|0.981946|3.211894|5786
TCONS_00000115	XLOC_000141	RP11-423O2.5|ENST00000423385.1	=	q1:cell_ployA.2684|ENST00000423385|100|12.988457|12.242718|13.734195|90.686548|-	-
TCONS_00000116	XLOC_000143	RP11-435B5.4|ENST00000443766.2	j	q1:cell_ployA.2715|cell_ployA.2715.6|100|61.061976|57.229765|64.894186|353.364366|472	q2:PH.1117|PH.1117.5|100|21.144123|19.052507|23.235738|78.811640|593
TCONS_00000117	XLOC_000143	RP11-435B5.4|ENST00000419027.1	=	q1:cell_ployA.2715|ENST00000419027|40|24.504248|22.849961|26.158535|141.805566|-	-
TCONS_00000118	XLOC_000144	RP11-435B5.7|ENST00000418607.2	j	q1:ENSG00000235566|ENST00000443054|100|0.159508|0.000000|0.545527|0.781977|-	-
TCONS_00000119	XLOC_000145	RP6-206I17.3|ENST00000442423.1	=	q1:ENSG00000226637|ENST00000442423|100|0.631297|0.216853|1.045741|2.673889|420	q2:ENSG00000226637|ENST00000442423|100|0.238142|0.000000|0.574925|0.715100|420
TCONS_00000120	XLOC_000146	RP4-704D21.2|ENST00000455718.2	=	q1:cell_ployA.2869|cell_ployA.2869.2|76|0.667129|0.471953|0.862304|4.091839|-	-
TCONS_00000121	XLOC_000147	LINC00624|ENST00000437831.1	=	q1:ENSG00000234610|ENST00000437831|100|0.717066|0.411308|1.022824|4.662472|-	-
TCONS_00000122	XLOC_000148	RP6-74O6.2|ENST00000401008.2	=	q1:cell_ployA.2893|ENST00000401008|100|0.184747|0.121783|0.247710|1.274528|3498	q2:PH.1114|ENST00000401008|100|0.109041|0.057219|0.160863|0.293131|3498
TCONS_00000123	XLOC_000149	RP11-353N4.1|ENST00000428508.1	=	q1:cell_ployA.2934|ENST00000428508|100|72.751243|68.148018|77.354468|359.995533|398	q2:ENSG00000229801|ENST00000428508|100|102.994561|96.066105|109.923017|393.466413|398
TCONS_00000124	XLOC_000151	RP11-66D17.3|ENST00000441272.1	=	q1:ENSG00000237588|ENST00000441272|100|0.188635|0.128563|0.248707|0.548303|4120	q2:ENSG00000237588|ENST00000441272|100|0.023168|0.000373|0.045963|0.050689|4120
TCONS_00000125	XLOC_000152	RP11-66D17.5|ENST00000428641.1	=	q1:cell_ployA.3260|ENST00000428641|100|0.139521|0.000000|0.336833|0.550439|-	-
TCONS_00000126	XLOC_000154	RP11-404O13.5|ENST00000415019.1	=	q1:ENSG00000176320|ENST00000415019|100|0.169757|0.088018|0.251496|0.391988|1999	q2:ENSG00000176320|ENST00000415019|100|0.701271|0.472442|0.930100|1.365487|1999
TCONS_00000127	XLOC_000156	RP11-276E17.2|ENST00000426519.1	=	q1:cell_ployA.3430|ENST00000426519|100|0.764582|0.460731|1.068433|5.217619|-	-
TCONS_00000128	XLOC_000157	RP5-968D22.3|ENST00000422253.1	=	q1:ENSG00000237658|ENST00000422253|100|0.104164|0.000000|0.251099|0.272101|-	-
TCONS_00000129	XLOC_000158	LINC00970|ENST00000366408.3	=	q1:ENSG00000203601|ENST00000366408|100|0.434628|0.259052|0.610204|1.193678|1129	q2:ENSG00000203601|ENST00000366408|100|0.033278|0.000000|0.093863|0.067652|1129
TCONS_00000130	XLOC_000159	RP11-296O14.3|ENST00000437190.1	=	q1:cell_ployA.3566|ENST00000437190|88|1.284497|0.968734|1.600261|8.921751|1016	q2:PH.1474|ENST00000437190|100|0.094717|0.000000|0.204924|0.309331|1016
TCONS_00000131	XLOC_000160	GAS5|ENST00000450589.1	=	q1:cell_ployA.3708|ENST00000450589|100|782.428911|771.121062|793.736759|5820.430393|632	q2:PH.1488|ENST00000450589|100|9.978361|8.387248|11.569473|36.449336|632
TCONS_00000132	XLOC_000160	GAS5|ENST00000431268.1	=	q1:cell_ployA.3708|ENST00000431268|11|87.657374|85.663369|89.651379|652.076677|-	-
TCONS_00000133	XLOC_000161	RP11-160H22.5|ENST00000454467.1	=	q1:cell_ployA.3648|ENST00000454467|100|0.104770|0.000000|0.397447|0.410529|-	-
TCONS_00000134	XLOC_000163	RP11-12M5.4|ENST00000442108.1	=	q1:cell_ployA.3647|ENST00000442108|100|0.102781|0.000000|0.308342|0.402732|-	-
TCONS_00000135	XLOC_000166	GS1-279B7.1|ENST00000562817.1	=	q1:ENSG00000261024|ENST00000562817|100|1.225936|0.617469|1.834404|7.137174|400	q2:ENSG00000261024|ENST00000562817|100|0.131268|0.000000|0.497964|0.258947|400
TCONS_00000136	XLOC_000167	-	.	q1:cell_ployA.3872|cell_ployA.3872.1|100|6.536463|4.559675|8.513251|29.082363|310	q2:PH.1565|PH.1565.1|100|5.105253|3.102808|7.107698|19.461901|293
TCONS_00000137	XLOC_000170	RP1-28O10.1|ENST00000445272.1	=	q1:cell_ployA.4195|ENST00000445272|100|0.427590|0.013100|0.842080|3.043360|-	-
TCONS_00000138	XLOC_000173	RP11-392O17.1|ENST00000441790.1	=	q1:ENSG00000228536|ENST00000441790|100|0.300716|0.116026|0.485406|1.004201|811	q2:ENSG00000228536|ENST00000441790|100|0.051633|0.000000|0.142024|0.121876|811
TCONS_00000139	XLOC_000177	-	u	q1:cell_ployA.4533|ENST00000413130|57|0.123010|0.000000|0.306546|0.710162|-	-
TCONS_00000140	XLOC_000178	RP5-1068B5.3|ENST00000434311.1	=	q1:cell_ployA.4552|ENST00000434311|100|0.246761|0.000000|0.493522|1.692077|478	q2:PH.1823|ENST00000434311|100|0.162997|0.000000|0.393509|0.714528|478
TCONS_00000141	XLOC_000179	RP11-443B7.1|ENST00000451766.1	=	q1:cell_ployA.4614|ENST00000451766|100|0.141001|0.000000|0.385222|0.377044|-	-
TCONS_00000142	XLOC_000180	RP11-261C10.2|ENST00000436756.1	=	q1:cell_ployA.4668|ENST00000436756|69|0.709635|0.340125|1.079145|2.971379|-	-
TCONS_00000143	XLOC_000180	RP11-261C10.2|ENST00000420830.1	=	q1:cell_ployA.4668|ENST00000420830|100|1.026787|0.509946|1.543628|4.299357|475	q2:PH.1897|ENST00000420830|30|0.349284|0.006335|0.692233|1.074259|475
TCONS_00000144	XLOC_000002	RP4-669L17.10|ENST00000440163.1	=	-	q2:PH.153|ENST00000440163|78|0.942220|0.408240|1.476200|3.295027|-
TCONS_00000145	XLOC_000005	RP11-206L10.9|ENST00000457084.1	=	-	q2:PH.170|ENST00000457084|81|1.932340|1.079558|2.785123|6.874014|-
TCONS_00000146	XLOC_000005	RP11-206L10.9|ENST00000589899.1	=	-	q2:PH.170|ENST00000589899|30|0.709372|0.322802|1.095942|2.523486|-
TCONS_00000147	XLOC_000008	RP11-54O7.1|ENST00000448179.1	=	-	q2:PH.3|ENST00000448179|100|0.013462|0.000000|0.036752|0.035851|-
TCONS_00000148	XLOC_000009	-	u	-	q2:PH.9|ENST00000394517|100|0.168451|0.000000|0.470207|0.553008|-
TCONS_00000149	XLOC_000010	RP1-140A9.1|ENST00000412228.1	=	-	q2:ENSG00000231050|ENST00000412228|100|0.069656|0.000000|0.168166|0.218327|-
TCONS_00000150	XLOC_000012	-	u	-	q2:PH.72|PH.72.1|100|32.038204|26.164329|37.912079|114.823346|-
TCONS_00000151	XLOC_000014	RP11-242F24.1|ENST00000432429.1	=	-	q2:ENSG00000228750|ENST00000432429|100|0.041891|0.000000|0.111264|0.078964|-
TCONS_00000152	XLOC_000015	RP11-431K24.1|ENST00000445300.1	=	-	q2:ENSG00000238290|ENST00000445300|100|0.012863|0.000000|0.034066|0.038344|-
TCONS_00000153	XLOC_000018	RP11-108M9.2|ENST00000414128.1	=	-	q2:ENSG00000230239|ENST00000414128|100|0.056577|0.000000|0.131312|0.116567|-
TCONS_00000154	XLOC_000029	LINC00853|ENST00000429328.2	=	-	q2:ENSG00000224805|ENST00000429328|100|0.039770|0.000000|0.119311|0.111230|-
TCONS_00000155	XLOC_000031	RP11-335E6.2|ENST00000455038.1	=	-	q2:ENSG00000203605|ENST00000455038|100|0.075396|0.000000|0.175594|0.138817|-
TCONS_00000156	XLOC_000032	RP11-335E6.3|ENST00000449140.2	o	-	q2:ENSG00000228734|ENST00000449140|100|0.104702|0.000000|0.254739|0.227197|-
TCONS_00000157	XLOC_000034	-	u	-	q2:PH.725|PH.725.1|100|26.811405|19.271704|34.351107|112.379771|-
TCONS_00000158	XLOC_000034	-	u	-	q2:PH.725|PH.725.2|25|6.783936|2.998515|10.569358|28.434810|-
TCONS_00000159	XLOC_000035	-	u	-	q2:PH.727|PH.727.1|100|1.776880|1.214472|2.339288|7.176572|-
TCONS_00000160	XLOC_000035	-	u	-	q2:PH.727|PH.727.2|75|1.325531|0.944897|1.706165|5.353635|-
TCONS_00000161	XLOC_000038	-	u	-	q2:PH.801|PH.801.1|100|0.599671|0.253451|0.945892|2.258559|-
TCONS_00000162	XLOC_000040	RP5-1070A16.1|ENST00000418344.1	=	-	q2:ENSG00000226053|ENST00000418344|100|0.012278|0.000000|0.036835|0.021530|-
TCONS_00000163	XLOC_000041	RP11-157N3.1|ENST00000444327.1	=	-	q2:PH.880|ENST00000444327|100|0.033626|0.000000|0.127559|0.056014|-
TCONS_00000164	XLOC_000042	RP11-364B6.1|ENST00000418362.1	=	-	q2:PH.892|ENST00000418362|100|0.082626|0.000000|0.171340|0.212979|-
TCONS_00000165	XLOC_000046	RP11-782C8.3|ENST00000425124.1	=	-	q2:PH.1094|ENST00000425124|100|11.910703|9.860380|13.961025|45.226852|-
TCONS_00000166	XLOC_000047	RP11-435B5.5|ENST00000458155.1	=	-	q2:PH.1116|ENST00000458155|100|4.977780|4.327626|5.627935|18.553952|-
TCONS_00000167	XLOC_000051	RP11-403I13.4|ENST00000457216.2	=	-	q2:PH.1140|ENST00000457216|35|0.050775|0.000000|0.169303|0.165452|-
TCONS_00000168	XLOC_000051	RP11-403I13.4|ENST00000430442.1	=	-	q2:PH.1140|ENST00000430442|30|0.044039|0.000000|0.099440|0.143502|-
TCONS_00000169	XLOC_000051	RP11-403I13.4|ENST00000425624.1	=	-	q2:PH.1140|ENST00000425624|100|0.144444|0.000000|0.392295|0.470678|-
TCONS_00000170	XLOC_000052	RP11-403I13.7|ENST00000424684.1	=	-	q2:ENSG00000226067|ENST00000424684|100|0.360730|0.000000|0.721459|1.490404|-
TCONS_00000171	XLOC_000053	RP11-403I13.8|ENST00000433084.1	=	-	q2:ENSG00000235999|ENST00000433084|100|0.075856|0.008008|0.143704|0.281987|-
TCONS_00000172	XLOC_000055	RP5-998N21.7|ENST00000444624.1	=	-	q2:ENSG00000230186|ENST00000444624|100|0.580243|0.123764|1.036722|1.585518|-
TCONS_00000173	XLOC_000057	FLG-AS1|ENST00000382265.3	=	-	q2:PH.1221|ENST00000382265|100|0.017168|0.000000|0.065127|0.032644|-
TCONS_00000174	XLOC_000058	RP11-139I14.2|ENST00000451362.1	=	-	q2:ENSG00000237390|ENST00000451362|100|0.013773|0.000000|0.029367|0.025014|-
TCONS_00000175	XLOC_000059	RP11-85G21.3|ENST00000607010.1	j	-	q2:PH.1330|PH.1330.1|22|0.133213|0.000000|0.293594|0.533035|-
TCONS_00000176	XLOC_000059	RP11-85G21.3|ENST00000607010.1	j	-	q2:PH.1330|PH.1330.2|100|0.599661|0.369807|0.829515|2.399473|-
TCONS_00000177	XLOC_000059	RP11-85G21.3|ENST00000607010.1	=	-	q2:PH.1330|PH.1330.3|57|0.339111|0.128815|0.549406|1.356912|-
TCONS_00000178	XLOC_000061	-	u	-	q2:PH.1420|ENST00000477875|100|0.013533|0.000000|0.051339|0.027290|-
TCONS_00000179	XLOC_000062	RP11-297H3.3|ENST00000439184.1	=	-	q2:ENSG00000233985|ENST00000439184|100|0.036577|0.000000|0.109731|0.160343|-
TCONS_00000180	XLOC_000063	RP11-108M21.1|ENST00000458683.1	j	-	q2:PH.1552|PH.1552.2|70|3.924029|1.117033|6.731026|15.683523|-
TCONS_00000181	XLOC_000063	RP11-108M21.1|ENST00000458683.1	j	-	q2:PH.1552|PH.1552.1|100|5.613380|2.240650|8.986110|22.435504|-
TCONS_00000182	XLOC_000064	RP11-445P19.1|ENST00000427337.1	=	-	q2:PH.1552|ENST00000427337|100|0.095076|0.000000|0.360672|0.416785|-
TCONS_00000183	XLOC_000065	ERVMER61-1|ENST00000429725.1	=	-	q2:ENSG00000230426|ENST00000429725|100|0.025170|0.000000|0.060766|0.084409|-
TCONS_00000184	XLOC_000066	RP11-201A3.1|ENST00000569873.1	o	-	q2:PH.1553|PH.1553.1|100|1.055932|0.676630|1.435233|4.079393|-
TCONS_00000185	XLOC_000067	-	u	-	q2:PH.1555|PH.1555.1|100|2.023117|1.069411|2.976824|8.080406|-
TCONS_00000186	XLOC_000068	RP11-463J7.2|ENST00000413356.1	=	-	q2:ENSG00000231175|ENST00000413356|100|0.012830|0.000000|0.038491|0.056245|-
TCONS_00000187	XLOC_000073	-	u	-	q2:PH.1610|ENST00000490575|51|0.140731|0.000000|0.284254|0.515952|-
TCONS_00000188	XLOC_000074	PCAT6|ENST00000553157.1	=	-	q2:ENSG00000228288|ENST00000553157|100|0.075960|0.000000|0.288155|0.189802|-
TCONS_00000189	XLOC_000077	LINC00467|ENST00000534914.1	=	-	q2:PH.1690|ENST00000534914|100|0.440498|0.000000|0.984055|1.824063|-
TCONS_00000190	XLOC_000078	RP11-122M14.1|ENST00000421933.1	=	-	q2:PH.1696|ENST00000421933|91|0.076327|0.008107|0.144546|0.150089|-
TCONS_00000191	XLOC_000080	RP11-152L7.2|ENST00000456026.1	=	-	q2:ENSG00000232100|ENST00000456026|100|0.016131|0.000000|0.048392|0.028992|-
TCONS_00000192	XLOC_000081	-	u	-	q2:PH.1733|PH.1733.1|100|3.500501|1.389620|5.611383|15.275397|-
TCONS_00000193	XLOC_000087	RP4-781K5.5|ENST00000441360.1	=	-	q2:PH.1864|ENST00000441360|100|0.034442|0.000000|0.130656|0.077002|-
TCONS_00000194	XLOC_000092	RP11-34P13.13|ENST00000490997.1	=	-	q2:PH.155|ENST00000490997|100|3.541384|2.386912|4.695856|13.069064|-
TCONS_00000195	XLOC_000095	RP5-857K21.5|ENST00000452176.1	=	-	q2:ENSG00000223659|ENST00000452176|100|0.015305|0.000000|0.058525|0.039586|-
TCONS_00000196	XLOC_000095	RP11-206L10.5|ENST00000417659.1	=	-	q2:PH.168|ENST00000417659|100|36.922873|30.758101|43.087646|129.228245|-
TCONS_00000197	XLOC_000095	RP11-206L10.2|ENST00000428504.1	=	-	q2:PH.168|ENST00000428504|7|2.658929|2.187734|3.130124|9.306121|-
TCONS_00000198	XLOC_000096	FAM41C|ENST00000446136.1	=	-	q2:PH.1|ENST00000446136|15|0.029113|0.000000|0.079156|0.098269|-
TCONS_00000199	XLOC_000096	FAM41C|ENST00000432963.1	=	-	q2:PH.1|ENST00000432963|23|0.046251|0.000000|0.194550|0.156118|-
TCONS_00000200	XLOC_000096	FAM41C|ENST00000427857.1	=	-	q2:PH.1|ENST00000427857|100|0.197515|0.000000|0.528730|0.666701|-
TCONS_00000201	XLOC_000097	RP11-54O7.3|ENST00000417705.1	=	-	q2:PH.2|ENST00000417705|100|0.014576|0.000000|0.055295|0.046645|-
TCONS_00000202	XLOC_000104	-	u	-	q2:PH.219|ENST00000591316|100|0.091683|0.006718|0.176648|0.268083|-
TCONS_00000203	XLOC_000105	U1|ENST00000415386.2	=	-	q2:PH.223|ENST00000415386|100|0.017672|0.000000|0.067038|0.037270|-
TCONS_00000204	XLOC_000108	RP1-212P9.3|ENST00000418471.1	=	-	q2:PH.392|ENST00000418471|100|0.049031|0.000000|0.118372|0.214939|-
TCONS_00000205	XLOC_000110	-	u	-	q2:PH.416|ENST00000423995|48|0.017520|0.000000|0.054567|0.056986|-
TCONS_00000206	XLOC_000110	-	u	-	q2:PH.416|ENST00000441044|100|0.036760|0.000000|0.076908|0.119569|-
TCONS_00000207	XLOC_000112	RP11-114B7.6|ENST00000421619.1	=	-	q2:PH.419|ENST00000421619|100|0.107944|0.000000|0.323833|0.473195|-
TCONS_00000208	XLOC_000115	RP11-7O11.3|ENST00000412378.1	=	-	q2:PH.547|ENST00000412378|100|0.115757|0.000000|0.279463|0.507446|-
TCONS_00000209	XLOC_000119	RP11-436K8.1|ENST00000423403.1	=	-	q2:ENSG00000231252|ENST00000423403|100|0.015007|0.000000|0.040150|0.026479|-
TCONS_00000210	XLOC_000121	RP11-182I10.3|ENST00000447748.1	=	-	q2:PH.699|ENST00000447748|100|0.173903|0.083137|0.264668|0.366818|-
TCONS_00000211	XLOC_000122	RP4-535B20.1|ENST00000448344.1	=	-	q2:ENSG00000231485|ENST00000448344|100|0.356083|0.000000|0.859660|1.123892|-
TCONS_00000212	XLOC_000126	RP11-147G16.1|ENST00000420549.1	=	-	q2:ENSG00000233290|ENST00000420549|100|0.036215|0.000000|0.108644|0.069852|-
TCONS_00000213	XLOC_000130	RP11-305E17.6|ENST00000421185.1	=	-	q2:PH.872|ENST00000421185|100|0.079642|0.000000|0.238926|0.153616|-
TCONS_00000214	XLOC_000131	RP11-202K23.1|ENST00000447916.1	=	-	q2:ENSG00000233359|ENST00000447916|100|0.312212|0.032961|0.591462|1.357692|-
TCONS_00000215	XLOC_000133	RP11-426L16.8|ENST00000401018.1	=	-	q2:PH.980|ENST00000401018|100|0.017420|0.000000|0.064780|0.033219|-
TCONS_00000216	XLOC_000137	RP11-439A17.4|ENST00000427872.1	=	-	q2:ENSG00000227193|ENST00000427872|100|0.023854|0.000000|0.198082|0.057773|-
TCONS_00000217	XLOC_000140	-	u	-	q2:PH.1076|PH.1076.1|100|4.145820|2.850883|5.440757|14.822916|-
TCONS_00000218	XLOC_000142	RP11-782C8.2|ENST00000413897.2	j	-	q2:PH.1092|ENST00000437267|55|2.509901|2.147727|2.872074|9.530496|-
TCONS_00000219	XLOC_000142	RP11-782C8.2|ENST00000447389.1	=	-	q2:PH.1092|ENST00000447389|100|4.564832|3.946433|5.183231|17.333400|-
TCONS_00000220	XLOC_000145	RP6-206I17.1|ENST00000445753.1	=	-	q2:PH.1042|ENST00000445753|1|0.018221|0.000000|0.056380|0.049482|-
TCONS_00000221	XLOC_000145	RP6-206I17.1|ENST00000418192.1	=	-	q2:PH.1042|ENST00000418192|100|3.003825|0.172169|5.835481|8.157147|-
TCONS_00000222	XLOC_000145	RP6-206I17.1|ENST00000440862.1	=	-	q2:PH.1042|ENST00000440862|7|0.204029|0.000000|0.753747|0.554059|-
TCONS_00000223	XLOC_000146	RP4-704D21.2|ENST00000425109.2	=	-	q2:PH.1082|ENST00000425109|100|0.416705|0.153347|0.680064|1.530523|-
TCONS_00000224	XLOC_000150	RP1-13P20.6|ENST00000419578.1	=	-	q2:ENSG00000224308|ENST00000419578|100|0.029992|0.000000|0.072408|0.131477|-
TCONS_00000225	XLOC_000153	RP11-85G21.1|ENST00000449345.1	=	-	q2:ENSG00000228239|ENST00000449345|100|0.107346|0.000000|0.322038|0.470573|-
TCONS_00000226	XLOC_000155	RP11-474I16.8|ENST00000431097.2	=	-	q2:ENSG00000226889|ENST00000431097|100|0.274649|0.000000|1.041884|1.203980|-
TCONS_00000227	XLOC_000159	RP11-296O14.3|ENST00000367716.3	=	-	q2:PH.1474|ENST00000367716|40|0.037764|0.000000|0.088821|0.123333|-
TCONS_00000228	XLOC_000160	GAS5|ENST00000412059.1	=	-	q2:PH.1488|ENST00000412059|49|4.921664|4.032839|5.810488|17.978041|-
TCONS_00000229	XLOC_000161	RP11-160H22.5|ENST00000430592.1	=	-	q2:PH.1495|ENST00000430592|100|0.235635|0.000000|0.507722|0.447612|-
TCONS_00000230	XLOC_000162	RP11-318C24.2|ENST00000426575.1	=	-	q2:ENSG00000227740|ENST00000426575|100|0.042109|0.000000|0.126328|0.071992|-
TCONS_00000231	XLOC_000164	RP11-538D16.2|ENST00000411509.1	=	-	q2:ENSG00000224810|ENST00000411509|100|0.010664|0.000000|0.031163|0.018854|-
TCONS_00000232	XLOC_000165	GS1-122H1.2|ENST00000449842.1	=	-	q2:PH.1521|ENST00000449842|100|0.113114|0.000000|0.273081|0.483461|-
TCONS_00000233	XLOC_000168	-	u	-	q2:PH.1614|ENST00000443294|100|0.014994|0.000000|0.056361|0.025635|-
TCONS_00000234	XLOC_000169	RP11-134P9.1|ENST00000457348.1	=	-	q2:PH.1622|ENST00000457348|100|0.051998|0.001136|0.102860|0.141704|-
TCONS_00000235	XLOC_000171	RP11-15I11.3|ENST00000412221.1	=	-	q2:PH.1697|ENST00000412221|100|0.313819|0.000000|0.757627|1.031767|-
TCONS_00000236	XLOC_000172	-	u	-	q2:PH.1700|PH.1700.1|100|1.344912|0.817394|1.872430|5.315191|-
TCONS_00000237	XLOC_000174	RP11-815M8.1|ENST00000412445.1	=	-	q2:PH.1741|ENST00000412445|100|0.064742|0.000000|0.245597|0.153256|-
TCONS_00000238	XLOC_000175	-	u	-	q2:PH.1752|PH.1752.1|100|3.724636|2.879154|4.570117|14.830798|-
TCONS_00000239	XLOC_000176	RP11-365O16.3|ENST00000453760.1	=	-	q2:ENSG00000232628|ENST00000453760|100|0.257794|0.000000|0.599795|0.587648|-
TCONS_00000240	XLOC_000180	RP11-261C10.2|ENST00000450226.1	=	-	q2:PH.1897|ENST00000450226|9|0.109640|0.000000|0.258021|0.337210|-
TCONS_00000241	XLOC_000180	RP11-261C10.2|ENST00000437691.1	=	-	q2:PH.1897|ENST00000437691|100|1.179260|0.306080|2.052440|3.626938|-
TCONS_00000242	XLOC_000181	RP11-439E19.3|ENSG00000227953.2	x	-	q2:PH.1916|ENST00000508436|100|0.063346|0.000000|0.240304|0.277691|-
TCONS_00000243	XLOC_000182	LYPD8|ENST00000436484.1	=	-	q2:PH.1943|ENST00000436484|100|0.095558|0.000000|0.191115|0.331975|-
TCONS_00000244	XLOC_000183	LINC00200|ENST00000425630.1	=	q1:cell_ployA.4847|cell_ployA.4847.2|78|4.618803|4.334945|4.902661|33.622104|6465	q2:PH.1953|ENST00000425630|100|1.386963|0.675982|2.097944|5.277184|2434
TCONS_00000245	XLOC_000186	PRKCQ-AS1|ENST00000445427.1	=	q1:cell_ployA.4951|ENST00000445427|100|13.056130|11.940241|14.172020|96.097110|1133	q2:PH.2002|ENST00000445427|100|0.985937|0.635255|1.336619|3.649940|1133
TCONS_00000246	XLOC_000186	PRKCQ-AS1|ENST00000455810.1	=	q1:cell_ployA.4951|ENST00000455810|82|10.762710|9.537716|11.987704|79.216836|920	q2:PH.2002|ENST00000455810|33|0.321617|0.055293|0.587941|1.190626|920
TCONS_00000247	XLOC_000186	PRKCQ-AS1|ENST00000414894.1	=	q1:cell_ployA.4951|cell_ployA.4951.3|13|1.671187|1.415479|1.926895|12.300446|-	-
TCONS_00000248	XLOC_000187	LINC00264|ENST00000412114.1	=	q1:ENSG00000233261|ENST00000412114|100|0.271348|0.123592|0.419105|1.521555|1085	q2:ENSG00000233261|ENST00000412114|100|0.420121|0.222005|0.618238|1.573619|1085
TCONS_00000249	XLOC_000188	RP13-16H11.7|ENST00000454991.1	=	q1:cell_ployA.5182|cell_ployA.5182.1|100|0.574604|0.456881|0.692327|4.063482|-	-
TCONS_00000250	XLOC_000189	PTCHD3P1|ENST00000427063.2	=	q1:cell_ployA.5243|ENST00000427063|100|2.666932|2.291750|3.042113|18.756261|-	-
TCONS_00000251	XLOC_000190	RP11-14C22.6|ENST00000416310.1	=	q1:ENSG00000230720|ENST00000416310|100|0.494167|0.090681|0.897653|2.122005|-	-
TCONS_00000252	XLOC_000191	RP13-259N13.2|ENST00000366376.2	=	q1:ENSG00000203565|ENST00000366376|100|0.176568|0.000000|0.386272|0.593926|452	q2:ENSG00000203565|ENST00000366376|100|0.110965|0.000000|0.332896|0.189711|452
TCONS_00000253	XLOC_000192	PARD3-AS1|ENST00000446211.1	=	q1:cell_ployA.5283|ENST00000446211|100|0.154926|0.000000|0.464777|1.222428|-	-
TCONS_00000254	XLOC_000193	RP11-20F24.2|ENST00000436077.1	=	q1:ENSG00000234918|ENST00000436077|100|0.111786|0.000000|0.335358|0.888038|-	-
TCONS_00000255	XLOC_000194	LINC00839|ENST00000429940.2	=	q1:cell_ployA.5368|ENST00000429940|88|1.276766|1.027025|1.526506|8.953910|2253	q2:PH.2161|ENST00000429940|48|0.346692|0.219106|0.474277|1.273228|2253
TCONS_00000256	XLOC_000195	RP11-517P14.2|ENST00000442526.2	j	q1:ENSG00000230555|ENST00000442526|100|0.181021|0.000000|0.543063|1.438048|-	-
TCONS_00000257	XLOC_000197	RP11-50E11.3|ENST00000443374.1	=	q1:cell_ployA.5511|cell_ployA.5511.1|100|0.517449|0.426336|0.608562|3.538220|-	-
TCONS_00000258	XLOC_000198	-	.	q1:cell_ployA.5514|ENST00000449695|100|3.313178|3.014025|3.612331|22.725115|2762	q2:PH.2229|ENST00000449695|100|0.300618|0.193847|0.407389|1.154289|2762
TCONS_00000259	XLOC_000199	RP11-179B15.5|ENST00000440189.1	=	q1:cell_ployA.5559|ENST00000440189|100|0.116338|0.000000|0.349013|0.917952|-	-
TCONS_00000260	XLOC_000201	RP11-222A11.1|ENST00000433152.3	j	q1:cell_ployA.5613|cell_ployA.5613.1|58|0.541025|0.328574|0.753476|3.621557|-	-
TCONS_00000261	XLOC_000201	RP11-222A11.1|ENST00000433152.3	j	q1:cell_ployA.5613|cell_ployA.5613.2|86|0.804464|0.601720|1.007208|5.384986|-	-
TCONS_00000262	XLOC_000201	RP11-222A11.1|ENST00000599409.1	=	q1:cell_ployA.5613|ENST00000599409|100|0.938472|0.538701|1.338243|6.282018|755	q2:PH.2266|ENST00000599409|42|0.111375|0.000000|0.261172|0.336393|755
TCONS_00000263	XLOC_000202	-	.	q1:cell_ployA.5767|ENST00000507952|100|1.367206|0.988011|1.746400|9.504250|896	q2:PH.2342|ENST00000507952|3|0.144961|0.000000|0.307126|0.391099|896
TCONS_00000264	XLOC_000203	DLG5-AS1|ENST00000449852.1	=	q1:cell_ployA.5862|ENST00000449852|49|0.178940|0.000000|0.449186|1.308877|-	-
TCONS_00000265	XLOC_000204	RP11-506M13.3|ENST00000482985.3	j	q1:cell_ployA.5901|ENST00000482985|100|3.346980|2.828333|3.865627|22.657355|940	q2:PH.2378|ENST00000482985|100|2.963478|2.279650|3.647306|10.435574|940
TCONS_00000266	XLOC_000206	LINC00857|ENST00000422847.1	=	q1:cell_ployA.5936|ENST00000422847|100|0.129632|0.062691|0.196574|0.978931|-	-
TCONS_00000267	XLOC_000208	LINC00863|ENST00000439559.2	j	q1:cell_ployA.6008|ENST00000439559|100|1.391384|0.981087|1.801681|7.576069|891	q2:PH.2415|ENST00000439559|100|2.089878|1.502859|2.676897|7.135377|891
TCONS_00000268	XLOC_000210	LINC00263|ENST00000454935.1	=	q1:cell_ployA.6177|ENST00000454935|74|3.570478|3.174873|3.966082|24.765480|2551	q2:ENSG00000235823|ENST00000454935|100|0.559157|0.394271|0.724043|2.063784|2551
TCONS_00000269	XLOC_000211	RP11-298H24.1|ENST00000449761.1	j	q1:cell_ployA.6338|ENST00000426752|100|0.107410|0.000000|0.249906|0.259731|683	q2:PH.2563|ENST00000426752|100|0.062325|0.000000|0.236431|0.121580|683
TCONS_00000270	XLOC_000212	RP11-313D6.3|ENST00000416249.1	=	q1:ENSG00000232470|ENST00000416249|100|0.510531|0.093684|0.927378|3.370620|-	-
TCONS_00000271	XLOC_000213	RP11-57H14.3|ENST00000428766.2	=	q1:ENSG00000225292|ENST00000428766|100|0.612217|0.065491|1.158944|1.407570|-	-
TCONS_00000272	XLOC_000215	LINC00867|ENST00000445161.1	=	q1:cell_ployA.6437|ENST00000445161|100|0.127530|0.000000|0.274789|0.668561|-	-
TCONS_00000273	XLOC_000218	-	u	q1:cell_ployA.4901|ENST00000432689|100|0.202084|0.009159|0.395009|1.269114|-	-
TCONS_00000274	XLOC_000221	-	u	q1:cell_ployA.5077|cell_ployA.5077.1|100|0.854943|0.482588|1.227298|4.379093|-	-
TCONS_00000275	XLOC_000223	VIM-AS1|ENST00000437232.1	=	q1:cell_ployA.5126|ENST00000437232|100|4.353999|3.853738|4.854261|32.404997|1351	q2:PH.2071|ENST00000437232|100|0.970149|0.690091|1.250207|3.484672|1351
TCONS_00000276	XLOC_000225	RP13-16H11.2|ENST00000446557.1	=	q1:cell_ployA.5180|ENST00000446557|100|23.562327|20.096213|27.028442|165.074174|319	q2:PH.2099|ENST00000446557|100|13.875459|10.712948|17.037969|50.793529|319
TCONS_00000277	XLOC_000225	RP13-16H11.2|ENST00000446557.1	j	q1:cell_ployA.5180|cell_ployA.5180.6|30|7.093110|6.314291|7.871930|49.693279|-	-
TCONS_00000278	XLOC_000226	-	u	q1:ENSG00000227955|ENST00000411802|100|0.100995|0.000000|0.243824|0.802317|-	-
TCONS_00000279	XLOC_000227	-	u	q1:cell_ployA.5366|ENST00000452075|100|0.957424|0.756118|1.158729|6.528620|-	-
TCONS_00000280	XLOC_000227	-	u	q1:cell_ployA.5366|ENST00000473592|46|0.439943|0.301114|0.578771|2.999945|-	-
TCONS_00000281	XLOC_000228	-	.	q1:cell_ployA.5426|ENST00000440803|100|5.816470|4.979093|6.653846|33.648008|797	q2:PH.2185|ENST00000440803|24|0.949625|0.591422|1.307827|3.067157|797
TCONS_00000282	XLOC_000229	-	.	q1:cell_ployA.5440|ENST00000445221|93|4.140420|3.868948|4.411892|24.696916|4073	q2:PH.2189|ENST00000445221|89|1.129468|0.957310|1.301626|4.188956|4073
TCONS_00000283	XLOC_000230	-	.	q1:cell_ployA.5462|ENST00000449800|100|3.735069|3.485896|3.984243|23.032856|4074	q2:PH.2208|ENST00000449800|100|1.024925|0.863763|1.186087|3.653084|4074
TCONS_00000284	XLOC_000231	C10orf71-AS1|ENST00000437677.1	=	q1:cell_ployA.5483|ENST00000437677|100|1.059594|0.685296|1.433892|7.740997|753	q2:ENSG00000236208|ENST00000437677|100|0.036441|0.000000|0.138238|0.159745|753
TCONS_00000285	XLOC_000231	C10orf71-AS1|ENST00000442700.1	=	q1:cell_ployA.5483|ENST00000442700|22|0.230786|0.000000|0.481780|1.686036|-	-
TCONS_00000286	XLOC_000232	-	.	q1:cell_ployA.5515|ENST00000456967|100|1.008517|0.818590|1.198444|6.086048|2177	q2:PH.2228|ENST00000456967|100|0.079631|0.018691|0.140571|0.199576|2177
TCONS_00000287	XLOC_000233	RP11-491H19.1|ENST00000441001.2	j	q1:cell_ployA.5591|ENST00000441001|100|0.308012|0.032518|0.583507|1.603697|477	q2:PH.2258|ENST00000441001|100|0.642283|0.188120|1.096445|2.537536|477
TCONS_00000288	XLOC_000234	RP11-179K3.2|ENST00000425902.2	=	q1:ENSG00000224714|ENST00000425902|100|0.424211|0.151496|0.696925|1.753945|581	q2:PH.2263|ENST00000425902|100|0.177505|0.000000|0.381500|0.471546|581
TCONS_00000289	XLOC_000236	LINC00849|ENST00000439904.3	=	q1:cell_ployA.5631|ENST00000439904|36|0.386353|0.259872|0.512834|2.514674|2023	q2:PH.2278|ENST00000439904|100|0.162687|0.056682|0.268692|0.490899|2023
TCONS_00000290	XLOC_000238	RP11-119F19.2|ENSG00000226381.3	o	q1:cell_ployA.5908|cell_ployA.5908.1|100|0.685807|0.584136|0.787478|4.786115|-	-
TCONS_00000291	XLOC_000239	RP11-773D16.1|ENST00000495430.1	=	q1:cell_ployA.5891|ENST00000495430|5|1.361514|0.905552|1.817477|8.958650|-	-
TCONS_00000292	XLOC_000240	NUTM2A-AS1|ENST00000446751.1	=	q1:cell_ployA.6007|ENST00000446751|100|11.912077|11.252960|12.571193|84.308240|2394	q2:PH.2413|ENST00000446751|29|1.270876|0.978205|1.563546|4.324020|2394
TCONS_00000293	XLOC_000241	LINC00864|ENST00000429129.2	=	q1:cell_ployA.6022|cell_ployA.6022.1|53|0.186706|0.108198|0.265213|1.207748|-	-
TCONS_00000294	XLOC_000242	RP11-80H5.6|ENST00000428166.1	=	q1:ENSG00000225836|ENST00000428166|100|0.274546|0.000000|0.591565|1.286998|-	-
TCONS_00000295	XLOC_000247	CCDC147-AS1|ENST00000435434.1	=	q1:cell_ployA.6335|ENST00000435434|100|0.854906|0.513251|1.196561|6.287386|795	q2:ENSG00000231233|ENST00000435434|100|0.037448|0.000000|0.112344|0.164161|795
TCONS_00000296	XLOC_000249	RP11-215N21.1|ENST00000596000.1	=	q1:cell_ployA.6339|ENST00000596000|100|0.209885|0.006430|0.413340|0.569730|-	-
TCONS_00000297	XLOC_000250	RP11-298J20.4|ENST00000508096.1	i	q1:cell_ployA.6572|ENST00000446713|100|0.388823|0.035991|0.741654|2.726869|-	-
TCONS_00000298	XLOC_000251	RP11-383C5.5|ENST00000430970.1	=	q1:cell_ployA.6547|ENST00000430970|100|0.479220|0.000000|1.032576|3.095305|-	-
TCONS_00000299	XLOC_000252	RP11-264E18.1|ENST00000454492.1	=	q1:ENSG00000234640|ENST00000454492|100|0.570580|0.062593|1.078568|1.470079|346	q2:ENSG00000234640|ENST00000454492|100|0.174349|0.000000|0.485704|0.330831|346
TCONS_00000300	XLOC_000253	MIR202|ENST00000553459.1	=	q1:cell_ployA.6627|ENST00000553459|100|0.340365|0.093121|0.587609|0.950017|674	q2:PH.2671|ENST00000553459|100|0.337330|0.020476|0.654185|0.730136|674
TCONS_00000301	XLOC_000184	RP11-184A2.3|ENST00000421629.2	j	-	q2:PH.1968|ENST00000421629|100|0.038879|0.000000|0.116637|0.098852|-
TCONS_00000302	XLOC_000185	RP11-464C19.3|ENST00000432452.2	=	-	q2:ENSG00000226005|ENST00000432452|100|0.059664|0.000000|0.226334|0.091542|-
TCONS_00000303	XLOC_000188	LINC00202-2|ENST00000544033.1	=	-	q2:PH.2100|ENST00000544033|20|0.094753|0.055250|0.134256|0.377707|-
TCONS_00000304	XLOC_000188	LINC00202-2|ENST00000413288.1	=	-	q2:PH.2100|ENST00000413288|100|0.464651|0.005055|0.924246|1.852211|-
TCONS_00000305	XLOC_000196	-	u	-	q2:PH.2212|ENST00000598412|100|0.424502|0.086770|0.762234|1.424098|-
TCONS_00000306	XLOC_000196	-	u	-	q2:PH.2212|ENST00000602207|35|0.147579|0.000000|0.331241|0.495090|-
TCONS_00000307	XLOC_000196	-	u	-	q2:PH.2212|ENST00000601214|69|0.291112|0.057380|0.524843|0.976607|-
TCONS_00000308	XLOC_000200	RP11-428G2.1|ENST00000428346.1	=	-	q2:PH.2264|ENST00000428346|100|1.243898|0.228259|2.259536|5.116613|-
TCONS_00000309	XLOC_000201	RP11-222A11.1|ENST00000601979.1	=	-	q2:PH.2266|ENST00000601979|29|0.077480|0.000000|0.231328|0.234017|-
TCONS_00000310	XLOC_000201	RP11-222A11.1|ENST00000593568.1	=	-	q2:PH.2266|ENST00000593568|15|0.039740|0.000000|0.152140|0.120028|-
TCONS_00000311	XLOC_000201	RP11-222A11.1|ENST00000598092.1	=	-	q2:PH.2266|ENST00000598092|100|0.266398|0.000000|0.574007|0.804619|-
TCONS_00000312	XLOC_000205	-	u	-	q2:PH.2368|ENST00000453174|100|0.058422|0.000000|0.158383|0.113540|-
TCONS_00000313	XLOC_000207	LINC00858|ENST00000415469.1	=	-	q2:PH.2386|ENST00000415469|70|0.023024|0.000000|0.055601|0.069208|-
TCONS_00000314	XLOC_000207	LINC00858|ENST00000437892.1	=	-	q2:PH.2386|ENST00000437892|100|0.032782|0.000000|0.149183|0.098543|-
TCONS_00000315	XLOC_000209	RP11-441O15.3|ENST00000416191.1	=	-	q2:PH.2484|ENST00000416191|100|0.088658|0.000000|0.214040|0.388652|-
TCONS_00000316	XLOC_000214	RP11-106M7.1|ENST00000436932.1	=	-	q2:ENSG00000228484|ENST00000436932|100|0.017363|0.000000|0.046603|0.032348|-
TCONS_00000317	XLOC_000216	LINC00700|ENST00000413603.1	=	-	q2:PH.1957|ENST00000413603|100|0.015533|0.000000|0.058925|0.025194|-
TCONS_00000318	XLOC_000217	-	u	-	q2:PH.1963|PH.1963.1|100|2.227249|1.030879|3.423620|9.192135|-
TCONS_00000319	XLOC_000217	-	u	-	q2:PH.1963|PH.1963.2|49|1.082452|0.452934|1.711971|4.467416|-
TCONS_00000320	XLOC_000219	-	u	-	q2:PH.1979|PH.1979.1|100|1.372818|1.099977|1.645659|5.202246|-
TCONS_00000321	XLOC_000220	-	u	-	q2:PH.2014|PH.2014.1|81|0.740908|0.213710|1.268106|2.640094|-
TCONS_00000322	XLOC_000220	-	u	-	q2:PH.2014|PH.2014.2|100|0.913608|0.237636|1.589579|3.255477|-
TCONS_00000323	XLOC_000221	-	u	-	q2:PH.2051|PH.2051.1|30|2.236925|0.790683|3.683167|8.212530|-
TCONS_00000324	XLOC_000222	-	u	-	q2:PH.2051|PH.2051.2|100|1.114701|0.603241|1.626161|4.706485|-
TCONS_00000325	XLOC_000221	-	u	-	q2:PH.2051|PH.2051.3|100|7.500784|3.414274|11.587294|27.537992|-
TCONS_00000326	XLOC_000224	RP11-128B16.3|ENST00000455612.1	=	-	q2:PH.2099|ENST00000455612|100|0.128023|0.000000|0.485656|0.252547|-
TCONS_00000327	XLOC_000235	-	u	-	q2:PH.2263|PH.2263.2|100|2.041073|0.862659|3.219486|8.440427|-
TCONS_00000328	XLOC_000237	RP11-589B3.6|ENST00000421256.1	=	-	q2:ENSG00000226676|ENST00000421256|100|0.147216|0.000000|0.552201|0.300088|-
TCONS_00000329	XLOC_000238	RP11-119F19.2|ENST00000596088.1	o	-	q2:PH.2380|ENST00000445306|49|0.403022|0.250694|0.555350|1.415622|-
TCONS_00000330	XLOC_000240	NUTM2A-AS1|ENST00000413722.1	=	-	q2:PH.2413|ENST00000413722|89|3.938076|2.955756|4.920396|13.398889|-
TCONS_00000331	XLOC_000241	LINC00864|ENST00000447936.1	=	-	q2:PH.2431|ENST00000447936|100|0.128548|0.000000|0.310343|0.552246|-
TCONS_00000332	XLOC_000243	RP11-80H5.9|ENST00000449882.2	j	-	q2:ENSG00000235100|ENST00000449882|100|0.018385|0.000000|0.055156|0.039492|-
TCONS_00000333	XLOC_000243	RP11-80H5.7|ENST00000455699.1	=	-	q2:ENSG00000240996|ENST00000455699|100|0.102417|0.000000|0.247255|0.240195|-
TCONS_00000334	XLOC_000244	TNKS2-AS1|ENST00000432246.1	=	-	q2:ENSG00000228701|ENST00000432246|100|0.133158|0.000000|0.321471|0.449467|-
TCONS_00000335	XLOC_000245	RP11-348J12.2|ENST00000444965.1	=	-	q2:ENSG00000226425|ENST00000444965|100|0.098351|0.000000|0.295052|0.388026|-
TCONS_00000336	XLOC_000246	RP11-190J1.3|ENST00000458489.1	=	-	q2:PH.2512|ENST00000458489|100|1.045854|0.000000|2.091708|3.461455|-
TCONS_00000337	XLOC_000248	-	u	-	q2:ENSG00000236043|ENST00000429680|100|0.075846|0.000000|0.227539|0.269314|-
TCONS_00000338	XLOC_000254	RP11-326C3.2|ENST00000533924.1	=	q1:cell_ployA.6665|ENST00000533924|55|1.527154|0.513378|2.540930|9.771226|-	-
TCONS_00000339	XLOC_000254	RP11-326C3.2|ENST00000534742.1	=	q1:cell_ployA.6665|ENST00000534742|100|2.791394|2.051689|3.531099|17.860244|812	q2:PH.2685|ENST00000534742|89|0.276233|0.058451|0.494015|0.885488|812
TCONS_00000340	XLOC_000254	RP11-326C3.2|ENST00000525217.1	=	q1:cell_ployA.6665|ENST00000525217|45|1.243003|0.622131|1.863875|7.953138|617	q2:PH.2685|ENST00000525217|100|0.309416|0.024843|0.593989|0.991858|617
TCONS_00000341	XLOC_000255	RP11-326C3.11|ENST00000508004.2	=	q1:cell_ployA.6705|ENST00000508004|100|0.253939|0.000000|0.613064|1.469824|366	q2:ENSG00000251661|ENST00000508004|100|0.065604|0.000000|0.244801|0.172552|366
TCONS_00000342	XLOC_000255	RP11-326C3.10|ENST00000534271.1	=	q1:ENSG00000255089|ENST00000534271|100|6.626059|4.435748|8.816369|39.583599|280	q2:ENSG00000255089|ENST00000534271|100|0.293652|0.000000|0.880956|1.287282|280
TCONS_00000343	XLOC_000257	-	u	q1:cell_ployA.6782|cell_ployA.6782.2|100|17.159671|16.447012|17.872331|117.194313|-	-
TCONS_00000344	XLOC_000258	RP11-23F23.2|ENST00000525365.1	=	q1:cell_ployA.6799|ENST00000525365|100|1.610057|0.959470|2.260643|11.146544|-	-
TCONS_00000345	XLOC_000262	RP13-631K18.2|ENST00000531559.1	=	q1:ENSG00000254486|ENST00000531559|100|0.139227|0.084676|0.193778|0.409744|3308	q2:ENSG00000254486|ENST00000531559|100|0.039629|0.004243|0.075015|0.081650|3308
TCONS_00000346	XLOC_000263	RP13-631K18.3|ENST00000476130.2	=	q1:ENSG00000254991|ENST00000476130|100|0.151884|0.036588|0.267181|0.399477|899	q2:ENSG00000254991|ENST00000476130|100|0.087406|0.000000|0.205267|0.162844|899
TCONS_00000347	XLOC_000264	RP11-531H8.1|ENST00000527770.1	=	q1:ENSG00000254946|ENST00000527770|100|1.499121|1.000704|1.997539|4.607891|-	-
TCONS_00000348	XLOC_000266	RP11-22P4.1|ENST00000532947.1	=	q1:cell_ployA.7148|ENST00000532947|100|0.174121|0.018384|0.329858|1.115310|-	-
TCONS_00000349	XLOC_000267	RP1-276E15.1|ENST00000525573.2	j	q1:ENSG00000254686|ENST00000525573|100|0.117879|0.000000|0.237218|0.287682|802	q2:ENSG00000254686|ENST00000525573|100|0.109587|0.000000|0.232325|0.228188|802
TCONS_00000350	XLOC_000268	RP11-702F3.3|ENST00000533793.1	=	q1:ENSG00000255314|ENST00000533793|100|0.181368|0.053122|0.309615|1.016110|941	q2:PH.3004|ENST00000533793|100|0.237675|0.069613|0.405737|0.885612|941
TCONS_00000351	XLOC_000269	CTD-2589M5.5|ENST00000530049.1	=	q1:cell_ployA.7375|ENST00000530049|45|0.266991|0.000000|0.554860|1.898410|653	q2:PH.3007|ENST00000530049|100|0.143897|0.000000|0.310054|0.630800|653
TCONS_00000352	XLOC_000270	RP11-347H15.4|ENST00000525654.1	=	q1:ENSG00000254518|ENST00000525654|84|0.351678|0.035260|0.668096|2.092489|-	-
TCONS_00000353	XLOC_000270	RP11-347H15.4|ENST00000529219.1	=	q1:ENSG00000254518|ENST00000529219|100|0.419369|0.082685|0.756053|2.495253|-	-
TCONS_00000354	XLOC_000271	-	u	q1:cell_ployA.7444|cell_ployA.7444.4|100|0.406359|0.220946|0.591772|2.626147|-	-
TCONS_00000355	XLOC_000271	-	u	q1:cell_ployA.7444|ENST00000533230|85|0.345151|0.087867|0.602435|2.230580|-	-
TCONS_00000356	XLOC_000273	RP11-881M11.2|ENST00000544421.1	=	q1:ENSG00000257052|ENST00000544421|100|0.108459|0.000000|0.216918|0.806302|-	-
TCONS_00000357	XLOC_000274	-	u	q1:cell_ployA.7597|ENST00000496593|100|0.179649|0.116995|0.242303|0.533573|-	-
TCONS_00000358	XLOC_000275	NEAT1|ENST00000499732.1	=	q1:cell_ployA.7822|ENST00000499732|100|31.771577|30.244910|33.298244|233.306589|1745	q2:PH.3205|ENST00000499732|100|13.736541|11.902082|15.571000|50.818712|1745
TCONS_00000359	XLOC_000276	RP11-770G2.2|ENST00000534505.1	=	q1:ENSG00000255557|ENST00000534505|100|0.138631|0.000000|0.334685|1.041770|-	-
TCONS_00000360	XLOC_000277	RP11-119D9.1|ENST00000529069.1	=	q1:ENSG00000251637|ENST00000529069|100|1.145010|0.657940|1.632080|5.016152|600	q2:ENSG00000251637|ENST00000529069|100|0.320228|0.032686|0.607771|1.068940|600
TCONS_00000361	XLOC_000277	RP11-119D9.1|ENST00000511677.1	=	q1:ENSG00000251637|ENST00000511677|34|0.388176|0.294931|0.481421|1.700554|3387	q2:ENSG00000251637|ENST00000511677|51|0.162013|0.091091|0.232934|0.540809|3387
TCONS_00000362	XLOC_000278	RP11-757G1.6|ENST00000512200.1	=	q1:cell_ployA.8045|ENST00000512200|100|0.120957|0.061647|0.180266|0.902156|-	-
TCONS_00000363	XLOC_000280	-	.	q1:cell_ployA.8099|ENST00000529093|100|0.387063|0.000000|0.923895|1.877123|317	q2:PH.3312|ENST00000529093|100|0.969255|0.070172|1.868338|3.815533|317
TCONS_00000364	XLOC_000281	RP11-169D4.1|ENST00000450804.3	=	q1:ENSG00000227467|ENST00000450804|100|0.158363|0.088839|0.227887|0.456893|2450	q2:ENSG00000227467|ENST00000450804|100|0.010691|0.000000|0.031862|0.023338|2450
TCONS_00000365	XLOC_000283	KCTD21-AS1|ENST00000532831.1	=	q1:cell_ployA.8322|ENST00000532831|100|3.439981|2.830748|4.049213|22.790307|-	-
TCONS_00000366	XLOC_000283	KCTD21-AS1|ENST00000500113.1	=	q1:cell_ployA.8322|ENST00000500113|57|1.974125|1.664921|2.283329|13.078827|1789	q2:PH.3404|ENST00000500113|100|0.389373|0.240261|0.538485|1.396912|1789
TCONS_00000367	XLOC_000284	RAB30-AS1|ENST00000501011.2	=	q1:cell_ployA.8342|cell_ployA.8342.3|19|2.132631|1.823003|2.442260|15.276791|2297	q2:PH.3403|ENST00000501011|100|2.667810|1.832794|3.502827|10.385053|607
TCONS_00000368	XLOC_000285	RP11-736K20.6|ENST00000499504.3	j	q1:ENSG00000246523|ENST00000499504|100|0.161465|0.046937|0.275993|1.198024|-	-
TCONS_00000369	XLOC_000286	-	u	q1:cell_ployA.8414|cell_ployA.8414.2|65|0.479196|0.285288|0.673105|3.405800|-	-
TCONS_00000370	XLOC_000288	RP11-867G2.6|ENST00000540151.1	=	q1:cell_ployA.8487|ENST00000540151|100|0.303579|0.055708|0.551450|2.232413|-	-
TCONS_00000371	XLOC_000293	RP11-356J5.12|ENST00000504610.2	j	q1:cell_ployA.8767|cell_ployA.8767.2|100|0.256871|0.160675|0.353067|1.494769|-	-
TCONS_00000372	XLOC_000294	AP006216.10|ENST00000439104.1	=	q1:ENSG00000226645|ENST00000439104|100|0.399835|0.042212|0.757458|2.583982|-	-
TCONS_00000373	XLOC_000295	USP2-AS1|ENST00000577297.1	=	q1:cell_ployA.8903|ENST00000577297|43|1.280082|0.836424|1.723739|7.144788|-	-
TCONS_00000374	XLOC_000298	AP004550.1|ENST00000532652.1	=	q1:ENSG00000254573|ENST00000532652|100|0.115407|0.000000|0.278616|0.455304|-	-
TCONS_00000375	XLOC_000299	RP11-304M2.6|ENST00000529266.1	=	q1:cell_ployA.6641|ENST00000529266|100|0.925428|0.300456|1.550401|4.973980|355	q2:PH.2680|ENST00000529266|100|0.018146|0.000000|0.117146|0.058996|355
TCONS_00000376	XLOC_000300	MIR210HG|ENST00000500447.1	=	q1:cell_ployA.6702|ENST00000500447|32|2.440940|2.022843|2.859037|16.406874|1965	q2:PH.2701|ENST00000500447|34|0.035418|0.000000|0.085195|0.132594|1965
TCONS_00000377	XLOC_000300	MIR210HG|ENST00000533920.1	=	q1:cell_ployA.6702|ENST00000533920|100|7.620982|6.414847|8.827117|51.224729|-	-
TCONS_00000378	XLOC_000301	H19|ENST00000412788.1	=	q1:cell_ployA.6750|ENST00000412788|32|28.307384|26.814534|29.800235|187.753840|2281	q2:PH.2748|ENST00000412788|100|0.207480|0.101389|0.313571|0.722369|2281
TCONS_00000379	XLOC_000301	H19|ENST00000414790.1	=	q1:cell_ployA.6750|ENST00000414790|76|67.109472|64.992090|69.226854|445.115695|-	-
TCONS_00000380	XLOC_000301	H19|ENST00000446406.1	=	q1:cell_ployA.6750|ENST00000446406|36|31.940717|30.073031|33.808402|211.852573|-	-
TCONS_00000381	XLOC_000301	H19|ENST00000447298.1	=	q1:cell_ployA.6750|ENST00000447298|100|88.656783|83.025725|94.287840|588.032125|-	-
TCONS_00000382	XLOC_000302	RP13-726E6.2|ENST00000527970.1	=	q1:cell_ployA.6780|ENST00000527970|47|0.127694|0.012453|0.242935|0.696185|983	q2:PH.2767|ENST00000527970|24|0.026875|0.000000|0.102183|0.084825|983
TCONS_00000383	XLOC_000302	RP13-726E6.2|ENST00000526533.1	=	q1:cell_ployA.6780|ENST00000526533|100|0.271884|0.050549|0.493219|1.482307|578	q2:PH.2767|ENST00000526533|100|0.113678|0.000000|0.307250|0.358798|578
TCONS_00000384	XLOC_000304	CTD-2003C8.2|ENST00000503469.2	=	q1:ENSG00000250041|ENST00000503469|100|0.469342|0.086126|0.852558|2.264180|431	q2:ENSG00000250041|ENST00000503469|100|0.228845|0.000000|0.552480|0.521657|431
TCONS_00000385	XLOC_000305	LINC00958|ENST00000504230.2	=	q1:cell_ployA.6964|cell_ployA.6964.3|100|8.341450|8.061610|8.621290|59.156073|-	-
TCONS_00000386	XLOC_000307	RP11-1L12.3|ENST00000530430.1	j	q1:cell_ployA.7134|cell_ployA.7134.4|30|1.461758|0.893872|2.029644|8.604974|-	-
TCONS_00000387	XLOC_000307	RP11-1L12.3|ENST00000531363.1	=	q1:cell_ployA.7134|ENST00000531363|100|4.854265|3.997768|5.710762|28.575748|745	q2:PH.2915|ENST00000531363|100|0.737679|0.331941|1.143417|2.440480|745
TCONS_00000388	XLOC_000310	CTD-2589M5.4|ENST00000527239.1	=	q1:ENSG00000255007|ENST00000527239|100|0.291507|0.000000|0.628111|1.888075|-	-
TCONS_00000389	XLOC_000311	RP11-674C21.9|ENST00000528000.1	=	q1:ENSG00000254804|ENST00000528000|100|0.112589|0.000000|0.427108|0.314255|-	-
TCONS_00000390	XLOC_000312	AP000442.4|ENST00000533552.2	=	q1:cell_ployA.7521|ENST00000533552|100|0.323101|0.112613|0.533590|1.261695|816	q2:ENSG00000255008|ENST00000533552|100|0.113556|0.000000|0.239620|0.258854|816
TCONS_00000391	XLOC_000313	SNHG1|ENST00000539921.1	=	q1:cell_ployA.7747|ENST00000539921|100|214.291275|209.693903|218.888648|1607.095512|1071	q2:PH.3139|ENST00000539921|100|8.073527|6.949306|9.197749|30.425760|1071
TCONS_00000392	XLOC_000313	SNHG1|ENST00000538654.1	=	q1:cell_ployA.7747|ENST00000538654|15|32.815878|31.789965|33.841791|246.105449|2768	q2:PH.3139|ENST00000538654|26|2.085132|1.773092|2.397172|7.857994|2768
TCONS_00000393	XLOC_000316	RP11-655M14.13|ENST00000533311.1	=	q1:cell_ployA.8042|cell_ployA.8042.1|70|0.309550|0.168674|0.450425|1.932551|1780	q2:PH.3277|ENST00000533311|100|0.094709|0.000000|0.204069|0.350130|831
TCONS_00000394	XLOC_000317	RP11-757G1.5|ENST00000542410.1	=	q1:ENSG00000255741|ENST00000542410|100|0.100138|0.000000|0.241754|0.733690|-	-
TCONS_00000395	XLOC_000318	-	.	q1:cell_ployA.8068|ENST00000331301|100|0.268129|0.164926|0.371332|0.816668|2162	q2:PH.3307|ENST00000331301|100|0.010997|0.000000|0.041718|0.023897|2162
TCONS_00000396	XLOC_000319	RP11-167J8.3|ENST00000532530.1	=	q1:cell_ployA.8098|ENST00000532530|100|0.237939|0.000000|0.544889|1.360182|347	q2:ENSG00000254972|ENST00000532530|100|0.055483|0.000000|0.237534|0.097288|347
TCONS_00000397	XLOC_000320	RP11-800A3.2|ENST00000400985.3	=	q1:ENSG00000215841|ENST00000400985|100|2.006226|0.731939|3.280513|6.003538|262	q2:ENSG00000215841|ENST00000400985|100|0.758662|0.000000|1.722462|1.457786|262
TCONS_00000398	XLOC_000322	RP11-111M22.3|ENST00000530759.1	=	q1:cell_ployA.8258|ENST00000530759|100|6.314709|5.099950|7.529468|44.678770|599	q2:PH.3381|ENST00000530759|100|0.302723|0.023707|0.581739|1.022126|599
TCONS_00000399	XLOC_000323	RP11-452H21.4|ENST00000513207.2	=	q1:cell_ployA.8338|cell_ployA.8338.1|51|0.133498|0.071618|0.195379|0.915588|-	-
TCONS_00000400	XLOC_000325	RP11-94P11.4|ENST00000528811.1	j	q1:cell_ployA.8582|cell_ployA.8582.1|24|0.218630|0.097388|0.339873|1.483424|-	-
TCONS_00000401	XLOC_000325	RP11-94P11.4|ENST00000528811.1	j	q1:cell_ployA.8582|cell_ployA.8582.3|100|0.922041|0.411153|1.432929|6.256121|-	-
TCONS_00000402	XLOC_000326	RP11-108O10.2|ENST00000534218.1	=	q1:ENSG00000254990|ENST00000534218|100|0.119312|0.000000|0.278036|0.475514|-	-
TCONS_00000403	XLOC_000329	LINC00900|ENST00000514294.2	=	q1:ENSG00000246100|ENST00000514294|100|0.171518|0.034060|0.308976|0.493057|-	-
TCONS_00000404	XLOC_000330	AP006216.11|ENST00000366405.2	=	q1:cell_ployA.8798|ENST00000366405|100|0.386140|0.128713|0.643567|1.118544|598	q2:ENSG00000231611|ENST00000366405|100|1.867776|1.139479|2.596072|3.964244|598
TCONS_00000405	XLOC_000332	RP11-716H6.1|ENST00000527100.1	=	q1:ENSG00000255015|ENST00000527100|100|0.161623|0.000000|0.346978|0.414970|507	q2:ENSG00000255015|ENST00000527100|100|0.112398|0.000000|0.337193|0.280849|507
TCONS_00000406	XLOC_000256	RP11-326C3.12|ENST00000524824.1	=	-	q2:PH.2696|ENST00000524824|100|0.063573|0.000000|0.241165|0.195080|-
TCONS_00000407	XLOC_000259	AC104389.16|ENST00000418080.1	=	-	q2:ENSG00000224091|ENST00000418080|100|0.055506|0.000000|0.166518|0.085163|-
TCONS_00000408	XLOC_000260	-	u	-	q2:PH.2790|PH.2790.1|100|5.497065|3.489821|7.504309|21.600106|-
TCONS_00000409	XLOC_000261	TMEM9B-AS1|ENST00000534349.1	=	-	q2:ENSG00000254860|ENST00000534349|100|0.937078|0.216733|1.657423|3.019645|-
TCONS_00000410	XLOC_000265	-	u	-	q2:PH.2899|PH.2899.1|100|1.065592|0.423016|1.708168|4.407946|-
TCONS_00000411	XLOC_000272	AP000640.2|ENST00000531276.1	=	-	q2:ENSG00000255355|ENST00000531276|100|0.064426|0.000000|0.244400|0.282424|-
TCONS_00000412	XLOC_000279	RP11-211G23.2|ENST00000561588.1	=	-	q2:PH.3302|ENST00000561588|100|0.365141|0.000000|0.786770|1.216509|-
TCONS_00000413	XLOC_000282	RP11-707G14.7|ENST00000535936.1	=	-	q2:ENSG00000256360|ENST00000535936|100|0.151172|0.000000|0.453516|0.662693|-
TCONS_00000414	XLOC_000284	RAB30-AS1|ENST00000526795.1	=	-	q2:PH.3403|ENST00000526795|28|0.737297|0.248130|1.226463|2.870093|-
TCONS_00000415	XLOC_000286	-	u	-	q2:PH.3439|PH.3439.1|100|0.947303|0.473652|1.420955|3.740019|-
TCONS_00000416	XLOC_000287	RP11-680H20.2|ENST00000506309.2	=	-	q2:ENSG00000250519|ENST00000506309|100|0.054751|0.000000|0.207699|0.096005|-
TCONS_00000417	XLOC_000288	RP11-867G2.6|ENST00000544019.1	j	-	q2:PH.3524|PH.3524.1|100|0.533655|0.331768|0.735543|2.016820|-
TCONS_00000418	XLOC_000289	RP11-338H14.1|ENST00000511947.2	=	-	q2:ENSG00000250390|ENST00000511947|100|0.162273|0.000000|0.341565|0.378440|-
TCONS_00000419	XLOC_000290	-	u	-	q2:PH.3487|ENST00000531772|100|0.423872|0.000000|0.847744|1.616571|-
TCONS_00000420	XLOC_000291	-	u	-	q2:PH.3533|ENST00000526101|70|0.016162|0.000000|0.048487|0.033418|-
TCONS_00000421	XLOC_000291	-	u	-	q2:PH.3533|ENST00000525797|100|0.023156|0.000000|0.067046|0.047878|-
TCONS_00000422	XLOC_000292	RP11-347E10.1|ENST00000526605.1	=	-	q2:ENSG00000254416|ENST00000526605|100|0.037738|0.000000|0.143160|0.059556|-
TCONS_00000423	XLOC_000293	RP11-356J5.12|ENST00000532168.1	=	-	q2:PH.3564|ENST00000532168|100|0.104160|0.000000|0.248861|0.337058|-
TCONS_00000424	XLOC_000293	RP11-356J5.12|ENST00000419895.3	=	-	q2:PH.3564|ENST00000419895|61|0.063775|0.000000|0.143314|0.206373|-
TCONS_00000425	XLOC_000293	RP11-356J5.12|ENST00000529938.1	=	-	q2:PH.3564|ENST00000529938|57|0.059174|0.000000|0.150002|0.191486|-
TCONS_00000426	XLOC_000295	USP2-AS1|ENST00000500970.1	j	-	q2:PH.3644|PH.3644.2|61|0.869780|0.364228|1.375331|3.210097|-
TCONS_00000427	XLOC_000296	RP11-713P17.3|ENST00000529070.1	=	-	q2:PH.3736|ENST00000529070|100|0.017375|0.000000|0.065912|0.040406|-
TCONS_00000428	XLOC_000297	RP11-627G23.1|ENST00000533390.1	=	-	q2:PH.3742|ENST00000533390|100|0.026440|0.000000|0.063832|0.046942|-
TCONS_00000429	XLOC_000300	MIR210HG|ENST00000528245.1	=	-	q2:PH.2701|ENST00000528245|100|0.104307|0.000000|0.272067|0.390493|-
TCONS_00000430	XLOC_000301	H19|ENST00000411861.1	=	-	q2:PH.2748|ENST00000411861|66|0.136766|0.016397|0.257135|0.476168|-
TCONS_00000431	XLOC_000301	H19|ENST00000422826.1	=	-	q2:PH.2748|ENST00000422826|74|0.152653|0.040982|0.264323|0.531480|-
TCONS_00000432	XLOC_000303	RP11-540A21.2|ENST00000525154.1	=	-	q2:ENSG00000245522|ENST00000525154|100|0.018547|0.000000|0.044775|0.058538|-
TCONS_00000433	XLOC_000305	LINC00958|ENST00000526388.1	=	-	q2:PH.2839|ENST00000526388|100|4.304858|3.246456|5.363260|16.234254|-
TCONS_00000434	XLOC_000306	-	u	-	q2:ENSG00000256282|ENST00000541939|100|0.055334|0.000000|0.209911|0.242569|-
TCONS_00000435	XLOC_000308	LINC00678|ENST00000534757.1	=	-	q2:ENSG00000254934|ENST00000534757|100|0.117877|0.000000|0.274245|0.284205|-
TCONS_00000436	XLOC_000309	-	u	-	q2:PH.2982|PH.2982.1|15|0.947643|0.258507|1.636779|3.719319|-
TCONS_00000437	XLOC_000309	-	u	-	q2:PH.2982|PH.2982.2|100|6.251568|4.027645|8.475491|24.536218|-
TCONS_00000438	XLOC_000313	SNHG1|ENST00000541578.1	j	-	q2:PH.3139|PH.3139.1|41|3.273795|2.607025|3.940566|12.337571|-
TCONS_00000439	XLOC_000313	SNHG1|ENST00000535076.1	=	-	q2:PH.3139|ENST00000535076|63|5.104307|4.056064|6.152551|19.236007|-
TCONS_00000440	XLOC_000314	MIR194-2|ENST00000413053.1	=	-	q2:PH.3168|ENST00000413053|100|0.015431|0.000000|0.058536|0.067644|-
TCONS_00000441	XLOC_000315	-	u	-	q2:PH.3274|ENST00000495263|100|0.035859|0.000000|0.136031|0.062878|-
TCONS_00000442	XLOC_000321	-	u	-	q2:PH.3366|PH.3366.1|100|1.116014|0.566177|1.665851|4.097809|-
TCONS_00000443	XLOC_000321	-	u	-	q2:PH.3366|PH.3366.2|67|0.748903|0.381099|1.116707|2.749839|-
TCONS_00000444	XLOC_000322	RP11-111M22.3|ENST00000572035.1	=	-	q2:PH.3381|ENST00000572035|61|0.183919|0.000000|0.400993|0.620993|-
TCONS_00000445	XLOC_000324	RP11-886D15.1|ENST00000536529.1	=	-	q2:ENSG00000256422|ENST00000536529|100|0.051479|0.000000|0.195285|0.108321|-
TCONS_00000446	XLOC_000325	RP11-94P11.4|ENST00000528811.1	j	-	q2:PH.3518|PH.3518.1|100|2.356086|1.756543|2.955628|9.049244|-
TCONS_00000447	XLOC_000326	RP11-108O10.2|ENST00000529841.1	=	-	q2:ENSG00000254990|ENST00000529841|100|0.047584|0.000000|0.180510|0.075094|-
TCONS_00000448	XLOC_000327	-	u	-	q2:PH.3574|PH.3574.1|100|0.469042|0.211525|0.726558|1.735063|-
TCONS_00000449	XLOC_000327	-	u	-	q2:PH.3574|PH.3574.2|49|0.231084|0.025679|0.436489|0.854820|-
TCONS_00000450	XLOC_000328	RP11-64D24.4|ENST00000534904.2	j	-	q2:ENSG00000256195|ENST00000534904|100|0.015676|0.000000|0.037846|0.030237|-
TCONS_00000451	XLOC_000331	RP11-110I1.12|ENST00000526453.1	=	-	q2:PH.3620|ENST00000526453|100|0.325556|0.157914|0.493198|1.179295|-
TCONS_00000452	XLOC_000333	RP11-598F7.1|ENST00000546223.1	=	q1:cell_ployA.9099|ENST00000546223|67|0.149077|0.042205|0.255948|1.025002|1199	q2:ENSG00000249054|ENST00000546223|100|0.048955|0.000000|0.124238|0.186170|1199
TCONS_00000453	XLOC_000334	RP11-253E3.3|ENST00000513358.3	o	q1:cell_ployA.9140|ENST00000513358|100|0.756925|0.624608|0.889242|4.393807|-	-
TCONS_00000454	XLOC_000335	RP11-1038A11.3|ENST00000537192.1	=	q1:cell_ployA.9194|ENST00000537192|100|0.249091|0.100576|0.397605|1.587916|-	-
TCONS_00000455	XLOC_000335	RP11-1038A11.3|ENST00000537714.1	=	q1:cell_ployA.9194|ENST00000537714|58|0.145295|0.000000|0.290590|0.926233|-	-
TCONS_00000456	XLOC_000336	RP1-102E24.8|ENST00000541888.1	j	q1:cell_ployA.9207|cell_ployA.9207.1|47|0.168282|0.041325|0.295239|1.163321|-	-
TCONS_00000457	XLOC_000338	RP11-266K4.9|ENST00000304751.9	=	q1:cell_ployA.9294|ENST00000304751|100|3.921644|3.242109|4.601180|21.718383|795	q2:ENSG00000215241|ENST00000304751|100|0.573674|0.289839|0.857509|1.882519|795
TCONS_00000458	XLOC_000338	RP11-266K4.9|ENST00000399866.3	=	q1:cell_ployA.9294|ENST00000399866|62|2.411864|1.693818|3.129909|13.357095|517	q2:ENSG00000215241|ENST00000399866|61|0.351301|0.000000|0.704633|1.152799|517
TCONS_00000459	XLOC_000339	RP11-90D4.3|ENST00000535746.1	=	q1:cell_ployA.9297|ENST00000535746|100|2.563171|1.817786|3.308556|13.649038|603	q2:ENSG00000256101|ENST00000535746|100|0.580538|0.205475|0.955601|2.200364|603
TCONS_00000460	XLOC_000339	RP11-90D4.3|ENST00000539795.1	=	q1:cell_ployA.9297|ENST00000539795|10|0.268428|0.002602|0.534254|1.429396|602	q2:ENSG00000256101|ENST00000539795|10|0.060887|0.000000|0.185889|0.230777|602
TCONS_00000461	XLOC_000340	RP11-20D14.6|ENST00000422780.3	=	q1:cell_ployA.9304|cell_ployA.9304.2|100|4.144440|3.717439|4.571440|15.950982|2015	q2:PH.3853|ENST00000422780|100|0.617239|0.255094|0.979385|1.611951|723
TCONS_00000462	XLOC_000341	-	u	q1:cell_ployA.9343|ENST00000520314|100|0.188257|0.140067|0.236446|1.042220|-	-
TCONS_00000463	XLOC_000343	RP11-405A12.2|ENST00000535764.1	=	q1:ENSG00000255910|ENST00000535764|100|0.342984|0.126832|0.559136|1.032117|-	-
TCONS_00000464	XLOC_000344	RP11-268P4.5|ENST00000508615.2	=	q1:ENSG00000250166|ENST00000508615|100|0.817798|0.380667|1.254929|2.994359|-	-
TCONS_00000465	XLOC_000345	RP11-153K16.1|ENST00000541288.1	=	q1:cell_ployA.9602|ENST00000541288|100|0.179303|0.010809|0.347796|1.327466|-	-
TCONS_00000466	XLOC_000346	RP11-776A13.1|ENST00000549055.1	=	q1:ENSG00000257262|ENST00000549055|100|0.239877|0.024690|0.455064|0.685095|571	q2:ENSG00000257262|ENST00000549055|100|0.178005|0.000000|0.384949|0.380128|571
TCONS_00000467	XLOC_000347	LINC00941|ENST00000547804.1	=	q1:cell_ployA.9721|ENST00000547804|100|0.248971|0.144886|0.353057|0.806287|1645	q2:PH.3997|ENST00000547804|100|0.037775|0.000000|0.091196|0.080588|1645
TCONS_00000468	XLOC_000348	RP11-551L14.6|ENST00000537555.1	=	q1:cell_ployA.9723|ENST00000537555|100|3.956348|2.655523|5.257173|13.607940|348	q2:ENSG00000256984|ENST00000537555|100|1.582479|0.527493|2.637465|3.992694|348
TCONS_00000469	XLOC_000349	DENND5B-AS1|ENST00000537346.1	=	q1:ENSG00000255867|ENST00000537346|100|0.634791|0.409421|0.860161|4.569333|-	-
TCONS_00000470	XLOC_000350	RP11-847H18.3|ENST00000537655.1	=	q1:cell_ployA.9777|ENST00000537655|39|0.190884|0.042604|0.339164|1.272801|-	-
TCONS_00000471	XLOC_000351	RP11-25I15.2|ENST00000546982.1	=	q1:ENSG00000257164|ENST00000546982|100|0.132664|0.000000|0.308661|0.341803|-	-
TCONS_00000472	XLOC_000352	RP11-96H19.1|ENST00000551503.1	=	q1:cell_ployA.9845|ENST00000551503|100|0.960978|0.622824|1.299132|6.701035|829	q2:PH.4051|ENST00000551503|25|0.192985|0.020391|0.365579|0.725939|829
TCONS_00000473	XLOC_000353	RP11-834C11.3|ENST00000515617.1	=	q1:ENSG00000248265|ENST00000515617|100|0.178015|0.120511|0.235519|0.926853|3942	q2:ENSG00000248265|ENST00000515617|100|0.016467|0.000000|0.038149|0.040424|3942
TCONS_00000474	XLOC_000354	RP11-834C11.4|ENST00000508564.1	=	q1:ENSG00000250742|ENST00000508564|100|0.136288|0.039918|0.232659|1.044282|-	-
TCONS_00000475	XLOC_000356	RP11-316A16.1|ENST00000552378.1	=	q1:ENSG00000257294|ENST00000552378|100|0.488515|0.253786|0.723243|1.331743|769	q2:ENSG00000257294|ENST00000552378|100|0.233346|0.000000|0.466920|0.439855|769
TCONS_00000476	XLOC_000358	RP11-168J19.2|ENST00000360528.2	=	q1:ENSG00000198671|ENST00000360528|100|0.118979|0.000000|0.255093|0.307457|600	q2:ENSG00000198671|ENST00000360528|100|0.071816|0.000000|0.215448|0.116483|600
TCONS_00000477	XLOC_000359	RP11-221N13.2|ENST00000545750.1	=	q1:ENSG00000255866|ENST00000545750|100|0.125233|0.000000|0.302339|0.988140|443	q2:ENSG00000255866|ENST00000545750|100|0.173876|0.000000|0.419774|0.659320|443
TCONS_00000478	XLOC_000360	RP11-221N13.3|ENST00000541391.1	=	q1:cell_ployA.10391|cell_ployA.10391.1|42|0.227545|0.122698|0.332391|1.043700|1646	q2:ENSG00000256268|ENST00000541391|100|0.048417|0.000000|0.183670|0.212245|612
TCONS_00000479	XLOC_000360	RP11-221N13.3|ENST00000539116.1	=	q1:cell_ployA.10391|ENST00000539116|100|0.538928|0.218841|0.859015|2.471950|-	-
TCONS_00000480	XLOC_000361	RP11-221N13.4|ENST00000545188.1	=	q1:ENSG00000256915|ENST00000545188|100|0.485506|0.178445|0.792567|3.323855|-	-
TCONS_00000481	XLOC_000363	RP11-314D7.2|ENST00000550723.1	=	q1:cell_ployA.10496|ENST00000550723|100|2.493842|2.114117|2.873566|9.801971|1256	q2:ENSG00000258123|ENST00000550723|100|0.729410|0.443111|1.015709|2.179515|1256
TCONS_00000482	XLOC_000364	RP11-711C17.2|ENST00000549140.1	=	q1:ENSG00000258332|ENST00000549140|100|0.183902|0.000000|0.367804|0.631756|543	q2:ENSG00000258332|ENST00000549140|100|0.070504|0.000000|0.211512|0.120537|543
TCONS_00000483	XLOC_000365	RP11-54A9.1|ENST00000550380.1	=	q1:ENSG00000257219|ENST00000550380|100|0.199504|0.000000|0.401459|0.606567|543	q2:ENSG00000257219|ENST00000550380|100|0.023567|0.000000|0.156183|0.044423|543
TCONS_00000484	XLOC_000366	RP11-20E24.1|ENST00000551082.1	=	q1:cell_ployA.10593|ENST00000551082|100|2.558759|1.015769|4.101749|11.249780|-	-
TCONS_00000485	XLOC_000369	RP11-408B11.2|ENST00000555596.1	=	q1:ENSG00000258815|ENST00000555596|100|0.527355|0.209348|0.845363|3.430231|519	q2:PH.4389|ENST00000555596|42|0.523446|0.108973|0.937920|2.029561|519
TCONS_00000486	XLOC_000370	RP11-248E9.6|ENST00000548691.1	=	q1:ENSG00000257940|ENST00000548691|100|0.177721|0.000000|0.361609|0.497958|554	q2:ENSG00000257940|ENST00000548691|100|0.360516|0.041198|0.679834|0.728246|554
TCONS_00000487	XLOC_000371	RP11-121E16.1|ENST00000551571.1	=	q1:ENSG00000258100|ENST00000551571|100|0.337776|0.157227|0.518324|2.465754|-	-
TCONS_00000488	XLOC_000372	RP11-1041F24.1|ENST00000550035.1	=	q1:cell_ployA.10813|ENST00000550035|71|6.043643|3.210480|8.876806|33.681116|-	-
TCONS_00000489	XLOC_000372	RP11-1041F24.1|ENST00000550035.1	j	q1:cell_ployA.10813|cell_ployA.10813.3|11|0.911223|0.540643|1.281804|5.078232|-	-
TCONS_00000490	XLOC_000373	RP11-587P21.2|ENST00000546710.2	=	q1:ENSG00000257893|ENST00000546710|100|12.281816|11.313121|13.250511|88.990555|941	q2:ENSG00000257893|ENST00000546710|100|0.091164|0.000000|0.196431|0.388979|941
TCONS_00000491	XLOC_000374	RP11-587P21.3|ENST00000551075.1	=	q1:cell_ployA.10853|ENST00000551075|100|0.314385|0.150061|0.478708|1.914375|-	-
TCONS_00000492	XLOC_000375	RP11-511B23.1|ENST00000552353.2	j	q1:cell_ployA.10872|ENST00000552353|100|0.154928|0.035418|0.274438|0.780945|-	-
TCONS_00000493	XLOC_000376	RP11-202G11.2|ENST00000551928.1	=	q1:ENSG00000257746|ENST00000551928|100|0.197670|0.046980|0.348360|0.438554|-	-
TCONS_00000494	XLOC_000378	RP11-175P13.2|ENST00000550886.1	=	q1:ENSG00000257696|ENST00000550886|100|0.165483|0.000000|0.398985|0.568480|-	-
TCONS_00000495	XLOC_000380	RP11-968O1.5|ENST00000541704.2	c	q1:cell_ployA.11133|ENST00000541704|100|0.165985|0.000000|0.386189|1.250297|-	-
TCONS_00000496	XLOC_000382	RP3-473L9.4|ENST00000552663.1	=	q1:cell_ployA.11190|ENST00000552663|100|0.136104|0.000000|0.516312|0.854752|314	q2:ENSG00000257595|ENST00000552663|100|0.277068|0.000000|0.760021|1.214585|314
TCONS_00000497	XLOC_000383	LINC00173|ENST00000489452.1	=	q1:cell_ployA.11298|cell_ployA.11298.1|39|0.407399|0.246324|0.568473|2.881981|-	-
TCONS_00000498	XLOC_000383	LINC00173|ENST00000480237.1	=	q1:cell_ployA.11298|ENST00000480237|46|0.476959|0.277377|0.676541|3.374060|1597	q2:PH.4580|ENST00000480237|100|0.020138|0.000000|0.076393|0.088278|1597
TCONS_00000499	XLOC_000384	RP11-809C9.2|ENST00000547114.1	=	q1:cell_ployA.11299|ENST00000547114|100|0.129603|0.000000|0.259206|0.692183|-	-
TCONS_00000500	XLOC_000385	RP11-497G19.1|ENST00000546835.1	=	q1:ENSG00000257883|ENST00000546835|100|0.194161|0.048314|0.340009|0.847645|-	-
TCONS_00000501	XLOC_000386	AC156455.1|ENST00000538790.1	=	q1:cell_ployA.11436|ENST00000538790|92|2.406205|1.774891|3.037518|16.815482|851	q2:PH.4639|ENST00000538790|18|0.084015|0.000000|0.217763|0.315934|851
TCONS_00000502	XLOC_000386	AC156455.1|ENST00000538790.1	j	q1:cell_ployA.11436|cell_ployA.11436.3|49|1.285637|0.948097|1.623177|8.984528|-	-
TCONS_00000503	XLOC_000386	AC156455.1|ENST00000538790.1	j	q1:cell_ployA.11436|cell_ployA.11436.4|36|0.939223|0.642527|1.235918|6.563648|-	-
TCONS_00000504	XLOC_000387	hsa-mir-8072|ENST00000543072.1	=	q1:cell_ployA.11483|ENST00000543072|16|0.360819|0.096799|0.624839|2.502852|752	q2:PH.4658|ENST00000543072|100|0.115208|0.000000|0.278137|0.416656|752
TCONS_00000505	XLOC_000388	RP11-575F12.2|ENSG00000256001.1	x	q1:cell_ployA.11592|cell_ployA.11592.1|100|3.371250|3.142438|3.600061|23.278710|-	-
TCONS_00000506	XLOC_000389	LINC00507|ENST00000544645.1	=	q1:ENSG00000256193|ENST00000544645|100|0.929910|0.747289|1.112530|3.869428|-	-
TCONS_00000507	XLOC_000390	RP11-474D1.1|ENST00000536512.1	=	q1:ENSG00000256298|ENST00000536512|100|0.413569|0.010781|0.816356|0.901828|-	-
TCONS_00000508	XLOC_000391	RP11-474D1.2|ENST00000535487.1	=	q1:ENSG00000256906|ENST00000535487|100|0.141077|0.059768|0.222387|0.378626|-	-
TCONS_00000509	XLOC_000392	RP11-638F5.1|ENST00000536191.1	=	q1:cell_ployA.11630|ENST00000536191|100|0.163158|0.000000|0.362584|1.016989|-	-
TCONS_00000510	XLOC_000394	LINC00942|ENST00000515614.2	=	q1:ENSG00000249628|ENST00000515614|100|0.551721|0.418882|0.684559|3.649623|2417	q2:ENSG00000249628|ENST00000515614|100|0.044903|0.000000|0.092337|0.165837|2417
TCONS_00000511	XLOC_000395	-	u	q1:ENSG00000256030|ENST00000540428|100|0.184964|0.000000|0.446543|1.280735|-	-
TCONS_00000512	XLOC_000397	LINC00937|ENST00000544461.1	=	q1:cell_ployA.9296|ENST00000536864|100|0.213599|0.134538|0.292661|0.818104|3033	q2:PH.3845|ENST00000536864|100|0.015566|0.000000|0.040822|0.042905|3033
TCONS_00000513	XLOC_000398	A2ML1-AS2|ENST00000394240.3	=	q1:ENSG00000256904|ENST00000394240|100|0.510609|0.088580|0.932638|1.668039|386	q2:ENSG00000256904|ENST00000394240|100|0.734782|0.121539|1.348024|1.736690|386
TCONS_00000514	XLOC_000399	RP11-277P12.10|ENST00000539009.1	=	q1:ENSG00000256288|ENST00000539009|100|0.271458|0.070534|0.472383|0.804896|649	q2:ENSG00000256288|ENST00000539009|100|0.386332|0.098206|0.674458|0.872955|649
TCONS_00000515	XLOC_000400	RP11-174G6.5|ENST00000562691.2	o	q1:ENSG00000261324|ENST00000562691|100|0.143682|0.099133|0.188230|0.583136|4734	q2:ENSG00000261324|ENST00000562691|100|0.020288|0.000000|0.043664|0.061367|4734
TCONS_00000516	XLOC_000401	RP11-153K16.2|ENST00000538297.1	=	q1:cell_ployA.9614|ENST00000538297|100|0.104021|0.026207|0.181835|0.437184|-	-
TCONS_00000517	XLOC_000402	RP11-551L14.4|ENST00000544329.1	=	q1:ENSG00000226472|ENST00000544329|100|0.135720|0.000000|0.315771|0.577938|-	-
TCONS_00000518	XLOC_000404	RP11-547C5.2|ENST00000551279.1	=	q1:ENSG00000257373|ENST00000551279|100|0.379218|0.113119|0.645317|0.882050|-	-
TCONS_00000519	XLOC_000405	RP11-474P2.4|ENST00000552634.1	=	q1:ENSG00000257496|ENST00000552634|100|0.224638|0.023716|0.425560|1.683258|-	-
TCONS_00000520	XLOC_000406	RP11-493L12.3|ENST00000547748.1	=	q1:cell_ployA.9859|ENST00000547748|100|0.296820|0.109095|0.484546|2.228917|-	-
TCONS_00000521	XLOC_000407	RP11-834C11.3|ENST00000515617.1	i	q1:cell_ployA.10142|ENST00000514503|23|0.217885|0.001349|0.434421|1.382584|564	q2:ENSG00000250654|ENST00000514503|78|0.059403|0.000000|0.189406|0.164924|564
TCONS_00000522	XLOC_000408	RP11-834C11.10|ENST00000551732.1	=	q1:cell_ployA.10147|ENST00000551732|100|0.255641|0.074876|0.436407|1.663777|-	-
TCONS_00000523	XLOC_000410	RP11-620J15.3|ENST00000551421.1	=	q1:ENSG00000257698|ENST00000551421|72|14.455570|12.337993|16.573147|104.207599|451	q2:ENSG00000257698|ENST00000551421|60|0.326936|0.000000|0.747489|1.248561|451
TCONS_00000524	XLOC_000410	RP11-620J15.3|ENST00000546580.1	=	q1:ENSG00000257698|ENST00000546580|100|20.104242|17.996752|22.211732|144.927854|571	q2:ENSG00000257698|ENST00000546580|100|0.549149|0.137541|0.960757|2.097187|571
TCONS_00000525	XLOC_000411	RP11-338E21.1|ENST00000546135.1	=	q1:cell_ployA.10380|ENST00000546135|100|0.218703|0.000000|0.656110|1.737400|-	-
TCONS_00000526	XLOC_000412	RP11-230G5.2|ENST00000546198.1	=	q1:cell_ployA.10392|ENST00000546198|100|0.189787|0.066739|0.312834|0.870512|-	-
TCONS_00000527	XLOC_000414	RP11-320P7.1|ENST00000552998.1	=	q1:ENSG00000257613|ENST00000552998|100|0.349962|0.128627|0.571298|2.684332|-	-
TCONS_00000528	XLOC_000415	RP11-314D7.3|ENST00000548029.1	=	q1:ENSG00000257682|ENST00000548029|100|0.116828|0.000000|0.233656|0.924959|-	-
TCONS_00000529	XLOC_000416	RP11-314D7.4|ENST00000549058.1	=	q1:ENSG00000258109|ENST00000549058|100|0.299112|0.000000|0.598224|0.923175|-	-
TCONS_00000530	XLOC_000417	RP11-81H3.2|ENST00000549905.1	=	q1:cell_ployA.10503|ENST00000549905|85|5.422037|4.438712|6.405363|32.520662|748	q2:PH.4351|ENST00000549905|36|1.167496|0.729492|1.605501|4.508177|748
TCONS_00000531	XLOC_000417	RP11-81H3.2|ENST00000549905.1	j	q1:cell_ployA.10503|cell_ployA.10503.3|10|0.630271|0.537785|0.722758|3.780284|-	-
TCONS_00000532	XLOC_000417	RP11-81H3.2|ENST00000515416.2	=	q1:cell_ployA.10503|ENST00000515416|100|6.416487|5.556789|7.276185|38.485238|966	q2:PH.4351|ENST00000515416|100|3.217580|2.656773|3.778387|12.424383|966
TCONS_00000533	XLOC_000417	RP11-274M17.3|ENST00000552046.1	j	q1:cell_ployA.10536|cell_ployA.10536.2|100|0.756755|0.365371|1.148140|4.881547|-	-
TCONS_00000534	XLOC_000418	RP11-171L9.1|ENST00000547089.1	=	q1:ENSG00000257165|ENST00000547089|100|0.162531|0.000000|0.616561|0.370772|-	-
TCONS_00000535	XLOC_000419	RP11-263K4.5|ENST00000552532.1	=	q1:ENSG00000258170|ENST00000552532|100|0.556085|0.170399|0.941770|1.343186|459	q2:ENSG00000258170|ENST00000552532|100|0.101949|0.000000|0.309719|0.166848|459
TCONS_00000536	XLOC_000420	RP11-511B23.2|ENST00000550324.1	=	q1:cell_ployA.10873|ENST00000550324|100|0.115727|0.000000|0.270030|0.583346|-	-
TCONS_00000537	XLOC_000421	RP11-486A14.2|ENST00000552835.1	=	q1:cell_ployA.10879|cell_ployA.10879.1|39|0.428791|0.295186|0.562396|2.728666|2067	q2:ENSG00000257252|ENST00000552835|100|0.154418|0.000000|0.326412|0.372308|814
TCONS_00000538	XLOC_000422	RP11-1060G2.1|ENST00000550687.1	=	q1:ENSG00000257283|ENST00000550687|100|0.465776|0.171193|0.760358|3.562659|540	q2:ENSG00000257283|ENST00000550687|100|0.112828|0.000000|0.272392|0.469876|540
TCONS_00000539	XLOC_000423	RP11-167N24.4|ENST00000548194.1	=	q1:ENSG00000257583|ENST00000548194|100|1.601988|0.774725|2.429251|3.749110|-	-
TCONS_00000540	XLOC_000425	RP11-321F8.4|ENST00000547360.1	=	q1:ENSG00000257543|ENST00000547360|100|0.890008|0.298512|1.481504|5.679825|379	q2:PH.4456|ENST00000547360|100|1.459028|0.486343|2.431714|4.114722|379
TCONS_00000541	XLOC_000426	LINC00485|ENST00000547179.1	=	q1:ENSG00000258169|ENST00000547179|100|0.167032|0.111028|0.223036|0.612013|3722	q2:ENSG00000258169|ENST00000547179|100|0.042309|0.005619|0.078999|0.119474|3722
TCONS_00000542	XLOC_000427	RP11-256L11.1|ENST00000538041.1	=	q1:ENSG00000256560|ENST00000538041|100|0.125420|0.000000|0.252172|0.308778|716	q2:ENSG00000256560|ENST00000538041|100|0.042843|0.000000|0.133349|0.080759|716
TCONS_00000543	XLOC_000428	RP1-46F2.3|ENST00000546852.1	=	q1:ENSG00000258240|ENST00000546852|100|0.220787|0.011537|0.430037|0.634031|590	q2:ENSG00000258240|ENST00000546852|100|0.053149|0.000000|0.191622|0.112612|590
TCONS_00000544	XLOC_000430	RP11-438N16.1|ENST00000550223.1	=	q1:cell_ployA.11288|cell_ployA.11288.3|17|0.830305|0.661127|0.999483|6.074836|3072	q2:PH.4573|PH.4573.3|62|0.589175|0.428669|0.749682|2.127455|2315
TCONS_00000545	XLOC_000430	RP11-438N16.1|ENST00000547963.1	=	q1:cell_ployA.11288|ENST00000547963|100|4.796895|4.363500|5.230289|35.095971|-	-
TCONS_00000546	XLOC_000435	RP11-575F12.1|ENST00000512624.2	j	q1:cell_ployA.11554|cell_ployA.11554.3|78|0.993976|0.847382|1.140570|7.116664|-	-
TCONS_00000547	XLOC_000438	RP11-749H20.1|ENST00000541797.1	=	q1:ENSG00000256922|ENST00000541797|100|0.344736|0.063260|0.626211|1.432748|-	-
TCONS_00000548	XLOC_000439	LINC00508|ENST00000538901.1	=	q1:cell_ployA.11606|cell_ployA.11606.1|100|1.102523|0.812740|1.392305|4.587685|-	-
TCONS_00000549	XLOC_000440	RP11-897M7.1|ENST00000535133.1	=	q1:ENSG00000256209|ENST00000535133|100|0.116938|0.000000|0.294797|0.615127|-	-
TCONS_00000550	XLOC_000441	RP11-495K9.9|ENST00000542797.1	=	q1:cell_ployA.11644|cell_ployA.11644.1|100|2.421243|2.258638|2.583847|16.634462|7804	q2:PH.4715|ENST00000542797|100|0.252957|0.026705|0.479209|0.793965|617
TCONS_00000551	XLOC_000442	RP11-386I8.6|ENST00000443154.3	=	q1:ENSG00000246394|ENST00000443154|100|0.169618|0.053233|0.286002|0.431990|1151	q2:ENSG00000246394|ENST00000443154|100|0.175286|0.029000|0.321573|0.342366|1151
TCONS_00000552	XLOC_000336	RP1-102E24.8|ENST00000541888.1	=	-	q2:ENSG00000256433|ENST00000541888|100|0.043218|0.000000|0.129653|0.189454|-
TCONS_00000553	XLOC_000337	FAM66C|ENST00000372173.5	=	-	q2:PH.3841|ENST00000372173|100|0.045985|0.000000|0.174446|0.129687|-
TCONS_00000554	XLOC_000340	RP11-20D14.6|ENST00000514568.2	=	-	q2:PH.3853|ENST00000514568|51|0.315596|0.167383|0.463808|0.824194|-
TCONS_00000555	XLOC_000342	RP11-434C1.1|ENST00000499291.2	=	-	q2:PH.3891|ENST00000499291|100|0.054089|0.014935|0.093243|0.120927|-
TCONS_00000556	XLOC_000345	RP11-114G22.1|ENST00000540994.1	=	-	q2:PH.3965|ENST00000540994|100|0.235241|0.000000|0.547322|0.838730|-
TCONS_00000557	XLOC_000355	-	u	-	q2:ENSG00000258679|ENST00000557452|100|0.013247|0.000000|0.036112|0.022212|-
TCONS_00000558	XLOC_000357	-	u	-	q2:ENSG00000243024|ENST00000488306|61|0.019975|0.000000|0.059924|0.052975|-
TCONS_00000559	XLOC_000361	RP11-221N13.4|ENST00000540875.1	=	-	q2:ENSG00000256915|ENST00000540875|100|0.065007|0.000000|0.246603|0.259323|-
TCONS_00000560	XLOC_000362	RP11-320P7.2|ENST00000552324.1	=	-	q2:ENSG00000257139|ENST00000552324|100|0.234649|0.004009|0.465290|0.724614|-
TCONS_00000561	XLOC_000367	-	u	-	q2:PH.4369|PH.4369.1|100|1.713411|0.797554|2.629267|6.695589|-
TCONS_00000562	XLOC_000368	RP11-359M6.1|ENST00000548359.1	=	-	q2:PH.4372|ENST00000548359|100|0.049494|0.000000|0.150376|0.185505|-
TCONS_00000563	XLOC_000369	RP11-408B11.2|ENST00000555596.1	j	-	q2:PH.4389|PH.4389.2|100|1.235532|0.618964|1.852100|4.790537|-
TCONS_00000564	XLOC_000372	RP11-1041F24.1|ENST00000550035.1	j	-	q2:PH.4400|PH.4400.2|100|6.297733|2.271975|10.323491|27.193260|-
TCONS_00000565	XLOC_000377	RMST|ENST00000548886.1	=	-	q2:PH.4445|ENST00000548886|100|0.029282|0.000000|0.087847|0.128365|-
TCONS_00000566	XLOC_000379	-	u	-	q2:PH.4471|PH.4471.1|100|2.885290|1.219467|4.551112|12.079072|-
TCONS_00000567	XLOC_000381	RP1-7G5.6|ENST00000446473.2	=	-	q2:ENSG00000249094|ENST00000446473|100|0.041165|0.000000|0.123495|0.072182|-
TCONS_00000568	XLOC_000382	RP3-473L9.4|ENST00000548846.1	=	-	q2:ENSG00000257595|ENST00000548846|78|0.217103|0.000000|1.367808|0.951715|-
TCONS_00000569	XLOC_000386	AC156455.1|ENST00000540968.1	=	-	q2:PH.4639|ENST00000540968|39|0.178488|0.000000|0.384588|0.671195|-
TCONS_00000570	XLOC_000386	AC156455.1|ENST00000423999.2	=	-	q2:PH.4639|ENST00000423999|100|0.460241|0.214872|0.705610|1.730715|-
TCONS_00000571	XLOC_000386	AC156455.1|ENST00000535337.1	=	-	q2:PH.4639|ENST00000535337|48|0.221614|0.000000|0.521279|0.833370|-
TCONS_00000572	XLOC_000388	-	u	-	q2:PH.4700|PH.4700.1|100|0.489164|0.236561|0.741768|1.972802|-
TCONS_00000573	XLOC_000389	LINC00507|ENST00000542089.1	=	-	q2:ENSG00000256193|ENST00000542089|100|0.069614|0.002998|0.136231|0.170283|-
TCONS_00000574	XLOC_000393	RP11-46H11.3|ENST00000503695.3	o	-	q2:ENSG00000250790|ENST00000503695|100|0.073032|0.011970|0.134094|0.130461|-
TCONS_00000575	XLOC_000396	RP3-454B23.1|ENST00000539206.1	=	-	q2:ENSG00000255775|ENST00000539206|100|0.051707|0.000000|0.155121|0.086134|-
TCONS_00000576	XLOC_000402	RP11-551L14.4|ENST00000222396.5	=	-	q2:ENSG00000226472|ENST00000222396|100|0.129811|0.000000|0.313391|0.210549|-
TCONS_00000577	XLOC_000403	RP11-804F13.1|ENST00000552639.1	=	-	q2:ENSG00000258119|ENST00000552639|100|0.076600|0.000000|0.194209|0.127601|-
TCONS_00000578	XLOC_000407	RP11-834C11.3|ENST00000515617.1	i	-	q2:ENSG00000250654|ENST00000505259|100|0.075740|0.000000|0.273360|0.210279|-
TCONS_00000579	XLOC_000409	RP11-620J15.2|ENST00000499481.2	=	-	q2:ENSG00000245651|ENST00000499481|100|0.013441|0.000000|0.036667|0.026907|-
TCONS_00000580	XLOC_000410	RP11-620J15.3|ENST00000553102.1	=	-	q2:ENSG00000257698|ENST00000553102|30|0.166728|0.000000|0.341495|0.636728|-
TCONS_00000581	XLOC_000412	RP11-230G5.2|ENST00000537298.1	=	-	q2:PH.4305|ENST00000537298|100|0.130364|0.000000|0.304166|0.382371|-
TCONS_00000582	XLOC_000412	RP11-230G5.2|ENST00000355869.2	=	-	q2:PH.4305|ENST00000355869|72|0.094451|0.000000|0.220374|0.277035|-
TCONS_00000583	XLOC_000413	RP11-43N5.1|ENST00000542219.1	=	-	q2:ENSG00000255970|ENST00000542219|100|0.023563|0.000000|0.050582|0.051026|-
TCONS_00000584	XLOC_000417	RP11-274M17.3|ENST00000552046.1	=	-	q2:PH.4351|ENST00000552046|100|0.073811|0.000000|0.221433|0.155312|-
TCONS_00000585	XLOC_000424	-	u	-	q2:PH.4459|ENST00000421840|84|0.051490|0.006080|0.096900|0.187693|-
TCONS_00000586	XLOC_000424	-	u	-	q2:PH.4459|ENST00000548404|100|0.061534|0.000000|0.168115|0.224306|-
TCONS_00000587	XLOC_000429	MAPKAPK5-AS1|ENST00000442119.1	=	-	q2:PH.4548|ENST00000442119|100|1.152733|0.574500|1.730966|4.222259|-
TCONS_00000588	XLOC_000430	RP11-438N16.1|ENST00000510694.2	j	-	q2:PH.4573|PH.4573.6|100|0.950897|0.482030|1.419765|3.433598|-
TCONS_00000589	XLOC_000431	AC084018.1|ENST00000535643.1	=	-	q2:PH.4634|ENST00000535643|81|0.896178|0.581583|1.210772|3.073817|-
TCONS_00000590	XLOC_000432	LINC00939|ENST00000507313.1	=	-	q2:PH.4684|ENST00000507313|100|0.016690|0.000000|0.040365|0.034143|-
TCONS_00000591	XLOC_000433	-	u	-	q2:PH.4686|PH.4686.2|100|0.962711|0.324443|1.600978|3.952953|-
TCONS_00000592	XLOC_000433	-	u	-	q2:PH.4686|PH.4686.1|59|0.570654|0.137358|1.003950|2.343143|-
TCONS_00000593	XLOC_000434	LINC00944|ENST00000540684.1	=	-	q2:PH.4692|ENST00000540684|100|0.031207|0.000000|0.118386|0.067034|-
TCONS_00000594	XLOC_000435	RP11-575F12.1|ENST00000546062.1	=	-	q2:PH.4693|ENST00000546062|100|0.216461|0.000000|0.432922|0.820798|-
TCONS_00000595	XLOC_000436	RP11-575F12.2|ENST00000541419.1	=	-	q2:PH.4701|ENST00000541419|17|0.275892|0.000000|0.619796|1.090213|-
TCONS_00000596	XLOC_000436	RP11-575F12.2|ENST00000535022.1	=	-	q2:PH.4701|ENST00000535022|100|1.577652|0.000000|3.176702|6.234238|-
TCONS_00000597	XLOC_000437	-	u	-	q2:PH.4701|PH.4701.3|100|0.941906|0.509730|1.374082|3.798711|-
TCONS_00000598	XLOC_000443	RP11-38M15.11|ENST00000418741.1	=	q1:cell_ployA.11744|ENST00000418741|100|0.106781|0.000000|0.257793|0.448977|-	-
TCONS_00000599	XLOC_000447	RP11-363G2.4|ENST00000445646.2	=	q1:ENSG00000229556|ENST00000445646|100|0.109733|0.047095|0.172372|0.299973|2042	q2:ENSG00000229556|ENST00000445646|100|0.025259|0.000000|0.070003|0.048305|2042
TCONS_00000600	XLOC_000448	LINC00352|ENST00000425800.1	=	q1:ENSG00000227893|ENST00000425800|100|0.738625|0.356251|1.121000|1.974405|-	-
TCONS_00000601	XLOC_000449	TPTE2P6|ENST00000440905.1	=	q1:cell_ployA.11838|ENST00000440905|100|0.153298|0.055304|0.251292|0.565022|1275	q2:PH.4788|ENST00000440905|2|0.042354|0.000000|0.115411|0.103178|1275
TCONS_00000602	XLOC_000450	RP11-290D2.3|ENST00000420693.1	=	q1:cell_ployA.12139|ENST00000420693|100|0.381966|0.000000|0.823023|2.822516|-	-
TCONS_00000603	XLOC_000451	DLEU2|ENST00000235290.3	i	q1:ENSG00000231862|ENST00000435843|100|0.536534|0.301177|0.771891|2.176681|787	q2:PH.4945|ENST00000435843|100|0.081780|0.000000|0.199707|0.166703|787
TCONS_00000604	XLOC_000453	RP11-78J21.4|ENST00000446689.1	=	q1:cell_ployA.12237|ENST00000446689|100|0.722527|0.377097|1.067957|3.691005|721	q2:PH.4938|ENST00000446689|100|0.095813|0.000000|0.244359|0.329138|721
TCONS_00000605	XLOC_000454	LINC00381|ENST00000423629.1	=	q1:ENSG00000226240|ENST00000423629|100|0.150470|0.004648|0.296292|0.461646|727	q2:ENSG00000226240|ENST00000423629|100|0.106348|0.000000|0.237529|0.252680|727
TCONS_00000606	XLOC_000460	MIR17HG|ENST00000581816.1	=	q1:cell_ployA.12552|cell_ployA.12552.1|24|11.519456|11.211893|11.827020|85.879267|9827	q2:PH.5004|PH.5004.2|100|2.413079|2.163524|2.662634|8.873537|4688
TCONS_00000607	XLOC_000460	MIR17HG|ENST00000582141.1	=	q1:cell_ployA.12552|ENST00000582141|27|12.567555|11.892800|13.242310|93.693000|-	-
TCONS_00000608	XLOC_000460	MIR17HG|ENST00000400282.2	=	q1:cell_ployA.12552|ENST00000400282|100|47.349889|45.093093|49.606684|353.000490|-	-
TCONS_00000609	XLOC_000461	RP11-259F4.1|ENST00000432575.1	=	q1:ENSG00000236053|ENST00000432575|100|0.253652|0.027862|0.479443|0.807831|664	q2:ENSG00000236053|ENST00000432575|100|0.207208|0.000000|0.414417|0.456441|664
TCONS_00000610	XLOC_000467	RP11-428O18.4|ENST00000444744.1	=	q1:cell_ployA.11870|ENST00000444744|100|0.283267|0.000000|0.566533|1.969009|420	q2:ENSG00000234772|ENST00000444744|100|0.121912|0.000000|0.365737|0.219115|420
TCONS_00000611	XLOC_000468	LINC00426|ENST00000429808.1	=	q1:cell_ployA.11909|ENST00000429808|100|0.112281|0.000000|0.252779|0.284848|-	-
TCONS_00000612	XLOC_000469	LINC00444|ENST00000435617.1	=	q1:ENSG00000234689|ENST00000435617|100|0.427341|0.000000|1.282022|3.371895|-	-
TCONS_00000613	XLOC_000471	DLEU2|ENST00000458725.1	=	q1:cell_ployA.12250|cell_ployA.12250.3|23|1.282684|1.132045|1.433322|9.431894|5521	q2:PH.4942|PH.4942.5|43|0.237387|0.093712|0.381062|0.933530|2357
TCONS_00000614	XLOC_000473	RP11-64P12.8|ENST00000416599.1	=	q1:cell_ployA.12202|ENST00000416599|32|0.493568|0.361392|0.625743|3.267589|-	-
TCONS_00000615	XLOC_000473	RP11-248G5.8|ENST00000451298.1	=	q1:cell_ployA.12202|ENST00000451298|24|0.362438|0.252795|0.472080|2.399464|3796	q2:PH.4933|ENST00000451298|84|0.115804|0.049846|0.181762|0.415101|3796
TCONS_00000616	XLOC_000474	LINC00345|ENST00000443679.1	=	q1:ENSG00000235660|ENST00000443679|100|0.156343|0.000000|0.469030|0.621003|-	-
TCONS_00000617	XLOC_000475	LINC00458|ENST00000423442.2	j	q1:cell_ployA.12266|ENST00000427299|79|0.186517|0.047329|0.325705|0.614555|1032	q2:PH.4943|ENST00000427299|100|0.135843|0.000487|0.271200|0.315613|1032
TCONS_00000618	XLOC_000475	LINC00458|ENST00000451744.1	=	q1:cell_ployA.12266|ENST00000451744|100|0.237186|0.090398|0.383974|0.781504|-	-
TCONS_00000619	XLOC_000477	LINC00355|ENST00000456627.1	=	q1:cell_ployA.12355|ENST00000456627|100|5.160726|4.710421|5.611032|22.319843|1878	q2:ENSG00000227674|ENST00000456627|100|0.798270|0.599989|0.996552|2.455637|1878
TCONS_00000620	XLOC_000482	-	.	q1:ENSG00000237796|ENST00000429011|100|1.787043|1.403861|2.170225|13.239421|1016	q2:ENSG00000237796|ENST00000429011|100|0.126976|0.000000|0.253953|0.301970|1016
TCONS_00000621	XLOC_000483	DNAJC3-AS1|ENST00000499499.2	=	q1:cell_ployA.12609|ENST00000499499|100|1.043965|0.849037|1.238894|7.894264|2908	q2:ENSG00000247400|ENST00000499499|100|0.176713|0.097684|0.255741|0.676661|2908
TCONS_00000622	XLOC_000484	LINC00449|ENST00000366259.2	=	q1:cell_ployA.12647|ENST00000366259|100|0.453856|0.233703|0.674008|1.710331|872	q2:ENSG00000203441|ENST00000366259|100|0.238501|0.063394|0.413608|0.778330|872
TCONS_00000623	XLOC_000485	RP11-315H15.1|ENST00000413637.1	=	q1:ENSG00000223626|ENST00000413637|100|0.164273|0.007913|0.320633|0.409387|-	-
TCONS_00000624	XLOC_000444	LINC00442|ENST00000542070.1	=	-	q2:PH.4743|ENST00000542070|100|0.020156|0.000000|0.077166|0.088358|-
TCONS_00000625	XLOC_000445	RP11-101P17.11|ENST00000453309.2	o	-	q2:PH.4766|ENST00000427890|100|0.100056|0.000000|0.272922|0.179832|-
TCONS_00000626	XLOC_000446	RP11-101P17.9|ENSG00000224429.2	x	-	q2:PH.4769|ENST00000424756|100|0.390754|0.000000|0.944987|1.136256|-
TCONS_00000627	XLOC_000452	RP11-327P2.5|ENST00000456688.1	=	-	q2:ENSG00000231856|ENST00000456688|100|0.136322|0.000000|0.329111|0.597596|-
TCONS_00000628	XLOC_000455	-	u	-	q2:PH.4991|PH.4991.1|29|0.694511|0.373543|1.015479|2.656564|-
TCONS_00000629	XLOC_000455	-	u	-	q2:PH.4991|PH.4991.2|48|1.142522|0.721915|1.563129|4.370243|-
TCONS_00000630	XLOC_000455	-	u	-	q2:PH.4991|PH.4991.3|100|2.404989|1.862052|2.947925|9.199283|-
TCONS_00000631	XLOC_000456	LINC00351|ENST00000424926.2	j	-	q2:PH.4995|ENST00000424926|33|0.352472|0.107022|0.597922|1.423580|-
TCONS_00000632	XLOC_000457	-	u	-	q2:PH.4992|PH.4992.1|100|6.250705|2.783438|9.717972|25.145881|-
TCONS_00000633	XLOC_000458	RP11-471M2.2|ENST00000422074.2	s	-	q2:PH.4999|ENST00000422074|100|0.221325|0.000000|0.663976|0.970224|-
TCONS_00000634	XLOC_000459	-	u	-	q2:PH.5003|PH.5003.1|100|1.139731|0.723560|1.555902|4.494949|-
TCONS_00000635	XLOC_000462	RP11-365P13.3|ENST00000440735.1	=	-	q2:PH.5063|ENST00000440735|100|0.293274|0.044497|0.542051|1.127063|-
TCONS_00000636	XLOC_000463	-	u	-	q2:PH.4747|PH.4747.3|100|2.027094|1.244026|2.810162|7.817609|-
TCONS_00000637	XLOC_000464	-	u	-	q2:PH.4737|ENST00000442144|100|0.375572|0.000000|1.126715|0.675021|-
TCONS_00000638	XLOC_000465	-	u	-	q2:PH.4762|ENST00000424329|100|0.041053|0.000000|0.157009|0.086742|-
TCONS_00000639	XLOC_000466	RP11-101P17.9|ENST00000434601.2	j	-	q2:PH.4771|ENST00000434601|100|0.118991|0.021835|0.216146|0.517273|-
TCONS_00000640	XLOC_000468	LINC00426|ENST00000452659.1	=	-	q2:PH.4821|ENST00000452659|100|0.091308|0.000000|0.346377|0.179453|-
TCONS_00000641	XLOC_000470	LINC00462|ENST00000425350.1	=	-	q2:ENSG00000233610|ENST00000425350|100|0.025246|0.000000|0.075737|0.071935|-
TCONS_00000642	XLOC_000471	DLEU2|ENST00000433070.2	=	-	q2:PH.4942|PH.4942.4|72|0.390371|0.215740|0.565003|1.535141|-
TCONS_00000643	XLOC_000472	LINC00371|ENST00000569306.1	=	-	q2:PH.4919|ENST00000569306|100|0.030171|0.000000|0.114456|0.097213|-
TCONS_00000644	XLOC_000476	LINC00395|ENST00000444536.1	=	-	q2:ENSG00000231061|ENST00000444536|100|0.240411|0.000000|0.617840|0.533971|-
TCONS_00000645	XLOC_000478	-	u	-	q2:PH.4988|PH.4988.1|21|1.063328|0.699319|1.427337|4.240103|-
TCONS_00000646	XLOC_000478	-	u	-	q2:PH.4988|PH.4988.2|100|5.055209|3.391363|6.719055|20.158041|-
TCONS_00000647	XLOC_000478	-	u	-	q2:PH.4988|PH.4988.3|35|1.749882|0.716342|2.783423|6.977792|-
TCONS_00000648	XLOC_000478	-	u	-	q2:PH.4988|PH.4988.4|31|1.589979|0.528500|2.651459|6.340168|-
TCONS_00000649	XLOC_000479	MIR4500HG|ENST00000453832.2	c	-	q2:PH.4998|ENST00000453832|100|0.051714|0.000000|0.196177|0.226698|-
TCONS_00000650	XLOC_000480	-	u	-	q2:PH.5001|PH.5001.1|100|1.083994|0.361331|1.806656|4.487908|-
TCONS_00000651	XLOC_000481	LINC00410|ENST00000419272.1	=	-	q2:ENSG00000231674|ENST00000419272|100|0.033583|0.000000|0.072361|0.070665|-
TCONS_00000652	XLOC_000487	RP11-146E13.4|ENST00000548109.1	=	q1:ENSG00000258188|ENST00000548109|100|0.339812|0.113271|0.566353|2.026649|586	q2:ENSG00000258188|ENST00000548109|100|0.058577|0.000000|0.175732|0.256786|586
TCONS_00000653	XLOC_000488	RP11-244H18.3|ENST00000551144.1	o	q1:cell_ployA.12819|ENST00000548217|100|0.165268|0.000000|0.348190|0.755143|-	-
TCONS_00000654	XLOC_000489	-	u	q1:cell_ployA.12842|ENST00000555016|100|0.511981|0.010721|1.013241|3.122735|-	-
TCONS_00000655	XLOC_000490	RP11-998D10.4|ENST00000320322.2	=	q1:ENSG00000178107|ENST00000320322|100|0.100007|0.000000|0.300022|0.740787|-	-
TCONS_00000656	XLOC_000491	RP11-384J4.1|ENST00000552926.1	=	q1:cell_ployA.13092|ENST00000552926|96|0.259988|0.000000|0.606639|1.664655|-	-
TCONS_00000657	XLOC_000492	LINC00645|ENST00000555350.1	=	q1:cell_ployA.13185|cell_ployA.13185.3|100|0.202259|0.139840|0.264678|1.501887|-	-
TCONS_00000658	XLOC_000493	CTD-2591A6.2|ENST00000548280.1	=	q1:ENSG00000257869|ENST00000548280|100|0.363657|0.059836|0.667477|1.168181|-	-
TCONS_00000659	XLOC_000494	CTD-2384A14.1|ENST00000550122.1	=	q1:cell_ployA.13004|cell_ployA.13004.1|26|0.416062|0.305338|0.526787|2.669694|2805	q2:PH.5196|ENST00000550122|100|0.368386|0.112694|0.624078|1.148190|738
TCONS_00000660	XLOC_000494	CTD-2384A14.1|ENST00000548775.1	=	q1:cell_ployA.13004|cell_ployA.13004.2|29|0.476445|0.337893|0.614998|3.057146|-	-
TCONS_00000661	XLOC_000494	CTD-2384A14.1|ENST00000551588.1	=	q1:cell_ployA.13004|ENST00000551588|100|1.618901|1.179566|2.058235|10.387789|-	-
TCONS_00000662	XLOC_000494	CTD-2384A14.1|ENST00000551588.1	j	q1:cell_ployA.13004|cell_ployA.13004.8|24|0.390963|0.304988|0.476939|2.508642|-	-
TCONS_00000663	XLOC_000494	RP11-148E17.1|ENST00000551227.1	=	q1:cell_ployA.13020|cell_ployA.13020.1|24|0.945539|0.726349|1.164728|5.407672|1867	q2:PH.5196|ENST00000551227|100|0.355520|0.086772|0.624267|1.251246|741
TCONS_00000664	XLOC_000496	CTD-2142D14.1|ENST00000555655.1	=	q1:ENSG00000258649|ENST00000555655|100|0.186616|0.000000|0.378481|0.572341|531	q2:ENSG00000258649|ENST00000555655|100|0.092139|0.000000|0.255314|0.304280|531
TCONS_00000665	XLOC_000498	RP11-129M6.1|ENST00000515218.2	=	q1:ENSG00000251363|ENST00000515218|100|0.290519|0.096840|0.484198|1.114103|696	q2:ENSG00000251363|ENST00000515218|100|0.241116|0.000000|0.482232|0.911646|696
TCONS_00000666	XLOC_000499	RP11-454K7.1|ENST00000546784.2	=	q1:ENSG00000257900|ENST00000546784|100|0.392025|0.088784|0.695265|1.561349|548	q2:ENSG00000257900|ENST00000546784|100|1.306943|0.794116|1.819769|3.861209|548
TCONS_00000667	XLOC_000500	RP11-280K24.4|ENST00000553312.1	=	q1:ENSG00000258535|ENST00000553312|100|0.132060|0.092745|0.171375|0.469197|5982	q2:ENSG00000258535|ENST00000553312|100|0.024694|0.006027|0.043362|0.062323|5982
TCONS_00000668	XLOC_000501	AL163953.3|ENST00000456100.1	=	q1:cell_ployA.13419|ENST00000456100|100|0.244628|0.000000|0.489257|0.702495|562	q2:PH.5301|ENST00000456100|100|0.062205|0.000000|0.235977|0.272690|562
TCONS_00000669	XLOC_000502	CTD-2568P8.1|ENST00000554773.1	=	q1:ENSG00000258556|ENST00000554773|100|0.117138|0.000000|0.351415|0.911695|-	-
TCONS_00000670	XLOC_000503	RP11-486O13.2|ENST00000554008.1	=	q1:cell_ployA.13717|ENST00000554008|46|0.440648|0.125873|0.755423|2.329034|576	q2:PH.5409|ENST00000554008|100|0.119768|0.000000|0.289145|0.220511|576
TCONS_00000671	XLOC_000505	RP6-65G23.3|ENST00000554032.1	=	q1:ENSG00000259153|ENST00000554032|98|0.417017|0.000000|0.876545|2.712653|-	-
TCONS_00000672	XLOC_000505	RP6-65G23.3|ENST00000557691.1	=	q1:ENSG00000259153|ENST00000557691|100|0.423832|0.159314|0.688349|2.756983|-	-
TCONS_00000673	XLOC_000506	RP6-114E22.1|ENST00000555581.1	=	q1:cell_ployA.13735|ENST00000555581|100|0.251614|0.000000|0.542153|0.661780|-	-
TCONS_00000674	XLOC_000509	RP11-300J18.3|ENST00000553929.1	=	q1:cell_ployA.13861|ENST00000553929|100|0.139202|0.000000|0.380284|0.296383|-	-
TCONS_00000675	XLOC_000510	RP11-1070N10.5|ENST00000555032.1	=	q1:ENSG00000258927|ENST00000555032|100|0.148370|0.066069|0.230671|0.980792|1714	q2:ENSG00000258927|ENST00000555032|100|0.040223|0.000000|0.086669|0.144588|1714
TCONS_00000676	XLOC_000511	TCL6|ENST00000460130.1	=	q1:cell_ployA.13986|ENST00000460130|100|5.464585|4.747990|6.181179|20.974860|911	q2:PH.5553|ENST00000460130|100|0.918433|0.617759|1.219107|2.693736|911
TCONS_00000677	XLOC_000513	RP11-736N17.8|ENST00000559843.1	=	q1:ENSG00000259444|ENST00000559843|100|0.101156|0.000000|0.303467|0.494099|-	-
TCONS_00000678	XLOC_000514	LINC00221|ENST00000334298.3	=	q1:cell_ployA.14164|ENST00000334298|100|8.273406|7.676646|8.870166|61.189049|1657	q2:PH.5642|ENST00000334298|100|0.985648|0.751482|1.219814|3.731410|1657
TCONS_00000679	XLOC_000515	CTD-2314B22.3|ENST00000552602.1	=	q1:cell_ployA.12865|ENST00000552602|14|1.889466|1.721083|2.057848|13.185565|4264	q2:PH.5126|ENST00000552602|10|0.046422|0.012823|0.080022|0.164977|4264
TCONS_00000680	XLOC_000515	CTD-2314B22.3|ENST00000547285.1	=	q1:cell_ployA.12865|ENST00000547285|100|13.555883|12.708306|14.403460|94.599209|-	-
TCONS_00000681	XLOC_000519	RP11-966I7.1|ENST00000551395.1	=	q1:cell_ployA.13001|ENST00000551395|100|0.475221|0.169919|0.780524|2.743104|602	q2:PH.5191|ENST00000551395|100|0.162993|0.000000|0.380271|0.714514|602
TCONS_00000682	XLOC_000519	RP11-966I7.1|ENST00000546560.1	=	q1:cell_ployA.13001|ENST00000546560|58|0.277604|0.000000|0.568963|1.602402|-	-
TCONS_00000683	XLOC_000519	RP11-966I7.1|ENST00000546560.1	j	q1:cell_ployA.13001|cell_ployA.13001.3|97|0.459245|0.098885|0.819604|2.650883|-	-
TCONS_00000684	XLOC_000521	RP11-561B11.6|ENST00000556448.1	=	q1:ENSG00000259017|ENST00000556448|100|0.449824|0.145857|0.753791|0.960967|-	-
TCONS_00000685	XLOC_000522	PTCSC3|ENST00000556013.2	j	q1:ENSG00000259104|ENST00000556013|100|1.447140|0.918881|1.975400|4.963819|515	q2:ENSG00000259104|ENST00000556013|100|0.192211|0.000000|0.417112|0.471854|515
TCONS_00000686	XLOC_000523	RP11-356O9.2|ENST00000556024.1	=	q1:ENSG00000259087|ENST00000556024|100|0.318512|0.000000|0.742322|1.004812|-	-
TCONS_00000687	XLOC_000526	RP11-218E20.3|ENST00000553648.2	=	q1:ENSG00000258711|ENST00000553648|100|0.373414|0.298378|0.448449|1.250421|4714	q2:ENSG00000258711|ENST00000553648|100|0.225716|0.153494|0.297938|0.535214|4714
TCONS_00000688	XLOC_000527	RP11-698F20.3|ENST00000555643.1	=	q1:ENSG00000258050|ENST00000555643|100|0.319961|0.087687|0.552236|0.850845|-	-
TCONS_00000689	XLOC_000529	RP11-108M12.3|ENST00000551408.2	=	q1:cell_ployA.13488|ENST00000551408|100|3.057060|2.277588|3.836532|13.436639|624	q2:PH.5324|ENST00000551408|100|0.732584|0.299716|1.165452|1.867446|624
TCONS_00000690	XLOC_000532	ADAM20P1|ENST00000556964.1	=	q1:cell_ployA.13729|ENST00000556964|90|0.182778|0.108187|0.257369|1.087756|3034	q2:PH.5412|ENST00000556964|100|0.022013|0.000000|0.055588|0.089745|3034
TCONS_00000691	XLOC_000534	RP11-516J2.1|ENST00000555465.1	=	q1:ENSG00000258402|ENST00000555465|100|0.318247|0.058399|0.578095|1.517481|520	q2:ENSG00000258402|ENST00000555465|100|0.144185|0.000000|0.334739|0.246505|520
TCONS_00000692	XLOC_000535	RP11-1152H15.1|ENST00000556168.1	=	q1:cell_ployA.13863|ENST00000556168|100|0.161112|0.000000|0.372117|0.425909|-	-
TCONS_00000693	XLOC_000535	RP11-1152H15.1|ENST00000554519.1	=	q1:cell_ployA.13863|ENST00000554519|76|0.121911|0.005376|0.238445|0.322278|-	-
TCONS_00000694	XLOC_000536	CTD-3035D6.2|ENST00000555975.1	=	q1:cell_ployA.13892|ENST00000555975|100|0.177019|0.000000|0.427363|0.945424|384	q2:ENSG00000258884|ENST00000555975|100|0.126502|0.000000|0.379507|0.554548|384
TCONS_00000695	XLOC_000537	RP11-529H20.6|ENST00000568290.1	=	q1:ENSG00000261372|ENST00000568290|100|0.180632|0.005534|0.355730|1.043253|-	-
TCONS_00000696	XLOC_000538	RP11-566J3.2|ENST00000557546.1	=	q1:ENSG00000258717|ENST00000557546|100|0.101140|0.000000|0.235994|0.717693|-	-
TCONS_00000697	XLOC_000539	RP11-1029J19.4|ENST00000553270.1	=	q1:cell_ployA.14044|ENST00000553270|100|0.425590|0.098260|0.752919|2.640295|-	-
TCONS_00000698	XLOC_000541	CTD-3051D23.4|ENST00000553344.2	o	q1:ENSG00000258593|ENST00000553344|100|0.265025|0.127932|0.402117|0.816238|1225	q2:ENSG00000258593|ENST00000553344|100|0.056832|0.000000|0.120929|0.140760|1225
TCONS_00000699	XLOC_000486	AL589743.1|ENST00000418499.3	=	-	q2:PH.5124|ENST00000418499|100|3.972180|3.683611|4.260750|14.327169|-
TCONS_00000700	XLOC_000491	RP11-384J4.2|ENST00000552303.1	=	-	q2:PH.5193|ENST00000552303|100|0.837624|0.345486|1.329762|2.051013|-
TCONS_00000701	XLOC_000491	RP11-384J4.2|ENST00000552303.1	j	-	q2:PH.5193|ENST00000553468|35|0.289193|0.058892|0.519494|0.708121|-
TCONS_00000702	XLOC_000492	LINC00645|ENST00000557359.1	=	-	q2:PH.5198|ENST00000557359|100|0.019537|0.000000|0.047167|0.044107|-
TCONS_00000703	XLOC_000495	RP11-259K15.2|ENST00000556542.1	=	-	q2:ENSG00000258844|ENST00000556542|100|0.078356|0.000000|0.186837|0.147700|-
TCONS_00000704	XLOC_000497	RP11-662J14.2|ENST00000557101.1	=	-	q2:ENSG00000258480|ENST00000557101|100|0.079337|0.000000|0.238010|0.125204|-
TCONS_00000705	XLOC_000504	RP6-65G23.1|ENST00000553682.1	=	-	q2:ENSG00000258689|ENST00000553682|100|0.066921|0.000000|0.198125|0.143748|-
TCONS_00000706	XLOC_000507	RP11-7F17.5|ENST00000500215.3	j	-	q2:ENSG00000246548|ENST00000500215|100|0.026880|0.000000|0.062540|0.047133|-
TCONS_00000707	XLOC_000508	CTD-2341M24.1|ENST00000554647.1	=	-	q2:PH.5500|ENST00000554647|100|0.076912|0.000000|0.291768|0.337161|-
TCONS_00000708	XLOC_000512	CTD-2555C10.3|ENST00000559946.1	=	-	q2:PH.5588|ENST00000559946|100|0.119481|0.021925|0.217037|0.475758|-
TCONS_00000709	XLOC_000515	CTD-2314B22.3|ENST00000455088.2	o	-	q2:PH.5126|ENST00000550717|100|2.026855|0.494697|3.559013|6.365556|-
TCONS_00000710	XLOC_000515	CTD-2314B22.3|ENST00000551334.1	=	-	q2:PH.5126|ENST00000551334|38|0.177031|0.099027|0.255034|0.629133|-
TCONS_00000711	XLOC_000515	CTD-2314B22.3|ENST00000553153.1	=	-	q2:PH.5126|ENST00000553153|100|0.463642|0.175039|0.752244|1.647694|-
TCONS_00000712	XLOC_000515	CTD-2314B22.3|ENST00000548057.2	=	-	q2:PH.5126|ENST00000548057|46|0.211800|0.075266|0.348333|0.752695|-
TCONS_00000713	XLOC_000516	CTD-2311B13.7|ENST00000547399.1	=	-	q2:ENSG00000257931|ENST00000547399|100|0.019410|0.000000|0.045161|0.041836|-
TCONS_00000714	XLOC_000517	LINC00596|ENST00000559615.1	=	-	q2:ENSG00000259334|ENST00000559615|100|0.028092|0.000000|0.084275|0.043101|-
TCONS_00000715	XLOC_000518	LINC00645|ENSG00000258548.1	x	-	q2:PH.5195|ENST00000556890|100|0.673861|0.258172|1.089550|2.180751|-
TCONS_00000716	XLOC_000518	LINC00645|ENSG00000258548.1	x	-	q2:PH.5195|ENST00000555797|61|0.410399|0.000000|0.848303|1.328133|-
TCONS_00000717	XLOC_000519	RP11-966I7.1|ENST00000549487.1	=	-	q2:PH.5191|ENST00000549487|40|0.065581|0.000000|0.196828|0.287489|-
TCONS_00000718	XLOC_000520	RP11-1103G16.1|ENST00000550680.1	=	-	q2:PH.5201|ENST00000550680|100|2.174015|1.093431|3.254600|8.356507|-
TCONS_00000719	XLOC_000524	RP11-398E10.1|ENST00000556405.1	=	-	q2:ENSG00000258998|ENST00000556405|100|0.012062|0.000000|0.036171|0.019300|-
TCONS_00000720	XLOC_000525	LINC00648|ENST00000555985.1	=	-	q2:PH.5262|ENST00000555985|100|0.010943|0.000000|0.041512|0.033579|-
TCONS_00000721	XLOC_000528	LINC00520|ENST00000560267.1	=	-	q2:PH.5321|ENST00000560267|81|0.641198|0.061376|1.221020|2.171538|-
TCONS_00000722	XLOC_000528	LINC00520|ENST00000560336.2	j	-	q2:PH.5321|ENST00000560336|40|0.314477|0.078339|0.550615|1.065036|-
TCONS_00000723	XLOC_000530	CTD-2509G16.2|ENST00000531609.1	=	-	q2:ENSG00000255002|ENST00000531609|100|0.025320|0.000000|0.075079|0.046619|-
TCONS_00000724	XLOC_000531	CTD-2509G16.5|ENST00000555736.1	=	-	q2:ENSG00000258760|ENST00000555736|100|0.079695|0.000000|0.236389|0.157212|-
TCONS_00000725	XLOC_000533	RP1-261D10.2|ENST00000554634.1	=	-	q2:ENSG00000259146|ENST00000554634|100|0.010332|0.000000|0.071538|0.019477|-
TCONS_00000726	XLOC_000540	RP11-982M15.7|ENST00000553433.1	=	-	q2:ENSG00000258736|ENST00000553433|100|0.098108|0.000000|0.372172|0.172030|-
TCONS_00000727	XLOC_000542	-	u	q1:cell_ployA.14174|ENST00000555186|100|0.136117|0.007960|0.264274|0.568264|-	-
TCONS_00000728	XLOC_000543	-	.	q1:cell_ployA.14361|ENST00000528584|100|18.380326|17.667820|19.092832|129.929427|2947	q2:PH.5703|ENST00000528584|100|2.707034|2.385078|3.028990|9.039211|2947
TCONS_00000729	XLOC_000545	-	u	q1:cell_ployA.14333|ENST00000563144|100|2.746332|1.878657|3.614007|19.434032|-	-
TCONS_00000730	XLOC_000547	CTD-3092A11.2|ENST00000602663.1	o	q1:cell_ployA.14354|ENST00000564702|86|0.527440|0.294231|0.760650|3.041734|896	q2:PH.5714|ENST00000564702|39|0.263541|0.047935|0.479147|0.969759|896
TCONS_00000731	XLOC_000548	AC026150.8|ENST00000562992.1	=	q1:cell_ployA.14353|ENST00000562992|59|0.196859|0.017870|0.375848|1.207729|-	-
TCONS_00000732	XLOC_000549	-	.	q1:cell_ployA.14360|ENST00000566793|100|0.195534|0.016577|0.374492|1.010573|582	q2:PH.5728|ENST00000566793|100|0.052042|0.000000|0.197423|0.196198|582
TCONS_00000733	XLOC_000550	RP11-1000B6.3|ENST00000564670.1	=	q1:cell_ployA.14388|ENST00000564670|100|0.730768|0.331430|1.130107|2.920297|-	-
TCONS_00000734	XLOC_000553	SRP14-AS1|ENST00000560341.1	j	q1:cell_ployA.14513|cell_ployA.14513.1|100|1.760170|1.375478|2.144863|11.798582|1026	q2:PH.5792|PH.5792.2|100|0.813393|0.230688|1.396098|3.025727|477
TCONS_00000735	XLOC_000553	SRP14-AS1|ENST00000504245.1	=	q1:cell_ployA.14513|ENST00000504245|26|0.457170|0.311575|0.602765|3.064453|2317	q2:PH.5792|ENST00000504245|10|0.080897|0.014457|0.147337|0.300927|2317
TCONS_00000736	XLOC_000553	SRP14-AS1|ENST00000559012.1	=	q1:cell_ployA.14513|cell_ployA.14513.4|49|0.860948|0.724279|0.997618|5.771016|-	-
TCONS_00000737	XLOC_000555	OIP5-AS1|ENST00000500949.2	=	q1:cell_ployA.14612|ENST00000500949|100|18.924520|18.547178|19.301862|140.849520|8829	q2:PH.5832|ENST00000500949|100|0.966601|0.839615|1.093587|3.622210|8829
TCONS_00000738	XLOC_000556	RP11-23P13.6|ENST00000564432.2	c	q1:ENSG00000260556|ENST00000564432|100|0.462218|0.135381|0.789056|2.778739|-	-
TCONS_00000739	XLOC_000558	RP11-325E5.1|ENST00000557910.1	=	q1:ENSG00000259656|ENST00000557910|100|0.422710|0.188980|0.656440|2.845329|743	q2:ENSG00000259656|ENST00000557910|100|0.044990|0.000000|0.141881|0.069027|743
TCONS_00000740	XLOC_000560	RP11-358M11.3|ENST00000564843.1	=	q1:ENSG00000260172|ENST00000564843|100|0.149804|0.000000|0.299608|0.826205|-	-
TCONS_00000741	XLOC_000561	RP11-50C13.1|ENST00000560594.1	=	q1:ENSG00000259250|ENST00000560594|100|2.138674|1.521292|2.756056|16.036933|-	-
TCONS_00000742	XLOC_000565	UBL7-AS1|ENST00000564621.1	j	q1:cell_ployA.15197|cell_ployA.15197.3|100|4.910912|4.244229|5.577596|25.931049|-	-
TCONS_00000743	XLOC_000565	UBL7-AS1|ENST00000499217.2	=	q1:cell_ployA.15197|ENST00000499217|40|1.967835|1.522070|2.413599|10.390740|-	-
TCONS_00000744	XLOC_000566	RP11-10O17.3|ENST00000562869.1	=	q1:cell_ployA.15198|ENST00000562869|100|1.577062|0.806739|2.347386|9.518520|361	q2:PH.6106|ENST00000562869|100|0.313278|0.000000|0.756320|1.064320|361
TCONS_00000745	XLOC_000567	-	.	q1:cell_ployA.15438|ENST00000342039|100|0.360968|0.269094|0.452842|2.124019|3403	q2:PH.6226|ENST00000342039|100|0.459358|0.341883|0.576833|1.553654|3403
TCONS_00000746	XLOC_000568	RP11-752G15.8|ENST00000558342.1	=	q1:ENSG00000259442|ENST00000558342|100|3.396656|2.900873|3.892440|23.508101|-	-
TCONS_00000747	XLOC_000569	RP11-752G15.6|ENST00000544685.2	=	q1:cell_ployA.15462|ENST00000544685|100|9.516802|8.002231|11.031374|67.601342|-	-
TCONS_00000748	XLOC_000570	-	u	q1:cell_ployA.15484|ENST00000558187|99|0.102594|0.000000|0.245134|0.672195|-	-
TCONS_00000749	XLOC_000571	RP11-182J1.13|ENST00000559866.1	=	q1:cell_ployA.15504|ENST00000559866|100|2.536301|2.003021|3.069580|14.910604|1212	q2:ENSG00000259774|ENST00000559866|100|0.801820|0.553625|1.050015|3.279828|1212
TCONS_00000750	XLOC_000572	RP11-182J1.10|ENST00000559065.1	=	q1:ENSG00000259551|ENST00000559065|100|0.262773|0.005288|0.520257|1.101535|-	-
TCONS_00000751	XLOC_000573	LINC00052|ENST00000560153.1	=	q1:cell_ployA.15602|ENST00000560153|44|0.121153|0.034107|0.208200|0.887251|-	-
TCONS_00000752	XLOC_000575	CTD-2315E11.1|ENST00000561101.1	=	q1:ENSG00000259685|ENST00000561101|100|0.119497|0.000000|0.358492|0.474649|-	-
TCONS_00000753	XLOC_000576	RP11-387D10.3|ENST00000500496.2	=	q1:cell_ployA.15668|ENST00000500496|47|0.101538|0.013641|0.189434|0.420502|1295	q2:ENSG00000245479|ENST00000500496|100|0.017392|0.000000|0.052177|0.037359|1295
TCONS_00000754	XLOC_000576	RP11-387D10.3|ENST00000559473.1	=	q1:cell_ployA.15668|ENST00000559473|100|0.216208|0.000000|0.505486|0.895389|-	-
TCONS_00000755	XLOC_000577	AC068831.10|ENST00000556904.1	=	q1:cell_ployA.15686|ENST00000556904|100|0.510258|0.117765|0.902750|2.694959|-	-
TCONS_00000756	XLOC_000577	AC068831.10|ENST00000501381.3	=	q1:cell_ployA.15686|ENST00000501381|66|0.337015|0.200615|0.473414|1.779964|-	-
TCONS_00000757	XLOC_000578	-	u	q1:cell_ployA.15819|cell_ployA.15819.2|16|0.301425|0.187782|0.415068|2.147961|-	-
TCONS_00000758	XLOC_000579	LINC00924|ENST00000556053.1	=	q1:cell_ployA.15784|ENST00000556053|100|0.127298|0.069886|0.184710|0.348788|2682	q2:PH.6298|ENST00000556053|100|0.059693|0.003508|0.115878|0.114811|2682
TCONS_00000759	XLOC_000580	RP11-327J17.1|ENST00000558885.1	=	q1:ENSG00000259763|ENST00000558885|100|0.134116|0.000000|0.321010|0.616700|-	-
TCONS_00000760	XLOC_000581	CTD-2147F2.1|ENST00000560314.1	=	q1:cell_ployA.15888|ENST00000560314|100|1.341416|0.790831|1.892001|4.877768|565	q2:PH.6302|ENST00000560314|100|0.051875|0.000000|0.200982|0.116544|565
TCONS_00000761	XLOC_000582	RP11-66B24.2|ENST00000558254.1	=	q1:cell_ployA.15967|ENST00000558254|100|1.571115|0.919073|2.223156|5.994744|577	q2:PH.6329|ENST00000558254|100|1.343614|0.689374|1.997854|3.213731|577
TCONS_00000762	XLOC_000583	-	u	q1:cell_ployA.15996|ENST00000561463|13|0.221833|0.173814|0.269852|1.482667|-	-
TCONS_00000763	XLOC_000584	FAM138E|ENST00000559252.1	=	q1:cell_ployA.16003|ENST00000559252|21|0.138003|0.000000|0.365476|0.748366|-	-
TCONS_00000764	XLOC_000584	FAM138E|ENST00000507796.3	=	q1:cell_ployA.16003|ENST00000507796|100|0.651854|0.285333|1.018375|3.534902|564	q2:ENSG00000248893|ENST00000507796|100|0.217361|0.000000|0.460182|0.937758|564
TCONS_00000765	XLOC_000585	RP11-173D3.1|ENST00000553658.1	=	q1:ENSG00000258410|ENST00000553658|100|0.107484|0.000000|0.259488|0.389429|572	q2:ENSG00000258410|ENST00000553658|100|0.651578|0.270228|1.032929|2.008947|572
TCONS_00000766	XLOC_000586	RP11-854K16.3|ENST00000568414.1	=	q1:cell_ployA.14198|ENST00000568414|100|0.187595|0.000000|0.375191|1.004426|-	-
TCONS_00000767	XLOC_000587	RP11-32B5.7|ENST00000500487.1	=	q1:cell_ployA.14201|cell_ployA.14201.1|100|0.261543|0.190491|0.332594|1.782698|-	-
TCONS_00000768	XLOC_000588	-	.	q1:cell_ployA.14231|ENST00000400153|100|2.875994|2.608095|3.143894|18.300764|3649	q2:PH.5664|ENST00000400153|100|1.068031|0.901471|1.234592|3.861921|3649
TCONS_00000769	XLOC_000588	-	.	q1:cell_ployA.14231|ENST00000560810|36|1.039163|0.872644|1.205683|6.612490|2944	q2:PH.5664|ENST00000560810|22|0.234872|0.121748|0.347996|0.849279|2944
TCONS_00000770	XLOC_000589	-	u	q1:cell_ployA.14386|ENST00000561563|72|1.161976|0.865716|1.458236|7.237804|-	-
TCONS_00000771	XLOC_000590	RP11-184D12.1|ENST00000560886.1	=	q1:cell_ployA.14476|ENST00000560886|100|0.736227|0.369398|1.103055|2.172433|652	q2:PH.5772|ENST00000560886|100|0.205979|0.000000|0.444921|0.492108|652
TCONS_00000772	XLOC_000591	RP11-346D14.1|ENST00000561320.1	=	q1:ENSG00000259380|ENST00000561320|100|24.605233|23.804355|25.406110|110.796429|2471	q2:ENSG00000259380|ENST00000561320|100|3.954071|3.619505|4.288638|14.243365|2471
TCONS_00000773	XLOC_000592	RP11-624L4.1|ENST00000559318.1	=	q1:cell_ployA.14508|ENST00000559318|50|0.138923|0.000000|0.331422|0.638528|552	q2:PH.5783|ENST00000559318|40|0.071914|0.000000|0.215741|0.235648|552
TCONS_00000774	XLOC_000592	RP11-624L4.1|ENST00000558277.1	=	q1:cell_ployA.14508|ENST00000558277|100|0.276395|0.109880|0.442909|1.270381|789	q2:PH.5783|ENST00000558277|100|0.180415|0.019047|0.341784|0.591188|789
TCONS_00000775	XLOC_000593	RP11-107F6.3|ENST00000562063.1	=	q1:ENSG00000260814|ENST00000562063|100|0.161800|0.000000|0.444442|0.429898|334	q2:PH.5826|ENST00000562063|100|0.206554|0.000000|0.619662|0.416517|334
TCONS_00000776	XLOC_000595	CTD-2008A1.1|ENSG00000259187.1	x	q1:cell_ployA.14683|ENST00000562107|70|3.612428|3.045092|4.179764|24.956130|1133	q2:PH.5872|ENST00000562107|41|1.067596|0.713589|1.421603|3.524056|1133
TCONS_00000777	XLOC_000596	RP11-605F22.2|ENST00000561094.1	=	q1:cell_ployA.14714|ENST00000561094|100|0.242771|0.006908|0.478634|0.564058|-	-
TCONS_00000778	XLOC_000597	CTD-3110H11.1|ENST00000558372.1	=	q1:ENSG00000259715|ENST00000558372|100|6.255703|5.177012|7.334393|35.587045|612	q2:PH.5903|ENST00000558372|100|0.390094|0.072871|0.707316|1.321626|612
TCONS_00000779	XLOC_000598	RP11-30K9.6|ENST00000500929.2	=	q1:cell_ployA.14896|ENST00000500929|42|0.313438|0.135157|0.491720|2.024304|1396	q2:ENSG00000245975|ENST00000500929|100|0.099761|0.010532|0.188990|0.360353|1396
TCONS_00000780	XLOC_000599	RP11-507B12.2|ENST00000559783.1	=	q1:ENSG00000259616|ENST00000559783|100|0.439951|0.080278|0.799624|1.065820|-	-
TCONS_00000781	XLOC_000600	RP11-299H22.1|ENST00000559985.1	=	q1:ENSG00000259697|ENST00000559985|100|0.115397|0.056029|0.174765|0.281724|2369	q2:ENSG00000259697|ENST00000559985|100|0.056666|0.006218|0.107113|0.109073|2369
TCONS_00000782	XLOC_000601	IQCH-AS1|ENST00000559702.1	=	q1:cell_ployA.15098|ENST00000559702|100|1.086339|0.000000|2.340736|2.544844|228	q2:ENSG00000259673|ENST00000559702|100|1.671042|0.000000|3.353423|3.247569|228
TCONS_00000783	XLOC_000602	RP11-253M7.4|ENST00000558702.1	=	q1:ENSG00000259215|ENST00000558702|100|0.356312|0.000000|0.712623|1.386598|-	-
TCONS_00000784	XLOC_000603	RP11-1006G14.2|ENST00000565305.1	=	q1:ENSG00000259783|ENST00000565305|100|0.807028|0.327356|1.286700|2.989903|439	q2:ENSG00000259783|ENST00000565305|100|1.515873|0.793545|2.238201|5.336243|439
TCONS_00000785	XLOC_000604	RP11-10O17.3|ENSG00000261775.1	x	q1:cell_ployA.15200|ENST00000563287|100|3.210826|2.939596|3.482056|16.954097|3385	q2:ENSG00000260103|ENST00000563287|100|0.427362|0.307019|0.547705|1.397710|3385
TCONS_00000786	XLOC_000605	RP11-499F3.2|ENST00000560054.1	=	q1:cell_ployA.15418|ENST00000560054|49|0.613533|0.234916|0.992151|2.312147|569	q2:ENSG00000259692|ENST00000560054|53|0.300159|0.027677|0.572641|1.050014|569
TCONS_00000787	XLOC_000605	RP11-499F3.2|ENST00000560097.1	=	q1:cell_ployA.15418|ENST00000560097|100|1.247907|0.720031|1.775784|4.702834|566	q2:ENSG00000259692|ENST00000560097|100|0.568047|0.222607|0.913487|1.987137|566
TCONS_00000788	XLOC_000606	RP11-276M12.1|ENST00000559299.1	=	q1:ENSG00000259445|ENST00000559299|100|0.616473|0.222174|1.010772|2.194371|526	q2:ENSG00000259445|ENST00000559299|100|1.264948|0.658967|1.870929|3.826154|526
TCONS_00000789	XLOC_000607	-	.	q1:cell_ployA.15439|ENST00000558577|100|1.337727|1.014750|1.660704|7.871494|1349	q2:PH.6225|ENST00000558577|74|0.633765|0.433388|0.834142|2.143538|1349
TCONS_00000790	XLOC_000608	-	.	q1:cell_ployA.15453|ENST00000560958|76|0.902691|0.701396|1.103986|5.038356|1662	q2:PH.6185|ENST00000560958|30|0.037753|0.000000|0.090313|0.086610|1662
TCONS_00000791	XLOC_000609	-	.	q1:cell_ployA.15506|ENST00000414190|26|1.945501|1.697995|2.193007|12.074325|2337	q2:PH.6207|ENST00000414190|69|0.371399|0.224640|0.518158|1.360453|2337
TCONS_00000792	XLOC_000610	RP11-182J1.12|ENST00000560239.1	=	q1:cell_ployA.15506|ENST00000560239|100|7.559529|6.286764|8.832294|46.916562|-	-
TCONS_00000793	XLOC_000611	-	.	q1:cell_ployA.15506|ENST00000339094|26|1.953873|1.655643|2.252104|12.126287|2150	q2:PH.6207|ENST00000339094|100|0.535885|0.382784|0.688987|1.962975|2150
TCONS_00000794	XLOC_000612	-	u	q1:cell_ployA.15525|ENST00000558365|100|0.130308|0.000000|0.314591|0.320745|-	-
TCONS_00000795	XLOC_000614	-	u	q1:cell_ployA.15576|cell_ployA.15576.1|100|0.471721|0.325101|0.618340|3.017692|-	-
TCONS_00000796	XLOC_000615	RP11-692C24.2|ENST00000555396.1	=	q1:ENSG00000258765|ENST00000555396|100|1.606473|1.106230|2.106716|6.481389|592	q2:ENSG00000258765|ENST00000555396|100|0.393647|0.100706|0.686588|0.855265|592
TCONS_00000797	XLOC_000616	-	u	q1:cell_ployA.15891|cell_ployA.15891.1|100|0.401550|0.234092|0.569008|2.764501|-	-
TCONS_00000798	XLOC_000618	RP11-522B15.4|ENST00000561097.1	=	q1:ENSG00000259542|ENST00000561097|100|0.344747|0.000000|0.798452|1.878233|-	-
TCONS_00000799	XLOC_000619	RP11-461F11.1|ENST00000559955.1	=	q1:cell_ployA.15887|ENST00000559955|100|0.189823|0.000000|0.458274|1.502878|-	-
TCONS_00000800	XLOC_000620	-	u	q1:cell_ployA.15911|cell_ployA.15911.1|100|0.679592|0.608644|0.750541|4.972440|-	-
TCONS_00000801	XLOC_000544	-	u	-	q2:PH.5697|ENST00000508764|60|0.204358|0.037625|0.371091|0.676892|-
TCONS_00000802	XLOC_000544	-	u	-	q2:PH.5697|ENST00000512149|100|0.339231|0.215797|0.462665|1.123630|-
TCONS_00000803	XLOC_000546	RP11-680F8.1|ENST00000560994.1	=	-	q2:PH.5700|ENST00000560994|100|0.215665|0.000000|0.520661|0.723238|-
TCONS_00000804	XLOC_000547	CTD-3092A11.2|ENST00000602663.1	o	-	q2:PH.5714|PH.5714.4|100|0.677795|0.246090|1.109500|2.494103|-
TCONS_00000805	XLOC_000551	-	u	-	q2:PH.5765|PH.5765.2|100|1.867203|1.360564|2.373841|7.334511|-
TCONS_00000806	XLOC_000551	-	u	-	q2:PH.5765|PH.5765.1|71|1.321032|0.665846|1.976219|5.189114|-
TCONS_00000807	XLOC_000551	-	u	-	q2:PH.5765|PH.5765.3|30|0.564743|0.255587|0.873899|2.218354|-
TCONS_00000808	XLOC_000552	DPH6-AS1|ENST00000560866.1	=	-	q2:PH.5774|ENST00000560866|100|0.147442|0.000000|0.559321|0.620487|-
TCONS_00000809	XLOC_000553	SRP14-AS1|ENST00000560341.1	j	-	q2:PH.5792|PH.5792.3|66|0.537931|0.176055|0.899807|2.001041|-
TCONS_00000810	XLOC_000554	LINC00984|ENST00000560415.1	=	-	q2:PH.5793|ENST00000560415|100|0.800978|0.357777|1.244179|2.777788|-
TCONS_00000811	XLOC_000557	RP11-627D16.1|ENST00000559148.1	=	-	q2:ENSG00000259255|ENST00000559148|100|0.058569|0.000000|0.175707|0.089862|-
TCONS_00000812	XLOC_000559	LINC00926|ENST00000501726.1	=	-	q2:PH.5970|ENST00000501726|100|0.052276|0.002405|0.102148|0.140299|-
TCONS_00000813	XLOC_000562	RP11-643M14.1|ENST00000560813.2	=	-	q2:PH.5980|ENST00000560813|100|0.050462|0.000000|0.191428|0.221211|-
TCONS_00000814	XLOC_000563	RP11-69G7.1|ENST00000560238.1	=	-	q2:ENSG00000259672|ENST00000560238|100|0.047555|0.000000|0.141409|0.116743|-
TCONS_00000815	XLOC_000564	RP11-279F6.3|ENST00000558411.1	=	-	q2:PH.6065|ENST00000558411|100|0.017040|0.000000|0.048522|0.036975|-
TCONS_00000816	XLOC_000565	UBL7-AS1|ENST00000564621.1	j	-	q2:PH.6105|PH.6105.1|100|0.359488|0.179502|0.539474|1.175724|-
TCONS_00000817	XLOC_000570	-	u	-	q2:PH.6203|ENST00000558550|68|0.381007|0.000000|0.831950|1.080561|-
TCONS_00000818	XLOC_000574	RP11-217B1.2|ENST00000562356.1	=	-	q2:ENSG00000261441|ENST00000562356|98|0.048116|0.000000|0.182200|0.161007|-
TCONS_00000819	XLOC_000577	AC068831.10|ENST00000557804.1	=	-	q2:PH.6278|ENST00000557804|100|0.222582|0.113434|0.331729|0.856499|-
TCONS_00000820	XLOC_000589	-	u	-	q2:PH.5742|PH.5742.1|100|1.735284|0.898783|2.571784|6.586323|-
TCONS_00000821	XLOC_000594	EIF3J-AS1|ENST00000313807.4	=	-	q2:PH.5866|ENST00000313807|100|0.260317|0.169670|0.350965|0.933882|-
TCONS_00000822	XLOC_000607	-	u	-	q2:PH.6225|ENST00000539808|100|0.856979|0.561340|1.152618|2.898499|-
TCONS_00000823	XLOC_000608	-	u	-	q2:PH.6185|ENST00000561222|100|0.126503|0.000000|0.305405|0.290215|-
TCONS_00000824	XLOC_000613	RP11-648K4.2|ENST00000560439.1	j	-	q2:PH.6239|PH.6239.1|93|2.004872|0.837216|3.172529|7.288810|-
TCONS_00000825	XLOC_000613	RP11-648K4.2|ENST00000560439.1	j	-	q2:PH.6239|PH.6239.2|100|2.155157|0.937572|3.372742|7.835177|-
TCONS_00000826	XLOC_000617	NR2F2-AS1|ENST00000559505.1	j	-	q2:PH.6305|PH.6305.1|35|0.387337|0.209708|0.564966|1.432777|-
TCONS_00000827	XLOC_000617	NR2F2-AS1|ENST00000560800.1	o	-	q2:PH.6305|PH.6305.2|100|1.099060|0.696500|1.501620|4.065473|-
TCONS_00000828	XLOC_000621	RP11-20G13.3|ENST00000561362.1	=	-	q2:ENSG00000259590|ENST00000561362|100|0.222361|0.000000|0.667083|0.448391|-
TCONS_00000829	XLOC_000622	WASIR2|ENST00000527434.1	=	q1:cell_ployA.16014|ENST00000527434|100|1.886950|1.419801|2.354099|11.104465|1054	q2:PH.6352|ENST00000527434|100|0.138020|0.007008|0.269032|0.376469|1054
TCONS_00000830	XLOC_000623	SNHG9|ENST00000531523.1	=	q1:cell_ployA.16554|ENST00000531523|100|14.810965|10.921415|18.700515|71.673163|275	q2:PH.6415|ENST00000531523|100|6.244029|3.581566|8.906492|22.146395|275
TCONS_00000831	XLOC_000624	LINC00514|ENST00000572266.1	=	q1:cell_ployA.16249|cell_ployA.16249.3|60|0.145048|0.066318|0.223779|0.623311|-	-
TCONS_00000832	XLOC_000626	RP11-473M20.11|ENST00000570700.1	=	q1:cell_ployA.16270|ENST00000570700|100|0.335346|0.000000|0.819283|0.761149|-	-
TCONS_00000833	XLOC_000627	RP11-473I1.6|ENST00000562893.1	=	q1:cell_ployA.16473|ENST00000562893|100|0.507357|0.253991|0.760724|1.460552|753	q2:ENSG00000261392|ENST00000562893|100|0.112942|0.000000|0.263701|0.272306|753
TCONS_00000834	XLOC_000630	CTD-2135D7.3|ENST00000576600.1	=	q1:ENSG00000263234|ENST00000576600|100|0.571078|0.251420|0.890736|1.493499|-	-
TCONS_00000835	XLOC_000631	RP11-65J21.3|ENST00000570945.1	=	q1:cell_ployA.16590|ENST00000570945|92|0.195370|0.000000|0.440661|1.237435|651	q2:ENSG00000262454|ENST00000570945|100|0.092690|0.000000|0.223774|0.300681|651
TCONS_00000836	XLOC_000631	RP11-65J21.3|ENST00000571639.1	=	q1:cell_ployA.16590|ENST00000571639|100|0.211627|0.000000|0.721422|1.340404|-	-
TCONS_00000837	XLOC_000632	RP11-14N9.2|ENST00000567465.1	=	q1:cell_ployA.16689|cell_ployA.16689.1|56|1.608156|1.432218|1.784094|9.834471|4547	q2:PH.6602|ENST00000567465|100|0.833997|0.388207|1.279788|3.196383|674
TCONS_00000838	XLOC_000633	CTD-2288F12.1|ENST00000565782.1	=	q1:ENSG00000260352|ENST00000565782|100|0.453073|0.083140|0.823005|2.200894|463	q2:ENSG00000260352|ENST00000565782|100|0.083039|0.000000|0.249116|0.364017|463
TCONS_00000839	XLOC_000634	CRYM-AS1|ENST00000444326.1	=	q1:cell_ployA.16828|ENST00000444326|24|0.163743|0.072434|0.255052|0.908606|-	-
TCONS_00000840	XLOC_000635	RP11-266L9.5|ENST00000571219.1	=	q1:cell_ployA.16946|ENST00000571219|49|0.162816|0.046802|0.278830|1.066069|1875	q2:ENSG00000262155|ENST00000571219|100|0.012913|0.000000|0.038739|0.049247|1875
TCONS_00000841	XLOC_000636	RP11-142A12.1|ENST00000562900.1	=	q1:ENSG00000260580|ENST00000562900|100|0.276317|0.088232|0.464402|0.754297|-	-
TCONS_00000842	XLOC_000637	RP11-347C12.10|ENST00000563252.1	=	q1:cell_ployA.17105|ENST00000563252|40|0.144285|0.000000|0.416018|1.064120|-	-
TCONS_00000843	XLOC_000638	RP11-196G11.2|ENST00000570266.1	=	q1:cell_ployA.17169|ENST00000570266|100|0.137040|0.000000|0.330845|0.816496|-	-
TCONS_00000844	XLOC_000639	CTD-2358C21.4|ENSG00000261731.2	x	q1:cell_ployA.17253|ENST00000562354|100|2.533737|2.141862|2.925612|17.791623|-	-
TCONS_00000845	XLOC_000640	-	u	q1:cell_ployA.17237|ENST00000569679|14|1.667077|1.373574|1.960581|9.853951|-	-
TCONS_00000846	XLOC_000641	RP11-67H24.2|ENST00000569859.1	=	q1:ENSG00000260158|ENST00000569859|100|0.591978|0.286794|0.897162|3.034531|601	q2:ENSG00000260158|ENST00000569859|100|0.054481|0.000000|0.163405|0.141706|601
TCONS_00000847	XLOC_000642	RP11-169E6.1|ENST00000562536.1	=	q1:cell_ployA.17276|ENST00000562536|80|0.224687|0.000000|0.449373|1.681212|-	-
TCONS_00000848	XLOC_000644	RP11-44F14.2|ENST00000565189.1	=	q1:ENSG00000261804|ENST00000565189|100|1.442102|1.037493|1.846710|5.745620|721	q2:ENSG00000261804|ENST00000565189|100|0.052836|0.000000|0.200432|0.134723|721
TCONS_00000849	XLOC_000647	AC009120.10|ENST00000561669.1	=	q1:ENSG00000261248|ENST00000561669|100|0.210864|0.000000|0.430916|0.505666|475	q2:ENSG00000261248|ENST00000561669|100|0.693182|0.185214|1.201150|1.291448|475
TCONS_00000850	XLOC_000648	AC009120.5|ENST00000564455.1	=	q1:cell_ployA.17726|ENST00000564455|100|0.406426|0.135475|0.677377|2.719190|513	q2:ENSG00000260884|ENST00000564455|100|0.103537|0.000000|0.392767|0.453874|513
TCONS_00000851	XLOC_000651	RP11-303E16.7|ENST00000501068.2	=	q1:ENSG00000245059|ENST00000501068|100|0.126803|0.023269|0.230337|0.989184|-	-
TCONS_00000852	XLOC_000652	RP11-254F19.3|ENST00000569104.1	=	q1:ENSG00000260340|ENST00000569104|100|0.559280|0.226860|0.891699|1.622195|598	q2:ENSG00000260340|ENST00000569104|100|0.235107|0.000000|0.490064|0.449063|598
TCONS_00000853	XLOC_000653	LINC00311|ENST00000366314.4	=	q1:ENSG00000179219|ENST00000366314|100|0.265992|0.144473|0.387512|0.928035|1566	q2:PH.7131|ENST00000366314|100|0.114504|0.029670|0.199339|0.236921|1566
TCONS_00000854	XLOC_000655	SNAI3-AS1|ENST00000563475.1	=	q1:cell_ployA.17989|cell_ployA.17989.3|100|1.210921|0.995697|1.426144|8.017790|-	-
TCONS_00000855	XLOC_000656	-	.	q1:cell_ployA.18089|ENST00000458301|100|4.852983|4.401385|5.304580|33.715963|2298	q2:PH.7253|ENST00000458301|100|0.981228|0.768745|1.193711|3.688851|2298
TCONS_00000856	XLOC_000657	FAM157C|ENST00000563357.1	=	q1:cell_ployA.18074|ENST00000563357|47|3.362351|2.935223|3.789478|21.581120|-	-
TCONS_00000857	XLOC_000657	FAM157C|ENSG00000260528.2	o	q1:cell_ployA.18076|ENST00000561805|75|13.078149|11.126660|15.029638|89.797565|519	q2:PH.7187|ENST00000561805|100|5.751133|4.290344|7.211923|22.116765|519
TCONS_00000858	XLOC_000658	AC137934.1|ENST00000568418.1	=	q1:cell_ployA.18082|ENST00000568418|100|6.034989|5.564738|6.505240|39.306322|2056	q2:PH.7186|ENST00000568418|45|0.413324|0.278538|0.548109|1.553301|2056
TCONS_00000859	XLOC_000659	RP11-616M22.7|ENST00000561649.1	=	q1:cell_ployA.16103|ENST00000561649|100|0.136235|0.000000|0.408706|0.665448|-	-
TCONS_00000860	XLOC_000660	RP11-304L19.5|ENST00000563192.1	=	q1:cell_ployA.16168|ENST00000563192|100|221.369351|211.045146|231.693557|1611.158092|342	q2:ENSG00000260260|ENST00000563192|100|4.327302|2.691736|5.962868|14.850481|342
TCONS_00000861	XLOC_000661	CTD-3126B10.4|ENST00000565111.1	=	q1:ENSG00000260176|ENST00000565111|100|0.538426|0.217659|0.859194|3.581283|572	q2:ENSG00000260176|ENST00000565111|100|0.404142|0.098639|0.709645|1.293295|572
TCONS_00000862	XLOC_000662	ERVK13-1|ENST00000568395.1	=	q1:cell_ployA.16258|ENST00000568395|35|2.057192|1.884382|2.230002|14.299998|5578	q2:PH.6472|ENST00000568395|19|0.211562|0.145643|0.277481|0.733061|5578
TCONS_00000863	XLOC_000663	LA16c-325D7.2|ENST00000575693.1	=	q1:ENSG00000263280|ENST00000575693|100|0.472610|0.199749|0.745472|3.346459|667	q2:ENSG00000263280|ENST00000575693|100|0.048445|0.000000|0.145336|0.212370|667
TCONS_00000864	XLOC_000665	RP11-462G12.2|ENST00000571302.1	=	q1:ENSG00000262888|ENST00000571302|100|0.186921|0.035208|0.338634|0.448986|774	q2:ENSG00000262888|ENST00000571302|100|0.090242|0.000000|0.214516|0.193841|774
TCONS_00000865	XLOC_000666	RP11-462G12.1|ENST00000576810.1	=	q1:ENSG00000262185|ENST00000576810|100|0.229189|0.114104|0.344275|0.734526|1394	q2:ENSG00000262185|ENST00000576810|100|0.099203|0.010613|0.187793|0.223029|1394
TCONS_00000866	XLOC_000667	RP11-95P2.3|ENST00000573220.1	=	q1:cell_ployA.16301|ENST00000573220|100|0.259276|0.000000|0.625948|2.038839|-	-
TCONS_00000867	XLOC_000668	RP11-95P2.1|ENST00000573268.1	j	q1:cell_ployA.16303|cell_ployA.16303.2|28|0.404245|0.228505|0.579985|2.692670|-	-
TCONS_00000868	XLOC_000668	RP11-95P2.1|ENST00000571970.1	=	q1:cell_ployA.16303|ENST00000571970|65|0.942176|0.533254|1.351099|6.275824|-	-
TCONS_00000869	XLOC_000673	CTA-481E9.4|ENST00000569048.1	j	q1:cell_ployA.16770|cell_ployA.16770.1|33|0.567270|0.178285|0.956255|2.531193|-	-
TCONS_00000870	XLOC_000673	CTA-481E9.4|ENST00000567304.1	=	q1:cell_ployA.16770|ENST00000567304|100|1.711686|1.106395|2.316976|7.637643|547	q2:PH.6606|ENST00000567304|100|0.317257|0.019449|0.615065|0.763887|547
TCONS_00000871	XLOC_000673	CTA-481E9.3|ENST00000563866.1	=	q1:cell_ployA.16772|ENST00000563866|100|0.444861|0.198727|0.690996|2.854974|-	-
TCONS_00000872	XLOC_000674	RP11-105C19.1|ENST00000566098.1	=	q1:ENSG00000260905|ENST00000566098|100|0.304764|0.000000|0.646451|0.703420|375	q2:ENSG00000260905|ENST00000566098|100|0.011292|0.000000|0.091098|0.020295|375
TCONS_00000873	XLOC_000675	CTD-2313J23.1|ENST00000566929.1	=	q1:ENSG00000260072|ENST00000566929|100|0.102222|0.069027|0.135416|0.335643|-	-
TCONS_00000874	XLOC_000677	RP11-449H11.1|ENST00000563962.1	j	q1:cell_ployA.16953|cell_ployA.16953.2|100|2.302474|1.720628|2.884319|14.423556|-	-
TCONS_00000875	XLOC_000678	RP11-57A19.2|ENST00000501520.1	=	q1:ENSG00000246465|ENST00000501520|100|0.192134|0.113303|0.270966|0.560492|2481	q2:ENSG00000246465|ENST00000501520|100|0.040143|0.000258|0.080027|0.077648|2481
TCONS_00000876	XLOC_000679	-	.	q1:cell_ployA.17130|ENST00000411546|100|12.729926|12.081189|13.378663|85.384254|2362	q2:PH.6735|ENST00000411546|100|3.399930|2.974556|3.825304|11.040203|2362
TCONS_00000877	XLOC_000680	RP11-452L6.1|ENST00000569291.1	=	q1:cell_ployA.17199|cell_ployA.17199.1|49|0.779781|0.638229|0.921334|5.331925|-	-
TCONS_00000878	XLOC_000681	RP11-1166P10.8|ENST00000564145.1	j	q1:cell_ployA.17232|ENST00000563904|83|1.851542|1.375990|2.327094|12.039590|-	-
TCONS_00000879	XLOC_000682	-	.	q1:cell_ployA.17232|ENST00000564730|74|1.657839|1.291731|2.023947|10.780042|1112	q2:PH.6798|ENST00000564730|100|0.464026|0.220160|0.707892|1.525324|1112
TCONS_00000880	XLOC_000682	-	u	q1:cell_ployA.17232|ENST00000566591|100|2.235992|1.724504|2.747480|14.539462|-	-
TCONS_00000881	XLOC_000682	-	.	q1:cell_ployA.17232|ENST00000568097|90|2.007998|1.528148|2.487848|13.056939|1062	q2:PH.6798|ENST00000568097|98|0.456305|0.237189|0.675421|1.499944|1062
TCONS_00000882	XLOC_000683	RP11-19N8.4|ENST00000561541.1	=	q1:ENSG00000260141|ENST00000561541|100|2.048430|1.584552|2.512308|13.875112|821	q2:ENSG00000260141|ENST00000561541|100|0.767713|0.424381|1.111044|3.091141|821
TCONS_00000883	XLOC_000683	RP11-19N8.4|ENST00000564165.1	j	q1:cell_ployA.17247|ENST00000564795|100|12.968046|12.014445|13.921647|75.928232|1164	q2:PH.6805|ENST00000564795|100|2.418829|1.879587|2.958071|8.376406|1164
TCONS_00000884	XLOC_000684	-	.	q1:cell_ployA.17247|ENST00000562229|18|2.315525|1.980093|2.650958|13.557457|1647	q2:PH.6805|ENST00000562229|21|0.509498|0.332657|0.686338|1.764390|1647
TCONS_00000885	XLOC_000685	-	u	q1:cell_ployA.17247|ENST00000567073|29|3.809048|3.284246|4.333850|22.302071|-	-
TCONS_00000886	XLOC_000686	RP11-23E10.3|ENST00000567464.1	=	q1:cell_ployA.17252|ENST00000567464|100|0.394491|0.132403|0.656579|1.268371|560	q2:ENSG00000260626|ENST00000567464|100|0.082916|0.000000|0.233454|0.159203|560
TCONS_00000887	XLOC_000688	-	.	q1:cell_ployA.17262|ENST00000567036|100|2.357584|1.678599|3.036568|15.613319|614	q2:PH.6808|ENST00000567036|32|0.064127|0.000000|0.174050|0.219464|614
TCONS_00000888	XLOC_000689	-	u	q1:cell_ployA.17262|ENST00000565156|62|1.462229|0.958436|1.966022|9.683747|-	-
TCONS_00000889	XLOC_000690	-	u	q1:ENSG00000260609|ENST00000567668|100|0.116628|0.000000|0.281566|0.303619|-	-
TCONS_00000890	XLOC_000693	RP11-142G1.3|ENST00000569998.1	=	q1:ENSG00000260975|ENST00000569998|100|1.607829|1.094103|2.121555|6.267887|559	q2:ENSG00000260975|ENST00000569998|100|1.607718|0.888063|2.327373|6.122735|559
TCONS_00000891	XLOC_000695	CRNDE|ENST00000558952.1	=	q1:cell_ployA.17328|cell_ployA.17328.5|100|14.635669|14.193077|15.078260|110.860122|-	-
TCONS_00000892	XLOC_000696	RP11-461O7.1|ENST00000567929.1	=	q1:cell_ployA.17341|ENST00000567929|100|0.152373|0.000000|0.304745|0.408940|-	-
TCONS_00000893	XLOC_000700	RP11-256I9.2|ENST00000567058.1	=	q1:ENSG00000260834|ENST00000567058|100|0.317627|0.176984|0.458270|1.081567|1337	q2:ENSG00000260834|ENST00000567058|100|0.325146|0.146996|0.503296|1.222401|1337
TCONS_00000894	XLOC_000702	AC004158.2|ENST00000561611.2	=	q1:cell_ployA.17652|ENST00000561611|33|0.975953|0.794533|1.157373|6.677468|-	-
TCONS_00000895	XLOC_000703	AC009120.4|ENST00000562888.1	=	q1:cell_ployA.17710|ENST00000562888|100|0.327642|0.000000|0.655284|2.528073|-	-
TCONS_00000896	XLOC_000704	-	u	q1:cell_ployA.17785|ENST00000571737|100|1.256594|0.684945|1.828244|8.142513|-	-
TCONS_00000897	XLOC_000705	RP11-345M22.2|ENST00000562921.1	=	q1:cell_ployA.17780|ENST00000562921|98|0.102657|0.000000|0.307972|0.379206|-	-
TCONS_00000898	XLOC_000705	RP11-345M22.2|ENST00000567993.1	=	q1:cell_ployA.17780|ENST00000567993|100|0.105039|0.000000|0.245092|0.388005|-	-
TCONS_00000899	XLOC_000707	RP11-483P21.2|ENST00000565064.1	=	q1:cell_ployA.17843|ENST00000565064|100|0.171016|0.000000|0.361775|0.380950|-	-
TCONS_00000900	XLOC_000625	LA16c-380H5.4|ENST00000573315.1	=	-	q2:PH.6470|ENST00000573315|100|0.081174|0.000000|0.271291|0.163139|-
TCONS_00000901	XLOC_000628	RP11-243A14.1|ENST00000564305.1	=	-	q2:ENSG00000261617|ENST00000564305|100|0.012994|0.000000|0.027997|0.026581|-
TCONS_00000902	XLOC_000629	RP11-396B14.2|ENST00000572466.1	=	-	q2:ENSG00000263033|ENST00000572466|100|0.044802|0.000000|0.134405|0.139442|-
TCONS_00000903	XLOC_000639	-	u	-	q2:PH.6796|ENST00000525610|77|0.298458|0.162690|0.434227|1.075203|-
TCONS_00000904	XLOC_000643	RP11-42I10.1|ENST00000565072.1	=	-	q2:PH.6829|ENST00000565072|100|0.045933|0.000000|0.174248|0.076516|-
TCONS_00000905	XLOC_000645	LINC00920|ENST00000499966.1	=	-	q2:ENSG00000246898|ENST00000499966|100|0.012765|0.000000|0.038296|0.055960|-
TCONS_00000906	XLOC_000646	RP11-140I24.1|ENST00000554640.1	=	-	q2:ENSG00000258779|ENST00000554640|100|0.011085|0.000000|0.042049|0.019194|-
TCONS_00000907	XLOC_000649	RP11-252E2.2|ENST00000563098.1	=	-	q2:ENSG00000261058|ENST00000563098|100|0.227339|0.000000|0.496529|0.438499|-
TCONS_00000908	XLOC_000650	CTD-2336H13.2|ENST00000567777.1	=	-	q2:ENSG00000259995|ENST00000567777|100|0.300596|0.000000|0.647694|1.181558|-
TCONS_00000909	XLOC_000654	RP11-482M8.1|ENST00000563921.1	=	-	q2:PH.7123|ENST00000563921|100|0.055894|0.000000|0.212033|0.227869|-
TCONS_00000910	XLOC_000655	SNAI3-AS1|ENST00000569786.1	=	-	q2:PH.7143|ENST00000569786|100|0.488759|0.143154|0.834364|1.798536|-
TCONS_00000911	XLOC_000658	AC137934.1|ENST00000569162.1	=	-	q2:PH.7186|ENST00000569162|44|0.402764|0.111539|0.693989|1.513617|-
TCONS_00000912	XLOC_000658	AC137934.1|ENST00000566864.1	=	-	q2:PH.7186|ENST00000566864|100|0.918685|0.440019|1.397351|3.452485|-
TCONS_00000913	XLOC_000662	ERVK13-1|ENST00000564340.1	=	-	q2:PH.6472|ENST00000564340|33|0.368816|0.184432|0.553200|1.277947|-
TCONS_00000914	XLOC_000664	LA16c-380H5.2|ENST00000570515.1	=	-	q2:PH.6471|ENST00000570515|100|0.094830|0.000000|0.257879|0.199539|-
TCONS_00000915	XLOC_000668	RP11-95P2.1|ENST00000573042.1	=	-	q2:PH.6507|ENST00000573042|100|0.058734|0.001521|0.115946|0.146472|-
TCONS_00000916	XLOC_000669	CTD-2535I10.1|ENST00000567103.1	j	-	q2:PH.6533|PH.6533.1|52|5.597465|4.614758|6.580171|22.138467|-
TCONS_00000917	XLOC_000670	U95743.1|ENST00000573369.1	=	-	q2:ENSG00000262267|ENST00000573369|100|0.019909|0.000000|0.075525|0.087276|-
TCONS_00000918	XLOC_000671	RP11-82O18.2|ENST00000568317.1	=	-	q2:ENSG00000261523|ENST00000568317|100|0.089387|0.000000|0.235355|0.186779|-
TCONS_00000919	XLOC_000672	RP11-719K4.6|ENST00000568759.1	=	-	q2:ENSG00000261695|ENST00000568759|100|0.089387|0.000000|0.235355|0.186779|-
TCONS_00000920	XLOC_000676	AC012317.1|ENST00000414816.1	=	-	q2:ENSG00000224310|ENST00000414816|100|0.034831|0.000000|0.073839|0.064130|-
TCONS_00000921	XLOC_000677	RP11-449H11.1|ENST00000563962.1	=	-	q2:PH.6687|ENST00000563962|100|0.092045|0.000000|0.245463|0.322799|-
TCONS_00000922	XLOC_000685	-	u	-	q2:PH.6805|ENST00000564498|21|0.511568|0.287948|0.735187|1.771560|-
TCONS_00000923	XLOC_000687	RP11-23E10.2|ENST00000568893.1	=	-	q2:ENSG00000261466|ENST00000568893|100|0.055257|0.000000|0.151600|0.119501|-
TCONS_00000924	XLOC_000691	CTD-2144E22.8|ENST00000568121.1	=	-	q2:ENSG00000260854|ENST00000568121|100|0.246254|0.000000|0.492508|1.001239|-
TCONS_00000925	XLOC_000692	RP11-80F22.15|ENST00000562591.1	=	-	q2:ENSG00000260857|ENST00000562591|100|0.093563|0.000000|0.280688|0.410151|-
TCONS_00000926	XLOC_000694	RP11-467J12.4|ENST00000562178.1	=	-	q2:ENSG00000261550|ENST00000562178|100|0.083878|0.000000|0.251634|0.224294|-
TCONS_00000927	XLOC_000695	CRNDE|ENST00000502066.2	=	-	q2:PH.6853|ENST00000502066|68|0.728852|0.275314|1.182390|2.786556|-
TCONS_00000928	XLOC_000695	CRNDE|ENST00000560912.1	j	-	q2:PH.6853|PH.6853.9|61|0.651395|0.324003|0.978786|2.490420|-
TCONS_00000929	XLOC_000697	RP11-354I13.1|ENST00000567862.1	=	-	q2:ENSG00000261310|ENST00000567862|100|0.261313|0.000000|0.541511|0.593379|-
TCONS_00000930	XLOC_000698	RP11-96H17.1|ENST00000563003.1	=	-	q2:PH.6912|ENST00000563003|100|0.026795|0.000000|0.073019|0.089662|-
TCONS_00000931	XLOC_000699	AC012322.1|ENST00000561657.1	=	-	q2:ENSG00000261028|ENST00000561657|100|0.300028|0.098114|0.501942|0.844141|-
TCONS_00000932	XLOC_000701	-	u	-	q2:PH.6989|ENST00000568855|100|1.353423|0.943172|1.763675|4.440342|-
TCONS_00000933	XLOC_000702	AC004158.2|ENST00000563770.1	=	-	q2:PH.7020|ENST00000563770|73|0.227022|0.000000|0.455631|0.750543|-
TCONS_00000934	XLOC_000702	AC004158.2|ENST00000570035.1	=	-	q2:PH.7020|ENST00000570035|62|0.192848|0.015103|0.370592|0.637563|-
TCONS_00000935	XLOC_000702	AC004158.2|ENST00000570152.1	=	-	q2:PH.7020|ENST00000570152|100|0.310792|0.000000|0.692862|1.027491|-
TCONS_00000936	XLOC_000705	RP11-345M22.2|ENST00000568389.1	=	-	q2:PH.7065|ENST00000568389|100|0.199422|0.000000|0.463985|0.597375|-
TCONS_00000937	XLOC_000706	RP11-314O13.1|ENST00000561519.1	j	-	q2:PH.7072|PH.7072.1|37|0.227270|0.109115|0.345425|0.806989|-
TCONS_00000938	XLOC_000706	RP11-314O13.1|ENST00000562231.1	=	-	q2:PH.7072|ENST00000562231|100|0.610857|0.443555|0.778159|2.169029|-
TCONS_00000939	XLOC_000708	RP11-805I24.1|ENST00000563931.1	=	-	q2:ENSG00000261177|ENST00000563931|100|0.055736|0.029668|0.081804|0.108224|-
TCONS_00000940	XLOC_000709	FENDRR|ENST00000595886.1	=	-	q2:PH.7121|ENST00000595886|100|0.016523|0.000000|0.044805|0.041045|-
TCONS_00000941	XLOC_000710	RP4-536B24.4|ENST00000563993.1	=	-	q2:PH.7127|ENST00000563993|100|0.061500|0.000000|0.235447|0.183325|-
TCONS_00000942	XLOC_000711	RP11-599B13.7|ENST00000581248.1	=	q1:ENSG00000266824|ENST00000581248|100|0.129843|0.000000|0.313468|0.773611|-	-
TCONS_00000943	XLOC_000713	AC005224.2|ENST00000458492.1	=	q1:cell_ployA.18441|ENST00000458492|100|0.457176|0.305902|0.608451|2.630403|1537	q2:PH.7400|ENST00000458492|100|0.031737|0.000000|0.076619|0.082084|1537
TCONS_00000944	XLOC_000714	AC022816.2|ENST00000436469.1	=	q1:ENSG00000230647|ENST00000436469|100|0.474708|0.243160|0.706256|1.371356|804	q2:ENSG00000230647|ENST00000436469|100|0.272012|0.087865|0.456159|0.621648|804
TCONS_00000945	XLOC_000716	RP11-160E2.17|ENST00000435028.2	=	q1:ENSG00000230197|ENST00000435028|100|0.130952|0.000000|0.327039|0.709930|-	-
TCONS_00000946	XLOC_000717	AC004702.2|ENST00000580225.1	o	q1:cell_ployA.18779|ENST00000340196|100|0.113668|0.056124|0.171212|0.594682|2823	q2:PH.7512|ENST00000340196|100|0.053184|0.003997|0.102372|0.185739|2823
TCONS_00000947	XLOC_000718	RP11-381P6.1|ENST00000581673.1	=	q1:cell_ployA.18765|ENST00000581673|100|0.117603|0.000000|0.253399|0.690164|-	-
TCONS_00000948	XLOC_000721	RP11-744K17.9|ENST00000581223.2	=	q1:ENSG00000266795|ENST00000581223|100|0.305874|0.223587|0.388162|2.008265|-	-
TCONS_00000949	XLOC_000724	CTD-2349P21.5|ENST00000581019.1	=	q1:ENSG00000263603|ENST00000581019|100|0.143141|0.000000|0.286281|0.910467|-	-
TCONS_00000950	XLOC_000727	RP11-805L22.3|ENST00000577970.1	=	q1:cell_ployA.18883|cell_ployA.18883.2|100|0.933901|0.802483|1.065319|6.453159|3275	q2:ENSG00000263567|ENST00000577970|100|0.070166|0.000000|0.210497|0.138413|505
TCONS_00000951	XLOC_000728	RP11-227G15.9|ENST00000584125.1	=	q1:ENSG00000264083|ENST00000584125|100|2.523862|1.855908|3.191817|7.427196|563	q2:ENSG00000264083|ENST00000584125|100|0.568490|0.154332|0.982649|1.277196|563
TCONS_00000952	XLOC_000729	AC084809.3|ENST00000444464.1	=	q1:ENSG00000236377|ENST00000444464|100|0.166080|0.000000|0.357853|1.043005|-	-
TCONS_00000953	XLOC_000730	RP11-1094M14.11|ENST00000592381.1	=	q1:ENSG00000267321|ENST00000592381|100|9.175327|8.400178|9.950476|63.829597|1298	q2:ENSG00000267321|ENST00000592381|100|1.401793|1.033968|1.769618|5.033726|1298
TCONS_00000954	XLOC_000731	LINC00672|ENST00000583195.1	=	q1:ENSG00000263874|ENST00000583195|100|0.362644|0.252281|0.473007|1.255281|2365	q2:ENSG00000263874|ENST00000583195|100|0.048992|0.004020|0.093964|0.099508|2365
TCONS_00000955	XLOC_000733	RP5-1028K7.2|ENST00000578280.1	=	q1:cell_ployA.19103|ENST00000578280|100|0.367418|0.177394|0.557443|2.393282|-	-
TCONS_00000956	XLOC_000734	MIR2117|ENST00000588060.1	=	q1:cell_ployA.19220|ENST00000588060|100|0.225682|0.000000|0.517995|0.765860|506	q2:PH.7821|ENST00000588060|100|0.182441|0.000000|0.421376|0.461198|506
TCONS_00000957	XLOC_000736	RP11-433M22.2|ENST00000579972.1	=	q1:ENSG00000264451|ENST00000579972|100|0.370004|0.157630|0.582379|1.629976|-	-
TCONS_00000958	XLOC_000737	RP11-893F2.5|ENST00000509943.1	j	q1:cell_ployA.19518|cell_ployA.19518.1|80|0.426397|0.242568|0.610226|2.776281|-	-
TCONS_00000959	XLOC_000739	RP11-1018N14.2|ENST00000441895.2	=	q1:ENSG00000225860|ENST00000441895|100|0.228152|0.147396|0.308907|0.696898|-	-
TCONS_00000960	XLOC_000741	-	.	q1:cell_ployA.19789|ENST00000583052|100|0.845130|0.492686|1.197573|3.837141|599	q2:PH.8081|ENST00000583052|100|0.228685|0.000000|0.457369|0.524634|599
TCONS_00000961	XLOC_000742	RP11-583F2.2|ENST00000583416.1	o	q1:ENSG00000232457|ENST00000577423|100|0.753210|0.511985|0.994435|4.944585|1045	q2:ENSG00000232457|ENST00000577423|100|0.060380|0.000000|0.158604|0.226748|1045
TCONS_00000962	XLOC_000743	RP11-583F2.2|ENST00000583416.1	=	q1:ENSG00000265912|ENST00000583416|100|0.250642|0.168342|0.332942|1.645387|2474	q2:ENSG00000265912|ENST00000583416|100|0.013212|0.000000|0.039552|0.032144|2474
TCONS_00000963	XLOC_000744	RP11-160O5.1|ENST00000582940.1	=	q1:ENSG00000263470|ENST00000582940|100|0.194238|0.020506|0.367969|1.376226|-	-
TCONS_00000964	XLOC_000745	-	u	q1:cell_ployA.19825|ENST00000435469|3|0.304812|0.078659|0.530965|1.243449|-	-
TCONS_00000965	XLOC_000746	CTD-2246P4.1|ENST00000585863.1	=	q1:ENSG00000267065|ENST00000585863|100|0.244758|0.155352|0.334163|0.645079|2270	q2:ENSG00000267065|ENST00000585863|100|0.116958|0.035627|0.198289|0.243707|2270
TCONS_00000966	XLOC_000747	AC061992.2|ENST00000586321.1	=	q1:ENSG00000267737|ENST00000586321|100|0.354835|0.147286|0.562385|0.837225|799	q2:PH.8224|ENST00000586321|78|0.035124|0.000000|0.114974|0.062358|799
TCONS_00000967	XLOC_000747	AC061992.2|ENST00000586583.1	=	q1:ENSG00000267737|ENST00000586583|36|0.128179|0.000000|0.298728|0.302434|643	q2:PH.8224|ENST00000586583|100|0.045289|0.000000|0.172602|0.080406|643
TCONS_00000968	XLOC_000748	RP11-806H10.4|ENST00000592569.1	=	q1:cell_ployA.20108|ENST00000592569|34|0.126818|0.000000|0.270060|0.450470|777	q2:PH.8225|ENST00000592569|100|0.055693|0.000000|0.134454|0.169678|777
TCONS_00000969	XLOC_000748	RP11-806H10.4|ENST00000587575.1	=	q1:cell_ployA.20108|ENST00000587575|100|0.375536|0.044344|0.706728|1.333945|-	-
TCONS_00000970	XLOC_000749	RP11-353N14.2|ENST00000576963.1	=	q1:cell_ployA.20145|ENST00000576963|100|0.680624|0.519089|0.842159|4.731336|1788	q2:ENSG00000262772|ENST00000576963|100|0.042145|0.000000|0.090810|0.155808|1788
TCONS_00000971	XLOC_000750	RP11-498C9.16|ENST00000579981.1	=	q1:ENSG00000263859|ENST00000579981|100|2.933539|2.384058|3.483021|21.047740|782	q2:ENSG00000263859|ENST00000579981|100|0.089315|0.000000|0.215626|0.314693|782
TCONS_00000972	XLOC_000751	MAFG-AS1|ENST00000582106.1	=	q1:cell_ployA.20233|ENST00000582106|78|0.356972|0.194054|0.519890|2.319632|1895	q2:PH.8308|ENST00000582106|100|0.073286|0.002245|0.144327|0.286567|1895
TCONS_00000973	XLOC_000751	MAFG-AS1|ENST00000583492.1	=	q1:cell_ployA.20233|ENST00000583492|100|0.458320|0.189644|0.726995|2.978201|-	-
TCONS_00000974	XLOC_000751	MAFG-AS1|ENST00000583492.1	j	q1:cell_ployA.20233|cell_ployA.20233.3|48|0.221988|0.107692|0.336284|1.442496|-	-
TCONS_00000975	XLOC_000752	RP13-650J16.1|ENST00000584705.1	=	q1:ENSG00000264569|ENST00000584705|75|0.319701|0.094012|0.545391|1.075644|709	q2:ENSG00000264569|ENST00000584705|100|0.231336|0.033853|0.428818|0.532405|709
TCONS_00000976	XLOC_000752	RP13-650J16.1|ENST00000582558.1	=	q1:ENSG00000264569|ENST00000582558|100|0.426190|0.000000|0.973649|1.433930|-	-
TCONS_00000977	XLOC_000753	RP13-516M14.2|ENST00000581303.1	=	q1:ENSG00000264548|ENST00000581303|100|0.414325|0.288075|0.540575|1.827947|2368	q2:ENSG00000264548|ENST00000581303|100|0.075999|0.023450|0.128549|0.178693|2368
TCONS_00000978	XLOC_000754	AC139099.6|ENST00000572850.1	=	q1:cell_ployA.20288|ENST00000572850|100|0.186802|0.000000|0.435871|1.100404|472	q2:PH.8337|ENST00000572850|100|0.873779|0.346870|1.400687|2.928329|472
TCONS_00000979	XLOC_000755	AC139099.5|ENSG00000262094.1	x	q1:cell_ployA.20288|ENST00000425566|100|1.664474|1.428583|1.900365|10.718420|2256	q2:PH.8337|ENST00000425566|100|0.231367|0.131436|0.331298|0.708007|2256
TCONS_00000980	XLOC_000756	MIR22HG|ENST00000574306.1	=	q1:cell_ployA.18135|ENST00000574306|100|3.598888|3.273060|3.924716|25.792410|2626	q2:PH.7217|ENST00000574306|100|0.342110|0.235253|0.448968|1.293678|2626
TCONS_00000981	XLOC_000757	RP11-667K14.3|ENST00000572790.1	=	q1:cell_ployA.18150|ENST00000572790|100|0.143298|0.000000|0.345953|0.730714|-	-
TCONS_00000982	XLOC_000764	-	u	q1:cell_ployA.18580|ENST00000414432|36|0.212338|0.148609|0.276068|0.926214|-	-
TCONS_00000983	XLOC_000766	RP11-260A9.6|ENST00000580686.1	=	q1:ENSG00000264734|ENST00000580686|22|0.271641|0.000000|0.562462|1.671634|-	-
TCONS_00000984	XLOC_000766	RP11-260A9.6|ENST00000580280.1	=	q1:ENSG00000264734|ENST00000580280|100|1.224479|0.513777|1.935182|7.535236|-	-
TCONS_00000985	XLOC_000767	CTD-2349P21.6|ENST00000582841.1	=	q1:ENSG00000265443|ENST00000582841|100|0.131617|0.000000|0.317751|0.522789|-	-
TCONS_00000986	XLOC_000770	RP11-799D4.4|ENST00000588697.1	=	q1:cell_ployA.18932|ENST00000588697|100|0.357645|0.075476|0.639813|0.990341|532	q2:PH.7629|ENST00000588697|100|0.115952|0.000000|0.279933|0.236359|532
TCONS_00000987	XLOC_000771	AC015849.16|ENST00000587132.1	=	q1:cell_ployA.18967|ENST00000587132|100|0.104851|0.070833|0.138869|0.731639|5473	q2:ENSG00000266999|ENST00000587132|100|0.033686|0.009866|0.057506|0.076235|5473
TCONS_00000988	XLOC_000772	AC131056.5|ENST00000590860.1	=	q1:ENSG00000267330|ENST00000590860|100|2.486456|0.929104|4.043809|6.838055|247	q2:ENSG00000267330|ENST00000590860|100|0.627295|0.000000|1.608953|1.223693|247
TCONS_00000989	XLOC_000773	RP11-445F12.1|ENST00000525111.1	=	q1:cell_ployA.18995|ENST00000525111|100|0.228477|0.090700|0.366255|1.420374|1462	q2:PH.7671|ENST00000525111|100|0.246624|0.133465|0.359782|0.885953|1462
TCONS_00000990	XLOC_000774	CTD-2206N4.2|ENST00000582518.1	=	q1:ENSG00000266013|ENST00000582518|100|0.291665|0.000000|0.728946|0.918455|-	-
TCONS_00000991	XLOC_000775	RP11-387H17.6|ENST00000583462.1	=	q1:ENSG00000265799|ENST00000583462|100|2.142280|1.582119|2.702441|7.079963|784	q2:ENSG00000265799|ENST00000583462|100|0.306855|0.083732|0.529978|0.754410|784
TCONS_00000992	XLOC_000775	RP11-387H17.6|ENST00000584649.1	=	q1:ENSG00000265799|ENST00000584649|28|0.589731|0.198173|0.981289|1.948986|-	-
TCONS_00000993	XLOC_000776	LINC00910|ENST00000341011.7	=	q1:cell_ployA.19219|ENST00000341011|0|0.134097|0.062407|0.205787|0.483739|-	-
TCONS_00000994	XLOC_000776	LINC00910|ENST00000592135.1	=	q1:cell_ployA.19219|ENST00000592135|1|0.302703|0.202647|0.402759|1.091967|-	-
TCONS_00000995	XLOC_000776	LINC00910|ENST00000586231.1	=	q1:cell_ployA.19219|ENST00000586231|1|0.299589|0.204954|0.394223|1.080731|2890	q2:PH.7822|ENST00000586231|100|0.113284|0.047879|0.178688|0.264328|2890
TCONS_00000996	XLOC_000778	-	u	q1:cell_ployA.19426|ENST00000425159|38|1.945352|1.441845|2.448858|13.350087|-	-
TCONS_00000997	XLOC_000778	-	u	q1:cell_ployA.19426|ENST00000575291|15|0.760330|0.538948|0.981713|5.217811|-	-
TCONS_00000998	XLOC_000779	RP11-6N17.4|ENST00000582787.1	=	q1:ENSG00000264920|ENST00000582787|100|2.645820|1.863125|3.428516|13.331322|496	q2:ENSG00000264920|ENST00000582787|100|0.115085|0.000000|0.298919|0.272709|496
TCONS_00000999	XLOC_000780	RP11-6N17.3|ENST00000584276.1	=	q1:ENSG00000266601|ENST00000584276|100|0.108978|0.000000|0.326934|0.520609|335	q2:PH.7928|ENST00000584276|100|0.130657|0.000000|0.391970|0.418114|335
TCONS_00001000	XLOC_000781	RP11-1018N14.1|ENST00000514726.1	=	q1:ENSG00000249383|ENST00000514726|100|0.100065|0.034343|0.165786|0.304284|1723	q2:ENSG00000249383|ENST00000514726|100|0.107345|0.028800|0.185890|0.254259|1723
TCONS_00001001	XLOC_000782	RP11-166P13.3|ENST00000576871.1	=	q1:cell_ployA.19589|ENST00000576871|100|0.444330|0.187106|0.701554|2.067000|713	q2:ENSG00000263004|ENST00000576871|100|0.107001|0.000000|0.247981|0.191142|713
TCONS_00001002	XLOC_000783	RP11-60A24.3|ENST00000580960.1	=	q1:ENSG00000265542|ENST00000580960|100|0.108169|0.000000|0.261143|0.551580|-	-
TCONS_00001003	XLOC_000786	CTD-2319I12.4|ENST00000590744.1	=	q1:cell_ployA.19686|ENST00000590744|47|0.282290|0.075287|0.489292|1.959212|786	q2:PH.8028|ENST00000590744|71|0.114143|0.000000|0.245524|0.360264|786
TCONS_00001004	XLOC_000786	CTD-2319I12.4|ENST00000590744.1	j	q1:cell_ployA.19686|cell_ployA.19686.2|31|0.188249|0.033402|0.343096|1.306527|-	-
TCONS_00001005	XLOC_000789	-	.	q1:cell_ployA.19805|ENST00000430983|9|0.184922|0.106534|0.263310|1.258056|3425	q2:PH.8083|ENST00000430983|8|0.037930|0.001027|0.074834|0.125353|3425
TCONS_00001006	XLOC_000789	-	u	q1:cell_ployA.19805|ENST00000397713|55|1.167978|0.937955|1.398001|7.945960|-	-
TCONS_00001007	XLOC_000790	AC002539.1|ENST00000587325.1	j	q1:cell_ployA.19858|cell_ployA.19858.2|23|0.705588|0.548129|0.863047|4.447926|-	-
TCONS_00001008	XLOC_000793	CTD-2561B21.11|ENST00000575647.1	=	q1:cell_ployA.20157|ENST00000575647|100|0.670256|0.038838|1.301674|4.852380|351	q2:ENSG00000262873|ENST00000575647|100|0.274600|0.000000|0.662943|0.920880|351
TCONS_00001009	XLOC_000793	CTD-2561B21.11|ENST00000572036.1	=	q1:cell_ployA.20157|ENST00000572036|42|0.283827|0.087091|0.480562|2.054789|-	-
TCONS_00001010	XLOC_000794	BAIAP2-AS1|ENST00000577066.1	=	q1:cell_ployA.20159|ENST00000577066|100|1.618550|1.417835|1.819265|10.150444|4462	q2:ENSG00000226137|ENST00000577066|100|0.215991|0.146210|0.285772|0.704785|4462
TCONS_00001011	XLOC_000794	BAIAP2-AS1|ENST00000573167.1	=	q1:cell_ployA.20159|ENST00000573167|38|0.615552|0.454736|0.776367|3.860320|3834	q2:ENSG00000226137|ENST00000573167|27|0.058338|0.008949|0.107727|0.190359|3834
TCONS_00001012	XLOC_000796	RP13-516M14.4|ENST00000581489.1	=	q1:ENSG00000265692|ENST00000581489|100|0.511335|0.355630|0.667041|1.817997|1810	q2:ENSG00000265692|ENST00000581489|100|0.066558|0.004823|0.128293|0.156461|1810
TCONS_00001013	XLOC_000797	RP13-20L14.1|ENST00000566971.2	=	q1:cell_ployA.20262|ENST00000566971|100|0.310234|0.000000|0.668461|0.621682|-	-
TCONS_00001014	XLOC_000712	LINC00670|ENST00000313495.2	=	-	q2:PH.7393|ENST00000313495|100|0.010021|0.000000|0.038013|0.022403|-
TCONS_00001015	XLOC_000715	AL353997.3|ENST00000584833.1	=	-	q2:PH.7460|ENST00000584833|100|0.026896|0.000000|0.133594|0.082533|-
TCONS_00001016	XLOC_000719	-	u	-	q2:PH.7518|PH.7518.2|13|0.780048|0.397755|1.162341|2.794713|-
TCONS_00001017	XLOC_000720	RP11-1109M24.5|ENST00000578881.1	=	-	q2:PH.7522|ENST00000578881|100|0.035680|0.000000|0.086139|0.156411|-
TCONS_00001018	XLOC_000722	-	u	-	q2:PH.7542|PH.7542.1|100|7.806345|6.572054|9.040637|28.641216|-
TCONS_00001019	XLOC_000723	-	u	-	q2:ENSG00000237575|ENST00000441253|100|0.036886|0.000000|0.139928|0.161697|-
TCONS_00001020	XLOC_000724	CTD-2349P21.5|ENST00000579639.1	=	-	q2:ENSG00000263603|ENST00000579639|100|0.102592|0.000000|0.389183|0.341797|-
TCONS_00001021	XLOC_000725	-	u	-	q2:PH.7611|ENST00000578883|100|0.076704|0.000000|0.290978|0.151312|-
TCONS_00001022	XLOC_000726	RP1-41C23.1|ENST00000578650.1	=	-	q2:ENSG00000266877|ENST00000578650|100|0.180061|0.000000|0.389594|0.305209|-
TCONS_00001023	XLOC_000732	-	u	-	q2:PH.7714|ENST00000580264|100|0.056886|0.000000|0.215797|0.107230|-
TCONS_00001024	XLOC_000735	RP11-6N17.1|ENST00000581213.1	=	-	q2:ENSG00000264243|ENST00000581213|100|0.033000|0.000000|0.099000|0.144662|-
TCONS_00001025	XLOC_000737	RP11-893F2.5|ENST00000509943.1	=	-	q2:PH.7957|ENST00000509943|100|0.127232|0.000000|0.254463|0.538224|-
TCONS_00001026	XLOC_000738	RP11-893F2.6|ENST00000514468.1	=	-	q2:ENSG00000251085|ENST00000514468|100|0.149241|0.000000|0.360299|0.392535|-
TCONS_00001027	XLOC_000740	RP11-15E18.1|ENST00000559739.1	=	-	q2:PH.8032|ENST00000559739|100|0.067753|0.000000|0.257020|0.121773|-
TCONS_00001028	XLOC_000758	CTD-3195I5.5|ENST00000572988.1	=	-	q2:ENSG00000262194|ENST00000572988|100|0.076344|0.000000|0.229031|0.334668|-
TCONS_00001029	XLOC_000759	RP11-333E1.2|ENST00000575056.1	=	-	q2:ENSG00000263164|ENST00000575056|100|0.054930|0.000000|0.164790|0.098727|-
TCONS_00001030	XLOC_000760	LINC00324|ENST00000315707.3	=	-	q2:ENSG00000178977|ENST00000315707|100|0.012516|0.000000|0.037549|0.054869|-
TCONS_00001031	XLOC_000761	COX10-AS1|ENST00000423323.1	=	-	q2:ENSG00000236088|ENST00000423323|100|0.012099|0.000000|0.045898|0.026122|-
TCONS_00001032	XLOC_000762	AC015922.6|ENST00000418821.2	=	-	q2:ENSG00000237057|ENST00000418821|100|0.161715|0.023853|0.299577|0.349493|-
TCONS_00001033	XLOC_000763	AC104024.1|ENST00000428142.1	=	-	q2:ENSG00000230709|ENST00000428142|100|0.014001|0.000000|0.037163|0.024397|-
TCONS_00001034	XLOC_000764	-	u	-	q2:PH.7467|ENST00000412260|100|0.155480|0.079300|0.231659|0.464892|-
TCONS_00001035	XLOC_000765	-	u	-	q2:PH.7502|ENST00000583364|100|0.034555|0.000000|0.173931|0.106034|-
TCONS_00001036	XLOC_000768	RP11-848P1.3|ENST00000579561.1	=	-	q2:ENSG00000265743|ENST00000579561|100|0.163523|0.000000|0.490568|0.250892|-
TCONS_00001037	XLOC_000769	-	u	-	q2:PH.7612|ENST00000583112|91|0.066719|0.000000|0.188324|0.178996|-
TCONS_00001038	XLOC_000769	-	u	-	q2:PH.7612|ENST00000581652|100|0.073097|0.000000|0.219292|0.196107|-
TCONS_00001039	XLOC_000777	RP11-63A1.1|ENST00000572349.1	=	-	q2:ENSG00000261886|ENST00000572349|100|0.287697|0.000000|0.619901|1.261178|-
TCONS_00001040	XLOC_000783	RP11-60A24.3|ENST00000581805.1	=	-	q2:ENSG00000265542|ENST00000581805|100|0.067161|0.000000|0.254777|0.103046|-
TCONS_00001041	XLOC_000784	RP11-159D12.10|ENST00000584805.1	=	-	q2:ENSG00000266290|ENST00000584805|100|0.011377|0.000000|0.024451|0.023524|-
TCONS_00001042	XLOC_000785	CTD-2319I12.1|ENST00000566140.1	=	-	q2:PH.8025|ENST00000566140|100|0.091101|0.000000|0.273303|0.318156|-
TCONS_00001043	XLOC_000787	RP11-180P8.1|ENST00000582505.1	=	-	q2:ENSG00000263931|ENST00000582505|100|0.105470|0.000000|0.316410|0.171069|-
TCONS_00001044	XLOC_000788	hsa-mir-6080|ENST00000400873.3	=	-	q2:PH.8079|ENST00000400873|7|0.391557|0.248833|0.534282|1.137734|-
TCONS_00001045	XLOC_000791	RP11-101O21.1|ENST00000581028.1	=	-	q2:PH.8133|ENST00000581028|100|0.057136|0.000000|0.216745|0.102691|-
TCONS_00001046	XLOC_000792	RP11-219G17.4|ENST00000374945.1	=	-	q2:ENSG00000204277|ENST00000374945|100|0.036189|0.003118|0.069261|0.089561|-
TCONS_00001047	XLOC_000795	RP11-1055B8.4|ENST00000571724.2	=	-	q2:PH.8279|ENST00000571724|100|0.129302|0.043101|0.215504|0.437713|-
TCONS_00001048	XLOC_000798	RP11-388C12.1|ENST00000574471.1	=	-	q2:ENSG00000263063|ENST00000574471|100|0.080335|0.000000|0.190727|0.144387|-
TCONS_00001049	XLOC_000800	RP11-78F17.1|ENST00000577719.1	=	q1:cell_ployA.20314|ENST00000577719|58|1.277503|0.702094|1.852911|6.129183|-	-
TCONS_00001050	XLOC_000800	RP11-78F17.1|ENST00000581556.1	=	q1:cell_ployA.20314|ENST00000581556|63|1.381598|0.848117|1.915079|6.628610|549	q2:PH.8349|ENST00000581556|27|0.191430|0.000000|0.418496|0.623727|549
TCONS_00001051	XLOC_000801	RP11-476K15.1|ENST00000583163.1	=	q1:ENSG00000266602|ENST00000583163|100|3.001272|2.457827|3.544716|17.554308|826	q2:PH.8350|ENST00000583163|66|2.708166|2.000726|3.415607|11.117004|826
TCONS_00001052	XLOC_000802	CTD-2015H3.1|ENST00000583827.1	j	q1:cell_ployA.20332|cell_ployA.20332.1|100|0.303190|0.173511|0.432868|2.138961|-	-
TCONS_00001053	XLOC_000803	RP11-838N2.4|ENST00000581029.1	=	q1:cell_ployA.20397|ENST00000581029|100|0.129507|0.000000|0.293052|0.414771|-	-
TCONS_00001054	XLOC_000804	RP11-92G19.2|ENST00000583985.1	=	q1:cell_ployA.20409|ENST00000583985|100|0.154235|0.000000|0.342831|0.374613|-	-
TCONS_00001055	XLOC_000805	LINC00667|ENST00000582363.1	=	q1:cell_ployA.20420|ENST00000582363|99|3.790201|3.442450|4.137951|27.424032|-	-
TCONS_00001056	XLOC_000807	RP11-883A18.3|ENST00000579385.1	=	q1:ENSG00000265728|ENST00000579385|100|7.515011|6.647341|8.382680|25.702447|855	q2:ENSG00000265728|ENST00000579385|100|0.098273|0.000000|0.211748|0.323098|855
TCONS_00001057	XLOC_000808	CYP4F35P|ENST00000582957.1	=	q1:cell_ployA.20604|ENST00000582957|100|0.199319|0.126663|0.271975|1.269785|-	-
TCONS_00001058	XLOC_000809	RP11-527H14.2|ENST00000580967.1	=	q1:ENSG00000266554|ENST00000580967|100|0.108386|0.040460|0.176312|0.282576|-	-
TCONS_00001059	XLOC_000810	RP11-627G18.4|ENST00000578741.1	=	q1:ENSG00000264825|ENST00000578741|100|0.210490|0.000000|0.499078|0.448166|-	-
TCONS_00001060	XLOC_000812	LINC00907|ENST00000586447.1	=	q1:cell_ployA.20752|ENST00000586447|87|0.139713|0.000000|0.345681|0.367464|-	-
TCONS_00001061	XLOC_000814	RP11-110H1.8|ENST00000582983.1	=	q1:ENSG00000264464|ENST00000582983|100|0.163404|0.086060|0.240748|0.427827|2190	q2:ENSG00000264464|ENST00000582983|100|0.046534|0.000000|0.099967|0.090097|2190
TCONS_00001062	XLOC_000815	RP11-397A16.1|ENST00000592936.1	=	q1:cell_ployA.20869|ENST00000592936|100|2.695578|1.918020|3.473135|11.452498|555	q2:PH.8565|ENST00000592936|100|1.069803|0.415039|1.724567|3.662039|555
TCONS_00001063	XLOC_000816	CTD-2008L17.1|ENST00000589440.1	=	q1:cell_ployA.20873|cell_ployA.20873.2|13|0.564010|0.455834|0.672187|3.854605|4904	q2:ENSG00000267327|ENST00000589440|100|0.335643|0.000000|0.698303|1.064282|518
TCONS_00001064	XLOC_000817	RP11-456O19.2|ENST00000592045.1	=	q1:cell_ployA.20881|ENST00000592045|80|0.133529|0.000000|0.361025|0.704788|-	-
TCONS_00001065	XLOC_000817	RP11-456O19.2|ENST00000589983.1	=	q1:cell_ployA.20881|ENST00000589983|100|0.166695|0.000000|0.662877|0.879845|-	-
TCONS_00001066	XLOC_000818	RP11-396N11.1|ENST00000592121.1	=	q1:ENSG00000267401|ENST00000592121|100|0.398257|0.043187|0.753327|0.955855|419	q2:ENSG00000267401|ENST00000592121|100|0.292103|0.000000|0.629394|0.546343|419
TCONS_00001067	XLOC_000819	RP11-775G23.1|ENST00000579862.1	=	q1:ENSG00000265217|ENST00000579862|100|2.703986|2.182921|3.225052|7.750963|852	q2:ENSG00000265217|ENST00000579862|100|0.118909|0.000000|0.249264|0.226749|852
TCONS_00001068	XLOC_000820	CTD-2354A18.1|ENST00000583942.1	=	q1:cell_ployA.20942|ENST00000583942|100|0.352436|0.147963|0.556909|1.194502|847	q2:PH.8613|ENST00000583942|100|0.367621|0.160543|0.574699|1.137032|847
TCONS_00001069	XLOC_000822	RP11-176N18.2|ENST00000583629.1	=	q1:ENSG00000264015|ENST00000583629|100|0.321571|0.050487|0.592654|1.205712|562	q2:ENSG00000264015|ENST00000583629|100|0.162244|0.000000|0.373603|0.389397|562
TCONS_00001070	XLOC_000825	RP11-161I6.2|ENST00000579097.1	=	q1:cell_ployA.20376|ENST00000579097|100|0.112843|0.000000|0.239006|0.881295|-	-
TCONS_00001071	XLOC_000826	-	.	q1:ENSG00000266405|ENST00000579647|100|0.469149|0.300625|0.637672|3.254185|1429	q2:ENSG00000266405|ENST00000579647|100|0.016856|0.000000|0.063944|0.070937|1429
TCONS_00001072	XLOC_000828	-	u	q1:ENSG00000235552|ENST00000583065|100|16.862294|15.224595|18.499993|109.181062|-	-
TCONS_00001073	XLOC_000829	LINC00668|ENST00000578497.1	=	q1:cell_ployA.20460|cell_ployA.20460.3|100|0.238651|0.138300|0.339003|1.605829|-	-
TCONS_00001074	XLOC_000830	RP11-888D10.3|ENST00000584509.1	=	q1:ENSG00000264964|ENST00000584509|100|0.248875|0.000000|0.536252|1.273530|-	-
TCONS_00001075	XLOC_000832	RP11-677O4.6|ENST00000589395.1	=	q1:ENSG00000267143|ENST00000589395|100|1.703094|0.689246|2.716942|11.836513|296	q2:ENSG00000267143|ENST00000589395|100|0.537498|0.000000|1.295311|2.108828|296
TCONS_00001076	XLOC_000833	RP11-64C12.6|ENST00000592370.1	=	q1:ENSG00000267247|ENST00000592370|100|0.115846|0.000000|0.279676|0.497453|485	q2:ENSG00000267247|ENST00000592370|100|0.301042|0.000000|0.602084|0.936972|485
TCONS_00001077	XLOC_000836	RP11-370A5.1|ENST00000581274.1	=	q1:cell_ployA.20653|ENST00000581274|100|0.249971|0.000000|0.538612|1.981319|-	-
TCONS_00001078	XLOC_000837	U3|ENST00000579458.1	=	q1:cell_ployA.20685|ENST00000579458|100|0.122006|0.063212|0.180799|0.333841|2598	q2:PH.8473|ENST00000579458|100|0.010177|0.000000|0.038300|0.019451|2598
TCONS_00001079	XLOC_000840	RP11-49I11.1|ENST00000568654.1	=	q1:cell_ployA.20727|ENST00000568654|100|1.081222|0.587011|1.575433|7.698891|609	q2:ENSG00000260552|ENST00000568654|100|0.100064|0.000000|0.241575|0.438649|609
TCONS_00001080	XLOC_000841	RP11-636O21.1|ENST00000585822.1	=	q1:ENSG00000267413|ENST00000585822|100|0.415646|0.221959|0.609333|1.450173|1115	q2:ENSG00000267413|ENST00000585822|100|0.087396|0.000000|0.183638|0.203478|1115
TCONS_00001081	XLOC_000842	RP11-142I20.1|ENST00000595135.1	=	q1:cell_ployA.20751|ENST00000595135|100|0.133569|0.000000|0.281202|0.410813|704	q2:PH.8513|ENST00000595135|37|0.068162|0.000000|0.195956|0.186918|704
TCONS_00001082	XLOC_000846	RP11-879F14.2|ENST00000586949.1	=	q1:cell_ployA.20907|ENST00000586949|100|0.609125|0.210337|1.007912|4.086944|-	-
TCONS_00001083	XLOC_000849	LINC00909|ENST00000580048.1	=	q1:cell_ployA.20957|ENST00000580048|60|0.609969|0.486686|0.733252|4.327485|3463	q2:PH.8620|ENST00000580048|100|0.154704|0.088738|0.220670|0.613131|3463
TCONS_00001084	XLOC_000799	-	u	-	q2:ENSG00000263006|ENST00000576266|27|0.163283|0.000000|0.420511|0.472864|-
TCONS_00001085	XLOC_000800	RP11-78F17.1|ENST00000580781.1	=	-	q2:PH.8349|ENST00000580781|100|0.698967|0.346826|1.051108|2.277411|-
TCONS_00001086	XLOC_000800	RP11-78F17.1|ENST00000579835.1	=	-	q2:PH.8349|ENST00000579835|66|0.463168|0.000000|0.946871|1.509118|-
TCONS_00001087	XLOC_000801	RP11-476K15.1|ENST00000583163.1	j	-	q2:PH.8350|PH.8350.2|100|4.109764|1.963772|6.255757|16.870554|-
TCONS_00001088	XLOC_000801	RP11-476K15.1|ENST00000583163.1	j	-	q2:PH.8350|PH.8350.3|13|0.544439|0.194215|0.894663|2.234918|-
TCONS_00001089	XLOC_000806	-	u	-	q2:PH.8381|PH.8381.1|100|1.910207|1.009727|2.810687|7.731784|-
TCONS_00001090	XLOC_000811	-	u	-	q2:PH.8481|PH.8481.3|100|1.670748|0.963910|2.377587|6.218034|-
TCONS_00001091	XLOC_000813	CTD-2130O13.1|ENST00000598649.1	=	-	q2:PH.8532|ENST00000598649|100|0.180229|0.000000|0.683699|0.568849|-
TCONS_00001092	XLOC_000815	RP11-397A16.1|ENST00000589662.1	=	-	q2:PH.8565|ENST00000589662|58|0.620887|0.087566|1.154208|2.125356|-
TCONS_00001093	XLOC_000821	LINC00683|ENST00000579781.1	=	-	q2:PH.8624|ENST00000579781|100|0.020471|0.000000|0.047501|0.038972|-
TCONS_00001094	XLOC_000823	RP11-567M16.2|ENST00000587527.1	=	-	q2:ENSG00000267409|ENST00000587527|100|0.052685|0.000000|0.158055|0.230955|-
TCONS_00001095	XLOC_000824	LINC00470|ENST00000581430.1	=	-	q2:PH.8355|ENST00000581430|100|4.505557|3.274871|5.736243|16.974741|-
TCONS_00001096	XLOC_000824	LINC00470|ENST00000584090.1	j	-	q2:PH.8355|PH.8355.13|97|4.369701|3.244134|5.495267|16.462899|-
TCONS_00001097	XLOC_000827	RP11-172F10.1|ENST00000585028.1	=	-	q2:PH.8367|ENST00000585028|100|0.068820|0.000000|0.260637|0.139782|-
TCONS_00001098	XLOC_000827	RP11-172F10.1|ENST00000584204.1	=	-	q2:PH.8367|ENST00000584204|100|0.069151|0.000000|0.261305|0.140454|-
TCONS_00001099	XLOC_000831	RP11-856M7.6|ENST00000584734.1	=	-	q2:PH.8397|ENST00000584734|38|0.080200|0.000000|0.212867|0.256063|-
TCONS_00001100	XLOC_000831	RP11-856M7.6|ENST00000583691.1	=	-	q2:PH.8397|ENST00000583691|100|0.213570|0.000000|0.458102|0.681884|-
TCONS_00001101	XLOC_000834	RP11-794M8.1|ENST00000586278.1	=	-	q2:ENSG00000267239|ENST00000586278|100|0.042179|0.000000|0.096586|0.078187|-
TCONS_00001102	XLOC_000835	GATA6-AS1|ENST00000583490.1	=	-	q2:PH.8445|ENST00000583490|100|0.032178|0.000000|0.077684|0.074055|-
TCONS_00001103	XLOC_000838	RP11-739N10.1|ENST00000584546.1	=	-	q2:PH.8466|ENST00000584546|100|0.055301|0.000000|0.128666|0.164848|-
TCONS_00001104	XLOC_000839	-	u	-	q2:PH.8469|PH.8469.1|100|0.756524|0.433941|1.079107|2.767664|-
TCONS_00001105	XLOC_000842	RP11-142I20.1|ENST00000593577.1	=	-	q2:PH.8513|ENST00000593577|100|0.184940|0.000000|0.460483|0.507152|-
TCONS_00001106	XLOC_000843	RP11-397A16.2|ENST00000587320.1	=	-	q2:PH.8566|ENST00000587320|100|0.012377|0.000000|0.029881|0.039608|-
TCONS_00001107	XLOC_000844	CTD-2008L17.2|ENST00000382897.2	=	-	q2:PH.8567|ENST00000382897|40|0.029544|0.000000|0.063659|0.081432|-
TCONS_00001108	XLOC_000844	CTD-2008L17.2|ENST00000589754.1	=	-	q2:PH.8567|ENST00000589754|100|0.073816|0.000000|0.263138|0.203454|-
TCONS_00001109	XLOC_000845	RP11-108P20.3|ENST00000587011.1	=	-	q2:ENSG00000267705|ENST00000587011|100|0.071239|0.000000|0.213717|0.251004|-
TCONS_00001110	XLOC_000847	-	u	-	q2:PH.8603|PH.8603.1|29|1.210962|0.436134|1.985790|4.598925|-
TCONS_00001111	XLOC_000847	-	u	-	q2:PH.8603|PH.8603.2|18|0.752475|0.000000|1.794216|2.857707|-
TCONS_00001112	XLOC_000847	-	u	-	q2:PH.8603|PH.8603.3|100|4.216753|2.532750|5.900757|16.014154|-
TCONS_00001113	XLOC_000848	RP11-638L3.3|ENST00000580659.1	=	-	q2:ENSG00000265555|ENST00000580659|100|0.031710|0.000000|0.074041|0.067219|-
TCONS_00001114	XLOC_000850	-	u	-	q2:PH.8631|PH.8631.1|38|0.284199|0.122982|0.445416|1.074265|-
TCONS_00001115	XLOC_000850	-	u	-	q2:PH.8631|PH.8631.2|100|0.744849|0.536039|0.953660|2.815508|-
TCONS_00001116	XLOC_000851	RP11-671C19.1|ENST00000578833.1	j	-	q2:PH.8633|PH.8633.4|76|10.608198|10.034172|11.182224|40.445968|-
TCONS_00001117	XLOC_000851	RP11-671C19.2|ENST00000579480.1	=	-	q2:PH.8633|ENST00000579480|100|2.545415|1.965261|3.125569|9.538203|-
TCONS_00001118	XLOC_000852	MIR1302-2|ENST00000590978.2	=	q1:cell_ployA.21046|ENST00000590978|100|0.574007|0.264215|0.883800|3.647787|712	q2:PH.8653|ENST00000590978|100|0.708150|0.323090|1.093210|2.344465|712
TCONS_00001119	XLOC_000852	MIR1302-2|ENST00000586110.1	=	q1:cell_ployA.21046|ENST00000586110|36|0.203892|0.010605|0.397179|1.295726|-	-
TCONS_00001120	XLOC_000853	AC004156.3|ENST00000591866.1	=	q1:ENSG00000267666|ENST00000591866|100|0.142782|0.058458|0.227107|0.411706|1882	q2:PH.8669|ENST00000591866|100|0.086911|0.015951|0.157871|0.170176|1882
TCONS_00001121	XLOC_000855	AC006273.7|ENST00000591918.2	o	q1:ENSG00000266927|ENST00000591918|100|0.464140|0.121727|0.806552|1.266267|455	q2:ENSG00000266927|ENST00000591918|100|0.181799|0.000000|0.400196|0.411227|455
TCONS_00001122	XLOC_000857	AC005256.1|ENST00000592934.1	=	q1:cell_ployA.21122|ENST00000592934|100|1.518812|0.734501|2.303122|9.867446|-	-
TCONS_00001123	XLOC_000858	CTB-31O20.9|ENST00000592720.1	=	q1:ENSG00000267232|ENST00000592720|100|6.847844|5.511282|8.184407|50.741556|581	q2:ENSG00000267232|ENST00000592720|100|0.058059|0.000000|0.222277|0.201703|581
TCONS_00001124	XLOC_000859	CTD-2325M2.1|ENST00000599756.1	=	q1:cell_ployA.21413|ENST00000599756|100|2.052664|1.077705|3.027623|9.569310|421	q2:PH.8900|ENST00000599756|100|1.086202|0.368935|1.803469|2.886252|421
TCONS_00001125	XLOC_000860	CTD-3116E22.7|ENST00000585880.1	=	q1:ENSG00000267612|ENST00000585880|100|0.162592|0.001002|0.324182|0.493095|-	-
TCONS_00001126	XLOC_000861	ZNF833P|ENST00000344893.3	=	q1:cell_ployA.21581|ENST00000344893|17|0.332894|0.227044|0.438745|2.421072|-	-
TCONS_00001127	XLOC_000862	CTD-2006C1.2|ENST00000489336.1	=	q1:cell_ployA.21616|ENST00000489336|100|2.610783|1.937769|3.283798|14.933552|622	q2:PH.9003|ENST00000489336|100|0.812543|0.414882|1.210205|2.490309|622
TCONS_00001128	XLOC_000864	UCA1|ENST00000397381.3	=	q1:cell_ployA.21851|ENST00000397381|100|50.882757|49.591314|52.174200|364.929061|2313	q2:PH.9081|ENST00000397381|46|0.238799|0.090843|0.386756|0.890150|2313
TCONS_00001129	XLOC_000865	CTB-52I2.5|ENSG00000268298.1	x	q1:cell_ployA.21933|ENST00000594957|100|0.752544|0.549031|0.956057|5.165887|-	-
TCONS_00001130	XLOC_000868	AC005616.2|ENST00000592931.1	=	q1:ENSG00000267423|ENST00000592931|100|1.157832|0.701537|1.614126|3.591981|579	q2:ENSG00000267423|ENST00000592931|100|0.101275|0.000000|0.269990|0.192876|579
TCONS_00001131	XLOC_000869	AC079466.1|ENST00000587961.1	=	q1:cell_ployA.22511|ENST00000587961|100|231.514184|229.637960|233.390407|1652.042564|4453	q2:PH.9271|ENST00000587961|100|4.243824|3.910545|4.577102|15.832500|4453
TCONS_00001132	XLOC_000870	CTC-523E23.5|ENST00000601776.1	=	q1:cell_ployA.22359|ENST00000601776|100|0.416505|0.329597|0.503413|2.651293|5302	q2:PH.9311|ENST00000601776|4|0.014366|0.000000|0.032085|0.045343|5302
TCONS_00001133	XLOC_000872	CTD-3162L10.1|ENST00000586345.1	=	q1:cell_ployA.22460|ENST00000586345|100|0.120843|0.000000|0.267294|0.404123|797	q2:PH.9373|ENST00000586345|100|0.031701|0.000000|0.095104|0.096723|797
TCONS_00001134	XLOC_000874	-	.	q1:ENSG00000268153|ENST00000594263|100|0.114594|0.045476|0.183711|0.349507|1831	q2:ENSG00000268153|ENST00000594263|100|0.014649|0.000000|0.055833|0.026972|1831
TCONS_00001135	XLOC_000875	-	u	q1:cell_ployA.22857|ENST00000575148|46|0.336560|0.022880|0.650240|1.262195|-	-
TCONS_00001136	XLOC_000875	-	u	q1:cell_ployA.22857|ENST00000507983|57|0.421745|0.129537|0.713953|1.581661|-	-
TCONS_00001137	XLOC_000875	-	u	q1:cell_ployA.22857|ENST00000589081|100|0.735078|0.000000|1.639738|2.756748|-	-
TCONS_00001138	XLOC_000876	CTC-344H19.4|ENST00000595955.1	=	q1:ENSG00000268401|ENST00000595955|100|0.138355|0.000000|0.317640|0.895622|-	-
TCONS_00001139	XLOC_000876	CTC-344H19.4|ENST00000601033.1	=	q1:ENSG00000268401|ENST00000601033|93|0.129232|0.000000|0.321635|0.836566|-	-
TCONS_00001140	XLOC_000878	CTD-2639E6.9|ENST00000594305.1	=	q1:ENSG00000267898|ENST00000594305|100|0.132742|0.000000|0.272175|0.881475|770	q2:ENSG00000267898|ENST00000594305|100|0.068699|0.000000|0.165853|0.277062|770
TCONS_00001141	XLOC_000879	AC018755.17|ENST00000601315.1	o	q1:cell_ployA.23311|ENST00000598755|100|0.607614|0.163247|1.051981|3.388941|-	-
TCONS_00001142	XLOC_000880	hsa-mir-125a|ENSG00000269959.1	x	q1:cell_ployA.23307|ENST00000573266|100|1.648480|1.337079|1.959881|10.661735|1960	q2:PH.9781|ENST00000573266|34|0.091391|0.013917|0.168865|0.330949|1960
TCONS_00001143	XLOC_000881	CTD-2331H12.7|ENST00000594546.1	=	q1:ENSG00000269646|ENST00000594546|100|0.867644|0.435277|1.300011|3.613277|-	-
TCONS_00001144	XLOC_000883	CTD-2587H24.10|ENST00000585911.1	=	q1:ENSG00000267649|ENST00000585911|100|0.295389|0.131537|0.459241|1.853214|-	-
TCONS_00001145	XLOC_000884	ZNF667-AS1|ENST00000585445.1	=	q1:cell_ployA.23585|ENST00000585445|97|0.410698|0.263175|0.558220|2.056303|-	-
TCONS_00001146	XLOC_000884	ZNF667-AS1|ENST00000592146.1	=	q1:cell_ployA.23585|ENST00000592146|100|0.423593|0.142708|0.704477|2.120867|-	-
TCONS_00001147	XLOC_000885	AC003005.2|ENST00000595422.1	=	q1:cell_ployA.23626|ENST00000595422|100|0.196274|0.000000|0.415494|0.699543|539	q2:ENSG00000268266|ENST00000595422|100|0.073697|0.000000|0.274790|0.158302|539
TCONS_00001148	XLOC_000886	-	.	q1:cell_ployA.23779|ENST00000493504|100|8.980600|8.490702|9.470498|62.421808|3282	q2:PH.9973|ENST00000493504|100|0.771706|0.613904|0.929508|2.675845|3282
TCONS_00001149	XLOC_000887	-	.	q1:cell_ployA.21043|ENST00000589741|62|24.437960|21.374270|27.501649|166.052628|383	q2:PH.8652|ENST00000589741|37|4.226533|2.493233|5.959832|15.691172|383
TCONS_00001150	XLOC_000887	-	.	q1:cell_ployA.21043|ENST00000391654|100|39.428550|36.830647|42.026454|267.911663|622	q2:PH.8652|ENST00000391654|22|2.467905|1.690021|3.245789|9.162196|622
TCONS_00001151	XLOC_000888	FAM138F|ENST00000448235.4	=	q1:cell_ployA.21049|ENST00000448235|100|1.221546|0.934641|1.508451|8.169782|1187	q2:ENSG00000233630|ENST00000448235|36|0.068803|0.000000|0.171521|0.290975|1187
TCONS_00001152	XLOC_000889	AC016626.2|ENST00000585721.1	=	q1:cell_ployA.21024|ENST00000585721|100|0.570636|0.172702|0.968569|2.683919|412	q2:PH.8657|ENST00000585721|100|0.517601|0.069892|0.965310|1.964960|412
TCONS_00001153	XLOC_000890	CTB-50L17.16|ENST00000591414.1	=	q1:cell_ployA.21268|ENST00000591414|100|0.441063|0.092725|0.789401|1.535587|478	q2:ENSG00000267011|ENST00000591414|100|0.119851|0.000000|0.388522|0.236426|478
TCONS_00001154	XLOC_000890	CTB-50L17.16|ENST00000590989.1	=	q1:cell_ployA.21268|ENST00000590989|42|0.186279|0.000000|0.591588|0.648540|-	-
TCONS_00001155	XLOC_000890	CTB-50L17.16|ENST00000589066.1	=	q1:cell_ployA.21268|ENST00000589066|49|0.215223|0.000000|0.519595|0.749312|-	-
TCONS_00001156	XLOC_000891	AC005523.3|ENST00000598782.1	=	q1:ENSG00000268536|ENST00000598782|100|0.464557|0.049045|0.880070|3.136913|418	q2:PH.8815|ENST00000598782|100|0.108811|0.000000|0.326434|0.343437|418
TCONS_00001157	XLOC_000892	CTD-2623N2.11|ENST00000591174.1	=	q1:cell_ployA.21473|ENST00000591174|100|0.134109|0.000002|0.268216|0.556339|-	-
TCONS_00001158	XLOC_000893	CTD-2192J16.26|ENST00000593554.1	=	q1:ENSG00000268945|ENST00000593554|100|0.392234|0.137601|0.646868|1.265227|635	q2:ENSG00000268945|ENST00000593554|100|0.112105|0.000000|0.264122|0.342365|635
TCONS_00001159	XLOC_000894	CTC-548K16.2|ENST00000588438.1	=	q1:cell_ployA.21776|ENST00000588438|100|0.102574|0.000000|0.262734|0.504698|-	-
TCONS_00001160	XLOC_000895	AC004257.1|ENST00000593588.1	=	q1:ENSG00000269635|ENST00000593588|100|1.427511|0.433069|2.421953|3.393327|277	q2:ENSG00000269635|ENST00000593588|100|0.645828|0.000000|1.380936|1.705746|277
TCONS_00001161	XLOC_000896	AD000091.2|ENST00000589196.1	=	q1:ENSG00000266951|ENST00000589196|100|0.198342|0.004562|0.392121|0.511580|-	-
TCONS_00001162	XLOC_000897	AC004791.2|ENST00000588182.1	=	q1:ENSG00000267453|ENST00000588182|100|0.939827|0.401043|1.478611|3.984259|425	q2:ENSG00000267453|ENST00000588182|20|0.092786|0.000000|0.278357|0.230827|425
TCONS_00001163	XLOC_000897	AC004791.2|ENST00000589345.1	=	q1:ENSG00000267453|ENST00000589345|45|0.420616|0.000000|0.872239|1.783139|-	-
TCONS_00001164	XLOC_000898	CTD-2231E14.5|ENST00000587693.1	=	q1:ENSG00000267373|ENST00000587693|100|5.115555|3.689349|6.541760|12.651668|367	q2:ENSG00000267373|ENST00000587693|100|0.592351|0.000000|1.184702|1.129560|367
TCONS_00001165	XLOC_000899	CTC-260E6.6|ENST00000592022.1	=	q1:ENSG00000267383|ENST00000592022|100|0.370614|0.213078|0.528150|2.077733|1268	q2:PH.9204|ENST00000592022|100|0.238490|0.111012|0.365968|0.695236|1268
TCONS_00001166	XLOC_000899	CTC-260E6.6|ENST00000585816.1	=	q1:cell_ployA.22077|ENST00000585816|100|9.525037|8.337052|10.713022|36.423277|618	q2:PH.9204|PH.9204.7|24|0.678864|0.528837|0.828891|2.205381|2974
TCONS_00001167	XLOC_000900	-	u	q1:cell_ployA.22063|ENST00000542380|41|0.242230|0.102768|0.381693|1.515169|-	-
TCONS_00001168	XLOC_000900	-	.	q1:cell_ployA.22063|ENST00000597334|100|0.597864|0.419842|0.775885|3.739684|1446	q2:PH.9198|ENST00000597334|49|0.028469|0.000000|0.108993|0.054039|1446
TCONS_00001169	XLOC_000900	-	.	q1:cell_ployA.22063|ENST00000502675|21|0.125696|0.067296|0.184096|0.786241|3330	q2:PH.9198|ENST00000502675|27|0.016087|0.000000|0.043259|0.030535|3330
TCONS_00001170	XLOC_000906	RP11-15H20.7|ENST00000594653.1	=	q1:cell_ployA.22157|cell_ployA.22157.1|13|0.140617|0.069887|0.211347|0.557026|2936	q2:PH.9248|PH.9248.2|22|0.111758|0.043591|0.179925|0.291680|2795
TCONS_00001171	XLOC_000906	RP11-15H20.6|ENST00000593324.2	=	q1:cell_ployA.22157|ENST00000593324|83|0.895940|0.597196|1.194684|3.549098|909	q2:PH.9248|ENST00000593324|100|0.518918|0.237415|0.800420|1.354336|909
TCONS_00001172	XLOC_000908	CTB-151G24.1|ENST00000598435.1	=	q1:cell_ployA.22220|ENST00000598435|100|1.128997|0.479578|1.778417|4.247920|400	q2:ENSG00000267696|ENST00000598435|7|0.250544|0.000000|1.208948|0.940728|400
TCONS_00001173	XLOC_000908	CTB-151G24.1|ENST00000600419.1	=	q1:cell_ployA.22220|ENST00000600419|23|0.263789|0.000000|0.578494|0.992524|-	-
TCONS_00001174	XLOC_000909	LINC00662|ENST00000590677.1	=	q1:cell_ployA.22231|ENST00000590677|100|9.659279|8.614588|10.703969|67.879532|-	-
TCONS_00001175	XLOC_000909	LINC00662|ENST00000590677.1	j	q1:cell_ployA.22231|cell_ployA.22231.5|14|1.347198|1.160468|1.533929|9.467289|-	-
TCONS_00001176	XLOC_000909	LINC00662|ENST00000590523.1	=	q1:cell_ployA.22231|ENST00000590523|35|3.333701|2.967629|3.699773|23.427222|2053	q2:PH.9258|ENST00000590523|100|0.383741|0.211478|0.556004|1.373687|2053
TCONS_00001177	XLOC_000910	AC005307.1|ENST00000567877.1	=	q1:cell_ployA.22502|ENST00000567877|100|11.226252|10.390487|12.062017|79.409396|-	-
TCONS_00001178	XLOC_000911	AC005307.3|ENST00000592347.1	=	q1:cell_ployA.22502|ENST00000592347|55|29.017870|28.173878|29.861862|200.209385|-	-
TCONS_00001179	XLOC_000911	AC005307.3|ENST00000593065.1	=	q1:cell_ployA.22502|ENST00000593065|100|53.052451|50.425944|55.678957|366.036463|-	-
TCONS_00001180	XLOC_000911	AC005616.1|ENST00000589999.1	=	q1:ENSG00000266893|ENST00000589999|100|4.174390|3.669099|4.679681|29.326354|1269	q2:ENSG00000266893|ENST00000589999|100|0.053049|0.000000|0.128072|0.189529|1269
TCONS_00001181	XLOC_000912	CTD-2538C1.2|ENST00000592431.1	=	q1:cell_ployA.22314|ENST00000592431|100|2.646332|1.984749|3.307914|19.451327|568	q2:PH.9296|ENST00000592431|42|0.233577|0.000000|0.504587|0.931264|568
TCONS_00001182	XLOC_000914	CTD-2085J24.4|ENST00000586628.1	=	q1:cell_ployA.22329|ENST00000586628|100|0.166016|0.000000|0.361336|0.659424|495	q2:ENSG00000266930|ENST00000586628|100|0.086086|0.000000|0.258258|0.256615|495
TCONS_00001183	XLOC_000915	CTC-523E23.4|ENST00000587150.1	=	q1:cell_ployA.22358|ENST00000587150|68|0.150152|0.000000|0.322298|1.108067|-	-
TCONS_00001184	XLOC_000915	CTC-523E23.4|ENST00000590963.1	=	q1:cell_ployA.22358|ENST00000590963|100|0.219820|0.130088|0.309552|1.622189|-	-
TCONS_00001185	XLOC_000917	LINC00665|ENST00000591372.1	=	q1:cell_ployA.22464|ENST00000591372|47|0.656032|0.490486|0.821578|3.668046|2732	q2:PH.9370|ENST00000591372|80|0.117644|0.042686|0.192603|0.341349|2732
TCONS_00001186	XLOC_000918	AC074138.3|ENST00000590952.1	=	q1:cell_ployA.22477|cell_ployA.22477.1|100|0.722694|0.540214|0.905173|5.103638|1726	q2:ENSG00000225975|ENST00000590952|90|0.072591|0.000000|0.225837|0.249270|550
TCONS_00001187	XLOC_000918	AC074138.3|ENST00000433232.1	=	q1:cell_ployA.22477|ENST00000433232|71|0.511573|0.146454|0.876692|3.612711|554	q2:ENSG00000225975|ENST00000433232|100|0.080466|0.000000|0.230123|0.276311|554
TCONS_00001188	XLOC_000919	CTD-3220F14.1|ENST00000590889.1	=	q1:cell_ployA.22500|ENST00000590889|100|4.295849|3.296235|5.295462|14.113739|547	q2:ENSG00000267605|ENST00000590889|100|1.116851|0.615808|1.617893|2.399009|547
TCONS_00001189	XLOC_000919	CTD-3220F14.1|ENST00000586442.1	=	q1:cell_ployA.22500|ENST00000586442|13|0.579091|0.287123|0.871060|1.902568|813	q2:ENSG00000267605|ENST00000586442|8|0.092210|0.000000|0.215156|0.198068|813
TCONS_00001190	XLOC_000921	AC115522.3|ENST00000595680.1	=	q1:ENSG00000268601|ENST00000595680|100|0.486435|0.186518|0.786353|1.378937|556	q2:ENSG00000268601|ENST00000595680|100|0.178159|0.000000|0.383880|0.283762|556
TCONS_00001191	XLOC_000923	AC006262.5|ENST00000598518.1	=	q1:cell_ployA.22937|cell_ployA.22937.1|19|5.640679|5.056476|6.224881|39.382763|-	-
TCONS_00001192	XLOC_000923	AC006262.5|ENST00000599817.1	=	q1:cell_ployA.22937|ENST00000599817|100|29.186739|25.272351|33.101126|203.779442|-	-
TCONS_00001193	XLOC_000925	CTD-2545M3.8|ENST00000595005.1	=	q1:ENSG00000268518|ENST00000595005|100|0.119033|0.000000|0.256480|0.916398|-	-
TCONS_00001194	XLOC_000926	CTD-2568A17.1|ENST00000563228.1	=	q1:ENSG00000261341|ENST00000563228|100|0.114486|0.000000|0.276393|0.675969|-	-
TCONS_00001195	XLOC_000927	AC006272.2|ENST00000596964.1	=	q1:cell_ployA.23324|cell_ployA.23324.1|100|0.202148|0.103408|0.300889|1.473267|-	-
TCONS_00001196	XLOC_000927	AC006272.1|ENST00000594725.1	=	q1:cell_ployA.23325|ENST00000594725|24|0.274944|0.000000|0.579790|1.787826|423	q2:ENSG00000269483|ENST00000594725|100|0.088454|0.000000|0.265361|0.387755|423
TCONS_00001197	XLOC_000929	ZNF888|ENST00000596623.1	=	q1:cell_ployA.23497|ENST00000596623|100|0.949105|0.509380|1.388830|3.952520|551	q2:PH.9939|ENST00000596623|1|1.327046|0.786972|1.867119|4.507232|551
TCONS_00001198	XLOC_000930	CTD-2620I22.1|ENST00000600068.1	j	q1:cell_ployA.23505|ENST00000270443|48|2.719533|2.474953|2.964113|19.705373|-	-
TCONS_00001199	XLOC_000931	CTD-2245F17.9|ENST00000599803.1	=	q1:ENSG00000269758|ENST00000599803|100|0.521082|0.130815|0.911348|1.638893|507	q2:ENSG00000269758|ENST00000599803|100|1.405932|0.768244|2.043619|3.811368|507
TCONS_00001200	XLOC_000854	AC006273.5|ENST00000586061.1	=	-	q2:ENSG00000267530|ENST00000586061|100|0.037282|0.000000|0.107688|0.066463|-
TCONS_00001201	XLOC_000856	AC004221.2|ENST00000592843.1	=	-	q2:PH.8699|ENST00000592843|100|0.041937|0.000000|0.125812|0.183841|-
TCONS_00001202	XLOC_000857	AC005256.1|ENST00000586506.1	=	-	q2:PH.8722|ENST00000586506|100|0.274413|0.000000|1.040987|0.914237|-
TCONS_00001203	XLOC_000862	CTD-2006C1.2|ENST00000476474.1	j	-	q2:PH.9003|PH.9003.2|29|0.236979|0.026219|0.447739|0.726301|-
TCONS_00001204	XLOC_000863	CTC-548K16.1|ENST00000588275.1	=	-	q2:ENSG00000267147|ENST00000588275|100|0.010847|0.000000|0.046827|0.022824|-
TCONS_00001205	XLOC_000866	CTC-513N18.6|ENST00000598131.1	=	-	q2:ENSG00000269043|ENST00000598131|100|0.031302|0.000000|0.093907|0.053516|-
TCONS_00001206	XLOC_000867	CTC-459F4.3|ENST00000587188.1	=	-	q2:PH.9259|ENST00000587188|100|0.648177|0.327287|0.969067|2.320292|-
TCONS_00001207	XLOC_000871	CTC-523E23.6|ENST00000595783.1	=	-	q2:ENSG00000269037|ENST00000595783|100|0.017910|0.000000|0.053729|0.078510|-
TCONS_00001208	XLOC_000873	CTD-2162K18.5|ENST00000587413.1	=	-	q2:PH.9380|ENST00000587413|100|0.177145|0.000000|0.432151|0.548024|-
TCONS_00001209	XLOC_000877	AC006262.6|ENST00000593980.1	=	-	q2:PH.9606|ENST00000593980|72|0.016946|0.000000|0.050837|0.030581|-
TCONS_00001210	XLOC_000880	hsa-mir-125a|ENSG00000269959.1	x	-	q2:PH.9781|ENST00000576093|21|0.057034|0.000000|0.130193|0.206533|-
TCONS_00001211	XLOC_000880	-	u	-	q2:PH.9781|ENST00000572565|66|0.176907|0.038670|0.315143|0.640624|-
TCONS_00001212	XLOC_000882	CTD-2245F17.3|ENST00000597550.1	=	-	q2:PH.9801|ENST00000597550|9|0.072790|0.000000|0.234674|0.220172|-
TCONS_00001213	XLOC_000888	FAM138F|ENST00000586011.1	=	-	q2:ENSG00000233630|ENST00000586011|100|0.192074|0.000000|0.431196|0.812304|-
TCONS_00001214	XLOC_000897	AC004791.2|ENST00000590529.1	=	-	q2:ENSG00000267453|ENST00000590529|100|0.469039|0.000000|1.201402|1.166852|-
TCONS_00001215	XLOC_000900	-	u	-	q2:PH.9198|ENST00000601992|100|0.058612|0.000000|0.224392|0.111254|-
TCONS_00001216	XLOC_000901	RP11-678G14.3|ENST00000596996.1	=	-	q2:ENSG00000268555|ENST00000596996|100|0.021564|0.000000|0.064692|0.079406|-
TCONS_00001217	XLOC_000902	RP11-678G14.4|ENST00000594927.1	=	-	q2:PH.9215|ENST00000594927|100|0.029300|0.000000|0.067399|0.060083|-
TCONS_00001218	XLOC_000903	RP11-420K14.8|ENST00000593824.1	=	-	q2:ENSG00000268184|ENST00000593824|100|0.066530|0.000000|0.252380|0.113742|-
TCONS_00001219	XLOC_000904	AC003973.4|ENST00000596778.1	=	-	q2:ENSG00000269504|ENST00000596778|100|0.038895|0.000000|0.093901|0.073317|-
TCONS_00001220	XLOC_000905	CTD-2291D10.1|ENST00000564534.1	=	-	q2:PH.9239|ENST00000564534|100|0.014112|0.000000|0.053536|0.027097|-
TCONS_00001221	XLOC_000906	RP11-15H20.6|ENST00000596483.1	=	-	q2:PH.9248|ENST00000596483|77|0.397204|0.100313|0.694095|1.036673|-
TCONS_00001222	XLOC_000907	CTB-175P5.4|ENST00000600643.1	=	-	q2:PH.9250|ENST00000600643|100|0.054766|0.000000|0.112976|0.098192|-
TCONS_00001223	XLOC_000908	CTB-151G24.1|ENST00000589010.1	=	-	q2:ENSG00000267696|ENST00000589010|100|3.464637|1.103052|5.826222|13.008792|-
TCONS_00001224	XLOC_000911	AC005307.3|ENST00000592347.1	j	-	q2:PH.9261|PH.9261.3|40|0.361022|0.226870|0.495173|1.320183|-
TCONS_00001225	XLOC_000913	CTD-2538C1.3|ENST00000587554.1	=	-	q2:ENSG00000267567|ENST00000587554|100|0.067935|0.000000|0.203804|0.297805|-
TCONS_00001226	XLOC_000916	CTC-523E23.11|ENST00000603718.1	c	-	q2:PH.9312|PH.9312.1|100|1.270423|0.614379|1.926467|4.009791|-
TCONS_00001227	XLOC_000917	LINC00665|ENST00000590622.1	=	-	q2:PH.9370|ENST00000590622|78|0.114638|0.007628|0.221649|0.332627|-
TCONS_00001228	XLOC_000917	LINC00665|ENST00000438368.2	=	-	q2:PH.9370|ENST00000438368|100|0.146726|0.030018|0.263433|0.425729|-
TCONS_00001229	XLOC_000920	CTD-2528L19.6|ENST00000588040.1	=	-	q2:PH.9391|ENST00000588040|100|0.207397|0.021895|0.392898|0.792793|-
TCONS_00001230	XLOC_000922	-	u	-	q2:PH.9545|ENST00000446628|100|0.103695|0.045730|0.161659|0.227870|-
TCONS_00001231	XLOC_000924	CTB-60B18.10|ENST00000600007.1	=	-	q2:PH.9687|ENST00000600007|100|0.058441|0.000000|0.175322|0.125531|-
TCONS_00001232	XLOC_000928	CTD-3018O17.3|ENST00000596746.1	=	-	q2:PH.9792|ENST00000596746|72|0.024262|0.000000|0.072823|0.055306|-
TCONS_00001233	XLOC_000934	RP11-320M2.1|ENST00000547349.1	=	q1:cell_ployA.23908|cell_ployA.23908.2|40|0.347096|0.224536|0.469657|2.412818|2599	q2:ENSG00000257135|ENST00000547349|100|0.078924|0.000000|0.190540|0.254295|732
TCONS_00001234	XLOC_000935	AC007249.3|ENST00000404616.2	=	q1:ENSG00000217258|ENST00000404616|100|0.117628|0.000000|0.283980|0.694524|-	-
TCONS_00001235	XLOC_000936	AC096559.1|ENST00000451644.1	=	q1:cell_ployA.23939|ENST00000451644|49|0.154316|0.000000|0.343076|0.812602|623	q2:PH.10035|ENST00000451644|100|0.835198|0.412228|1.258169|3.600768|623
TCONS_00001236	XLOC_000936	AC096559.1|ENST00000412294.1	j	q1:cell_ployA.23939|cell_ployA.23939.3|100|0.317366|0.168317|0.466414|1.671193|-	-
TCONS_00001237	XLOC_000936	AC096559.1|ENST00000449986.1	=	q1:cell_ployA.23939|ENST00000449986|92|0.292441|0.000000|0.586314|1.539943|-	-
TCONS_00001238	XLOC_000940	LINC00954|ENST00000433669.1	=	q1:cell_ployA.23968|ENST00000433669|100|0.155166|0.088763|0.221570|0.583493|2472	q2:PH.10053|ENST00000433669|100|0.019817|0.000000|0.054141|0.038698|2472
TCONS_00001239	XLOC_000941	AC012457.2|ENST00000431650.1	=	q1:ENSG00000230452|ENST00000431650|100|0.112912|0.000000|0.300633|0.257579|466	q2:ENSG00000230452|ENST00000431650|100|0.097808|0.000000|0.293424|0.154354|466
TCONS_00001240	XLOC_000943	AC073218.2|ENST00000423663.1	=	q1:cell_ployA.24197|ENST00000423663|100|1.122991|0.828922|1.417059|2.825868|-	-
TCONS_00001241	XLOC_000944	AC006369.2|ENST00000419425.1	o	q1:cell_ployA.24216|cell_ployA.24216.2|100|1.143367|0.685997|1.600738|6.112241|-	-
TCONS_00001242	XLOC_000945	AC007246.3|ENST00000449569.1	=	q1:cell_ployA.24293|ENST00000449569|14|0.536620|0.412415|0.660825|3.035689|-	-
TCONS_00001243	XLOC_000945	AC007246.3|ENST00000445520.1	=	q1:cell_ployA.24293|ENST00000445520|100|3.905430|2.804776|5.006083|22.093217|499	q2:PH.10191|ENST00000445520|54|0.562372|0.082977|1.041767|1.994452|499
TCONS_00001244	XLOC_000947	AC007250.4|ENST00000454367.1	=	q1:ENSG00000225226|ENST00000454367|100|0.386913|0.182126|0.591701|1.409921|813	q2:ENSG00000225226|ENST00000454367|100|0.971429|0.578522|1.364336|2.572106|813
TCONS_00001245	XLOC_000949	AC007131.1|ENST00000409590.1	=	q1:cell_ployA.24510|ENST00000409590|100|0.242934|0.154227|0.331640|1.749503|-	-
TCONS_00001246	XLOC_000950	AC093159.1|ENST00000416845.1	=	q1:cell_ployA.24602|ENST00000416845|100|0.697369|0.187523|1.207215|4.528127|-	-
TCONS_00001247	XLOC_000952	AC074391.1|ENST00000536804.1	=	q1:ENSG00000204929|ENST00000536804|100|0.489148|0.066001|0.912295|2.492410|430	q2:PH.10292|ENST00000536804|100|0.335393|0.000000|0.724154|1.255606|430
TCONS_00001248	XLOC_000953	AC092669.3|ENST00000428647.1	=	q1:ENSG00000232164|ENST00000428647|100|14.303248|13.467941|15.138555|74.587522|1679	q2:ENSG00000232164|ENST00000428647|100|6.716779|6.125389|7.308169|25.198499|1679
TCONS_00001249	XLOC_000955	BOLA3-AS1|ENST00000423477.2	=	q1:cell_ployA.24823|cell_ployA.24823.2|25|1.279377|1.106554|1.452200|8.991874|-	-
TCONS_00001250	XLOC_000955	BOLA3-AS1|ENST00000533563.1	=	q1:cell_ployA.24823|ENST00000533563|24|1.258202|0.919257|1.597148|8.843052|1599	q2:PH.10361|ENST00000533563|74|0.250205|0.108845|0.391565|0.934611|1599
TCONS_00001251	XLOC_000956	AC104135.3|ENST00000377469.1	=	q1:cell_ployA.24845|ENST00000377469|100|0.445754|0.351256|0.540252|3.184053|-	-
TCONS_00001252	XLOC_000957	AC104135.4|ENST00000453951.1	=	q1:ENSG00000230836|ENST00000453951|100|0.136303|0.045434|0.227172|1.031590|-	-
TCONS_00001253	XLOC_000960	AC105053.3|ENST00000366278.2	=	q1:ENSG00000229498|ENST00000366278|100|0.236066|0.137458|0.334674|0.661359|1711	q2:ENSG00000229498|ENST00000366278|100|0.032290|0.000000|0.077075|0.063981|1711
TCONS_00001254	XLOC_000963	AC159540.2|ENST00000600136.1	=	q1:cell_ployA.25200|ENST00000600136|100|0.449784|0.205830|0.693739|2.634305|-	-
TCONS_00001255	XLOC_000965	AC108868.6|ENST00000451464.1	=	q1:ENSG00000232001|ENST00000451464|100|0.160655|0.000000|0.346163|0.845088|-	-
TCONS_00001256	XLOC_000966	AC096669.1|ENST00000443833.1	=	q1:ENSG00000225588|ENST00000443833|100|0.719669|0.132062|1.307277|5.406655|-	-
TCONS_00001257	XLOC_000967	AC108463.1|ENST00000451230.1	=	q1:ENSG00000230499|ENST00000451230|100|0.890893|0.376536|1.405250|6.386121|412	q2:ENSG00000230499|ENST00000451230|100|0.308359|0.000000|0.719504|1.043553|412
TCONS_00001258	XLOC_000969	AC017002.1|ENST00000455309.1	=	q1:ENSG00000240350|ENST00000455309|100|0.422792|0.204463|0.641120|3.077291|-	-
TCONS_00001259	XLOC_000971	AC012442.6|ENST00000436885.1	=	q1:cell_ployA.25535|cell_ployA.25535.1|100|0.260232|0.118434|0.402029|1.789337|-	-
TCONS_00001260	XLOC_000972	FAM138B|ENST00000446648.2	=	q1:cell_ployA.25560|ENST00000446648|100|0.827442|0.537907|1.116976|5.672302|-	-
TCONS_00001261	XLOC_000973	AC009404.2|ENST00000420330.1	=	q1:cell_ployA.25595|ENST00000420330|48|1.050845|0.896743|1.204946|7.427572|3090	q2:PH.10634|ENST00000420330|91|0.082564|0.032528|0.132601|0.272659|3090
TCONS_00001262	XLOC_000973	AC009404.2|ENST00000439955.1	=	q1:cell_ployA.25595|ENST00000439955|100|2.207532|1.747230|2.667835|15.603265|968	q2:PH.10634|ENST00000439955|100|0.091158|0.000000|0.193355|0.301039|968
TCONS_00001263	XLOC_000974	AC012363.13|ENST00000437837.1	=	q1:ENSG00000235840|ENST00000437837|100|0.100894|0.000000|0.243579|0.208501|-	-
TCONS_00001264	XLOC_000975	AC023347.1|ENST00000435352.1	=	q1:cell_ployA.25667|ENST00000435352|100|0.565728|0.259057|0.872399|2.828952|-	-
TCONS_00001265	XLOC_000975	AC023347.1|ENST00000419223.1	=	q1:cell_ployA.25667|ENST00000419223|23|0.127730|0.000000|0.308366|0.638719|440	q2:PH.10657|ENST00000419223|100|0.185671|0.000000|0.507262|0.477503|440
TCONS_00001266	XLOC_000976	AC068282.3|ENST00000433673.1	=	q1:cell_ployA.25672|ENST00000433673|100|0.170188|0.104683|0.235693|0.502035|2690	q2:ENSG00000236682|ENST00000433673|100|0.039719|0.001658|0.077780|0.094023|2690
TCONS_00001267	XLOC_000977	-	.	q1:cell_ployA.25728|ENST00000450440|15|0.773926|0.587644|0.960207|4.676660|1762	q2:PH.10691|ENST00000450440|30|1.348608|1.103427|1.593788|5.030439|1762
TCONS_00001268	XLOC_000978	-	.	q1:cell_ployA.25728|ENST00000430837|100|5.230021|4.311003|6.149038|31.603850|552	q2:PH.10691|ENST00000430837|100|4.567454|3.518095|5.616812|17.037052|552
TCONS_00001269	XLOC_000979	AC093838.7|ENST00000431979.1	=	q1:cell_ployA.25787|cell_ployA.25787.2|100|0.460216|0.381208|0.539224|3.282684|-	-
TCONS_00001270	XLOC_000981	AC114763.1|ENST00000412593.1	=	q1:ENSG00000230569|ENST00000412593|100|0.112761|0.008420|0.217101|0.517927|-	-
TCONS_00001271	XLOC_000982	TEX41|ENST00000596034.1	=	q1:cell_ployA.25916|ENST00000596034|100|0.175771|0.032255|0.319287|0.524675|-	-
TCONS_00001272	XLOC_000985	AC007405.6|ENST00000429172.1	=	q1:cell_ployA.26219|cell_ployA.26219.2|25|2.397773|1.794716|3.000831|16.949775|943	q2:PH.10897|ENST00000429172|100|0.498946|0.088205|0.909687|1.880288|561
TCONS_00001273	XLOC_000985	AC007405.6|ENST00000426475.1	=	q1:cell_ployA.26219|ENST00000426475|100|9.525565|8.358725|10.692405|67.335884|660	q2:PH.10897|ENST00000426475|66|0.328414|0.053724|0.603104|1.237635|660
TCONS_00001274	XLOC_000986	-	u	q1:cell_ployA.26227|cell_ployA.26227.1|100|7.143217|4.617709|9.668726|30.505970|-	-
TCONS_00001275	XLOC_000987	AC068039.4|ENST00000416361.1	=	q1:ENSG00000228389|ENST00000416361|100|2.326020|2.027623|2.624417|9.672681|2102	q2:ENSG00000228389|ENST00000416361|100|1.135981|0.891307|1.380655|3.485036|2102
TCONS_00001276	XLOC_000988	AC104801.1|ENST00000448117.1	=	q1:cell_ployA.26269|ENST00000448117|100|0.158839|0.029148|0.288531|1.040161|950	q2:ENSG00000236651|ENST00000448117|100|0.061144|0.000000|0.147615|0.268037|950
TCONS_00001277	XLOC_000989	AC104088.1|ENST00000445613.1	=	q1:ENSG00000232555|ENST00000445613|100|0.306604|0.051181|0.562027|1.121236|510	q2:ENSG00000232555|ENST00000445613|100|0.396677|0.045432|0.747922|1.159275|510
TCONS_00001278	XLOC_000990	AC018470.4|ENST00000420866.1	=	q1:cell_ployA.26315|ENST00000420866|100|0.558767|0.423268|0.694266|3.985500|-	-
TCONS_00001279	XLOC_000990	AC018470.4|ENST00000436820.1	=	q1:cell_ployA.26315|ENST00000436820|34|0.192774|0.069054|0.316493|1.374989|-	-
TCONS_00001280	XLOC_000991	AC010894.3|ENST00000417038.1	=	q1:ENSG00000226853|ENST00000417038|100|0.164528|0.000000|0.397205|1.181177|393	q2:ENSG00000226853|ENST00000417038|100|0.249979|0.000000|0.603502|1.095831|393
TCONS_00001281	XLOC_000996	AC064834.1|ENST00000413290.1	=	q1:ENSG00000224099|ENST00000413290|100|0.251642|0.106072|0.397212|0.961948|989	q2:PH.11026|ENST00000413290|100|0.131629|0.024965|0.238293|0.462441|989
TCONS_00001282	XLOC_000998	AC013448.1|ENST00000422118.1	=	q1:ENSG00000231189|ENST00000422118|100|0.604773|0.355219|0.854328|2.202778|808	q2:ENSG00000231189|ENST00000422118|100|0.026766|0.000000|0.080299|0.045761|808
TCONS_00001283	XLOC_000999	AC133528.2|ENST00000433036.1	=	q1:ENSG00000228989|ENST00000433036|100|9.225282|7.600897|10.849667|57.565449|415	q2:ENSG00000228989|ENST00000433036|100|0.247919|0.000000|0.582034|0.665668|415
TCONS_00001284	XLOC_001000	AC114730.2|ENST00000442867.1	=	q1:cell_ployA.27327|cell_ployA.27327.1|100|4.996385|4.440871|5.551900|35.643508|1448	q2:ENSG00000235151|ENST00000442867|100|0.322250|0.000000|0.644500|0.946474|571
TCONS_00001285	XLOC_001001	AC093642.3|ENST00000429456.1	j	q1:cell_ployA.27334|cell_ployA.27334.3|100|0.294160|0.177238|0.411082|2.036414|-	-
TCONS_00001286	XLOC_001001	AC093642.3|ENST00000429456.1	j	q1:cell_ployA.27334|cell_ployA.27334.2|39|0.113344|0.044051|0.182637|0.784658|-	-
TCONS_00001287	XLOC_001003	AC144450.2|ENST00000366424.2	=	q1:ENSG00000203635|ENST00000366424|100|0.239794|0.128496|0.351092|0.661481|1641	q2:ENSG00000203635|ENST00000366424|100|0.087438|0.016575|0.158301|0.247443|1641
TCONS_00001288	XLOC_001004	AC022311.1|ENST00000432314.1	=	q1:cell_ployA.23819|ENST00000432314|100|1.079067|0.624968|1.533167|4.197214|627	q2:PH.9998|ENST00000432314|100|0.125678|0.000000|0.303414|0.467447|627
TCONS_00001289	XLOC_001006	AC017076.5|ENST00000414795.1	=	q1:ENSG00000225964|ENST00000414795|100|0.157462|0.000000|0.349839|1.237369|-	-
TCONS_00001290	XLOC_001007	AC011747.4|ENST00000454224.1	=	q1:cell_ployA.23834|ENST00000454224|100|3.696298|3.527225|3.865370|18.480101|8839	q2:ENSG00000236008|ENST00000454224|100|0.489014|0.413867|0.564161|1.613991|8839
TCONS_00001291	XLOC_001013	AC097724.3|ENST00000444501.1	=	q1:ENSG00000226833|ENST00000444501|100|0.610188|0.330215|0.890161|2.729386|723	q2:ENSG00000226833|ENST00000444501|100|0.058465|0.000000|0.221786|0.092265|723
TCONS_00001292	XLOC_001014	AC016907.3|ENST00000455424.1	=	q1:cell_ployA.24122|ENST00000455424|100|0.100113|0.056220|0.144006|0.293241|-	-
TCONS_00001293	XLOC_001016	AC009229.6|ENST00000417213.1	=	q1:ENSG00000229160|ENST00000417213|100|0.102041|0.000000|0.306124|0.208134|-	-
TCONS_00001294	XLOC_001017	AC016995.3|ENST00000417039.1	=	q1:cell_ployA.24240|ENST00000417039|68|0.199303|0.075466|0.323140|1.011759|1156	q2:PH.10168|ENST00000417039|90|0.079036|0.000000|0.158317|0.239065|1156
TCONS_00001295	XLOC_001017	AC016995.3|ENST00000437979.1	=	q1:cell_ployA.24240|ENST00000437979|74|0.217778|0.000000|0.488722|1.105543|-	-
TCONS_00001296	XLOC_001017	AC016995.3|ENST00000421463.1	=	q1:cell_ployA.24240|ENST00000421463|100|0.294633|0.076002|0.513264|1.495698|-	-
TCONS_00001297	XLOC_001020	AC016912.3|ENST00000418415.1	j	q1:cell_ployA.24356|cell_ployA.24356.1|100|0.227677|0.155679|0.299675|1.670591|-	-
TCONS_00001298	XLOC_001022	AC007386.2|ENST00000449259.1	=	q1:ENSG00000237638|ENST00000449259|100|0.108428|0.056368|0.160487|0.316661|2928	q2:ENSG00000237638|ENST00000449259|100|0.015007|0.000000|0.035433|0.030042|2928
TCONS_00001299	XLOC_001024	AC007389.3|ENST00000420724.1	=	q1:ENSG00000235725|ENST00000420724|100|0.534744|0.368596|0.700891|1.836422|1656	q2:ENSG00000235725|ENST00000420724|100|0.765888|0.519895|1.011882|1.937949|1656
TCONS_00001300	XLOC_001026	AC104135.2|ENST00000418001.1	=	q1:ENSG00000236209|ENST00000418001|100|0.118052|0.000000|0.259133|0.338430|763	q2:ENSG00000236209|ENST00000418001|100|0.150377|0.000000|0.314250|0.268627|763
TCONS_00001301	XLOC_001029	-	.	q1:cell_ployA.25089|ENST00000436174|36|1.014231|0.745485|1.282977|6.258175|1145	q2:PH.10457|ENST00000436174|100|0.385319|0.197108|0.573529|1.399859|1145
TCONS_00001302	XLOC_001030	LINC00342|ENST00000448494.1	=	q1:cell_ployA.25117|ENST00000448494|100|0.876536|0.691652|1.061419|5.927948|-	-
TCONS_00001303	XLOC_001032	AC159540.1|ENST00000598512.1	=	q1:cell_ployA.25199|cell_ployA.25199.2|60|0.146888|0.087681|0.206095|0.860295|3002	q2:PH.10498|PH.10498.2|28|0.215182|0.121841|0.308523|0.841541|2676
TCONS_00001304	XLOC_001032	AC159540.1|ENST00000598560.1	=	q1:cell_ployA.25199|cell_ployA.25199.1|100|0.246164|0.160501|0.331828|1.441739|2273	q2:PH.10498|ENST00000598560|100|0.778907|0.450172|1.107642|3.046176|784
TCONS_00001305	XLOC_001033	AC108868.5|ENST00000431411.1	=	q1:ENSG00000231505|ENST00000431411|100|0.143335|0.000000|0.308843|0.535993|554	q2:PH.10559|ENST00000431411|84|0.464590|0.157555|0.771625|1.792652|554
TCONS_00001306	XLOC_001034	AC096669.2|ENST00000414300.1	=	q1:cell_ployA.25334|ENST00000414300|100|0.515929|0.219220|0.812638|3.285709|-	-
TCONS_00001307	XLOC_001035	-	u	q1:cell_ployA.25361|cell_ployA.25361.1|100|1.768049|1.501505|2.034592|12.638444|-	-
TCONS_00001308	XLOC_001037	AC096655.2|ENST00000594764.1	=	q1:cell_ployA.25359|ENST00000594764|100|0.344304|0.115444|0.573163|0.845129|-	-
TCONS_00001309	XLOC_001038	LINC00116|ENST00000426713.1	=	q1:cell_ployA.25412|ENST00000426713|100|17.643051|15.366556|19.919546|111.468169|461	q2:PH.10576|ENST00000426713|100|1.181792|0.571517|1.792067|3.764586|461
TCONS_00001310	XLOC_001039	AC112229.7|ENST00000436665.2	=	q1:ENSG00000175772|ENST00000436665|100|0.424676|0.296124|0.553228|1.859112|2244	q2:ENSG00000175772|ENST00000436665|100|0.213516|0.131347|0.295685|0.694592|2244
TCONS_00001311	XLOC_001040	MIR4435-1HG|ENST00000439362.1	j	q1:cell_ployA.25480|cell_ployA.25480.7|16|13.489870|12.638881|14.340858|75.883924|-	-
TCONS_00001312	XLOC_001040	MIR4435-1HG|ENST00000409569.2	=	q1:cell_ployA.25480|ENST00000409569|100|84.373717|80.234285|88.513150|474.623471|514	q2:PH.10602|ENST00000409569|42|21.839694|19.105095|24.574294|80.551860|514
TCONS_00001313	XLOC_001040	AC017002.2|ENST00000432268.1	=	q1:ENSG00000224959|ENST00000432268|100|1.988374|1.549257|2.427492|13.449086|-	-
TCONS_00001314	XLOC_001041	AC079922.3|ENST00000457336.1	=	q1:cell_ployA.25533|ENST00000457336|73|0.247301|0.114499|0.380103|1.809816|2022	q2:ENSG00000237753|ENST00000457336|100|0.051779|0.000000|0.103557|0.201446|2022
TCONS_00001315	XLOC_001041	AC079922.3|ENST00000457336.1	j	q1:cell_ployA.25533|cell_ployA.25533.3|83|0.281423|0.160697|0.402148|2.059526|-	-
TCONS_00001316	XLOC_001043	-	.	q1:cell_ployA.25568|ENST00000416673|28|1.532845|1.231823|1.833866|10.063373|2078	q2:PH.10621|ENST00000416673|55|0.336507|0.173028|0.499986|1.174453|2078
TCONS_00001317	XLOC_001045	AC024704.2|ENST00000435407.1	=	q1:cell_ployA.25601|ENST00000435407|30|0.158506|0.000000|0.382668|1.098244|-	-
TCONS_00001318	XLOC_001045	AC104653.1|ENST00000420579.1	=	q1:cell_ployA.25601|ENST00000420579|29|0.155321|0.000000|0.355471|1.076174|578	q2:PH.10622|ENST00000420579|100|0.059721|0.000000|0.226552|0.261799|578
TCONS_00001319	XLOC_001045	AC104653.1|ENST00000446401.1	=	q1:cell_ployA.25601|ENST00000446401|100|0.533716|0.071332|0.996101|3.697970|-	-
TCONS_00001320	XLOC_001046	-	.	q1:cell_ployA.25699|ENST00000449170|31|0.396627|0.302849|0.490405|1.996887|3793	q2:PH.10686|ENST00000449170|32|0.347932|0.242883|0.452980|1.284000|3793
TCONS_00001321	XLOC_001047	-	u	q1:cell_ployA.25712|ENST00000424873|100|1.832216|1.509895|2.154538|10.644926|-	-
TCONS_00001322	XLOC_001049	AC097721.2|ENST00000414911.1	j	q1:cell_ployA.25843|cell_ployA.25843.4|15|0.217393|0.035857|0.398929|1.421604|-	-
TCONS_00001323	XLOC_001049	AC097721.2|ENST00000414911.1	j	q1:cell_ployA.25843|cell_ployA.25843.5|10|0.147626|0.047992|0.247260|0.965376|-	-
TCONS_00001324	XLOC_001050	AC093375.1|ENST00000428651.1	=	q1:cell_ployA.25994|cell_ployA.25994.3|100|1.147480|0.986607|1.308353|8.451017|3046	q2:PH.10809|ENST00000428651|48|0.016579|0.000000|0.055410|0.072679|1603
TCONS_00001325	XLOC_001051	AC019186.1|ENST00000447019.1	=	q1:cell_ployA.26038|ENST00000447019|100|0.598118|0.266342|0.929895|4.551469|545	q2:ENSG00000234584|ENST00000447019|100|0.063081|0.000000|0.189244|0.270999|545
TCONS_00001326	XLOC_001053	AC007405.4|ENST00000442456.1	=	q1:cell_ployA.26229|ENST00000442456|100|1.377007|1.145042|1.608971|8.184180|2026	q2:PH.10896|ENST00000442456|100|0.158329|0.058936|0.257722|0.522284|2026
TCONS_00001327	XLOC_001054	AC017048.3|ENST00000339037.3	=	q1:ENSG00000163364|ENST00000339037|100|2.117471|1.595769|2.639172|7.420161|838	q2:ENSG00000163364|ENST00000339037|100|1.563438|1.091047|2.035829|4.768662|838
TCONS_00001328	XLOC_001055	AC009478.1|ENST00000429816.1	=	q1:ENSG00000225258|ENST00000429816|100|0.353738|0.087576|0.619901|0.989513|562	q2:ENSG00000225258|ENST00000429816|100|0.267623|0.035995|0.499250|0.596645|562
TCONS_00001329	XLOC_001056	AC104076.3|ENST00000428080.1	=	q1:ENSG00000236153|ENST00000428080|100|0.223938|0.000000|0.671815|1.766966|-	-
TCONS_00001330	XLOC_001057	AC097500.2|ENST00000427108.1	=	q1:cell_ployA.26494|ENST00000427108|100|0.278143|0.081466|0.474820|1.729977|-	-
TCONS_00001331	XLOC_001060	AC007879.2|ENST00000448786.1	j	q1:cell_ployA.26913|cell_ployA.26913.1|100|0.302737|0.203198|0.402276|2.157709|-	-
TCONS_00001332	XLOC_001061	AC012668.1|ENST00000431727.2	=	q1:ENSG00000234938|ENST00000431727|100|0.263287|0.023408|0.503165|0.698022|-	-
TCONS_00001333	XLOC_001063	AC098823.3|ENST00000415174.1	=	q1:ENSG00000226125|ENST00000415174|100|0.151014|0.084639|0.217389|0.454633|2609	q2:ENSG00000226125|ENST00000415174|100|0.018365|0.000000|0.046185|0.033611|2609
TCONS_00001334	XLOC_001065	AC010148.1|ENST00000427619.1	=	q1:cell_ployA.27221|ENST00000427619|52|0.100455|0.000000|0.224480|0.363806|-	-
TCONS_00001335	XLOC_001065	AC010148.1|ENST00000435896.1	=	q1:cell_ployA.27221|ENST00000435896|100|0.193712|0.000000|0.412561|0.701541|-	-
TCONS_00001336	XLOC_000932	AC079779.6|ENST00000430529.1	=	-	q2:PH.9972|ENST00000430529|100|0.021832|0.000000|0.082820|0.095705|-
TCONS_00001337	XLOC_000933	RP11-521D12.1|ENST00000478468.1	=	-	q2:PH.10012|ENST00000478468|100|0.037795|0.000000|0.113386|0.165684|-
TCONS_00001338	XLOC_000936	AC096559.1|ENST00000438292.1	=	-	q2:PH.10035|ENST00000438292|66|0.548076|0.116315|0.979836|2.362903|-
TCONS_00001339	XLOC_000937	AC092635.1|ENST00000434509.1	=	-	q2:ENSG00000229370|ENST00000434509|100|0.098329|0.000000|0.294987|0.431045|-
TCONS_00001340	XLOC_000938	AC016730.1|ENST00000420828.1	=	-	q2:ENSG00000227718|ENST00000420828|100|0.130727|0.000000|0.281678|0.550147|-
TCONS_00001341	XLOC_000939	AC008278.2|ENST00000438178.1	=	-	q2:ENSG00000234022|ENST00000438178|100|0.095532|0.000000|0.286595|0.418782|-
TCONS_00001342	XLOC_000942	AC074117.10|ENST00000453289.1	=	-	q2:PH.10134|PH.10134.2|100|2.943055|2.512739|3.373371|10.380865|-
TCONS_00001343	XLOC_000944	AC006369.2|ENST00000419425.1	j	-	q2:PH.10165|PH.10165.1|62|0.765659|0.234849|1.296468|2.876541|-
TCONS_00001344	XLOC_000945	AC007246.3|ENST00000422128.1	=	-	q2:PH.10191|ENST00000422128|35|0.358551|0.062854|0.654249|1.271602|-
TCONS_00001345	XLOC_000946	SLC8A1-AS1|ENST00000439606.1	=	-	q2:PH.10189|ENST00000439606|100|0.062501|0.000000|0.237097|0.143842|-
TCONS_00001346	XLOC_000948	AC007092.1|ENST00000452840.1	=	-	q2:PH.10256|ENST00000452840|26|0.020271|0.000000|0.043011|0.052927|-
TCONS_00001347	XLOC_000948	AC007092.1|ENST00000449448.2	=	-	q2:PH.10256|ENST00000449448|100|0.077214|0.000000|0.235981|0.201609|-
TCONS_00001348	XLOC_000951	AC074289.1|ENST00000451350.1	=	-	q2:PH.10280|ENST00000451350|100|0.059402|0.000000|0.124204|0.193697|-
TCONS_00001349	XLOC_000954	AC023115.1|ENST00000594329.1	=	-	q2:PH.10301|ENST00000594329|100|0.100745|0.000000|0.234397|0.186959|-
TCONS_00001350	XLOC_000954	AC023115.2|ENST00000598583.1	=	-	q2:PH.10299|ENST00000598583|100|0.045254|0.000000|0.171672|0.070425|-
TCONS_00001351	XLOC_000955	BOLA3-AS1|ENST00000529783.1	=	-	q2:PH.10361|ENST00000529783|100|0.336892|0.000000|0.677881|1.258416|-
TCONS_00001352	XLOC_000958	-	u	-	q2:PH.10391|PH.10391.1|36|0.693068|0.343369|1.042766|2.680286|-
TCONS_00001353	XLOC_000958	-	u	-	q2:PH.10391|PH.10391.2|100|1.932109|1.001854|2.862364|7.472004|-
TCONS_00001354	XLOC_000959	-	u	-	q2:PH.10397|PH.10397.2|100|3.962024|2.830155|5.093893|15.738371|-
TCONS_00001355	XLOC_000959	-	u	-	q2:PH.10397|PH.10397.1|9|0.361989|0.000000|0.809124|1.437933|-
TCONS_00001356	XLOC_000961	AC105053.4|ENST00000455121.3	=	-	q2:PH.10420|ENST00000455121|100|0.039343|0.000000|0.149249|0.172469|-
TCONS_00001357	XLOC_000962	-	u	-	q2:PH.10450|ENST00000454490|54|0.221558|0.069230|0.373886|0.879670|-
TCONS_00001358	XLOC_000964	AC017099.3|ENST00000596356.1	=	-	q2:PH.10501|ENST00000596356|28|0.046801|0.000000|0.140404|0.106001|-
TCONS_00001359	XLOC_000964	AC017099.3|ENST00000594273.1	=	-	q2:PH.10501|ENST00000594273|100|0.164466|0.000000|0.369337|0.372501|-
TCONS_00001360	XLOC_000965	AC108868.6|ENST00000451464.1	j	-	q2:PH.10558|PH.10558.1|100|1.310826|0.660148|1.961504|5.057913|-
TCONS_00001361	XLOC_000968	AC068491.2|ENST00000438897.1	=	-	q2:PH.10607|ENST00000438897|100|0.050576|0.000000|0.151727|0.095335|-
TCONS_00001362	XLOC_000970	AC017002.4|ENST00000426124.1	=	-	q2:PH.10599|ENST00000426124|100|0.037481|0.000000|0.112442|0.105154|-
TCONS_00001363	XLOC_000972	FAM138B|ENST00000446648.2	j	-	q2:PH.10617|ENST00000432583|100|0.022904|0.000000|0.078371|0.087350|-
TCONS_00001364	XLOC_000980	-	u	-	q2:PH.10747|PH.10747.1|100|2.712605|1.146482|4.278728|10.969675|-
TCONS_00001365	XLOC_000983	-	u	-	q2:PH.10806|PH.10806.1|100|1.166893|0.519617|1.814168|5.052349|-
TCONS_00001366	XLOC_000984	-	u	-	q2:PH.10832|PH.10832.1|100|31.388586|27.501769|35.275403|113.813906|-
TCONS_00001367	XLOC_000992	AC104820.2|ENST00000435411.1	=	-	q2:PH.10965|ENST00000435411|10|0.013319|0.000000|0.039957|0.058386|-
TCONS_00001368	XLOC_000992	AC104820.2|ENST00000428474.1	=	-	q2:PH.10965|ENST00000428474|100|0.137230|0.000000|0.351502|0.601574|-
TCONS_00001369	XLOC_000993	AC093388.3|ENST00000457407.1	=	-	q2:PH.11008|ENST00000457407|100|0.223699|0.000000|0.540057|0.505024|-
TCONS_00001370	XLOC_000994	-	u	-	q2:PH.11022|PH.11022.1|69|1.102523|0.466805|1.738241|4.467423|-
TCONS_00001371	XLOC_000994	-	u	-	q2:PH.11022|PH.11022.2|77|1.239410|0.565498|1.913321|5.022087|-
TCONS_00001372	XLOC_000994	-	u	-	q2:PH.11022|PH.11022.3|100|1.608263|0.879350|2.337176|6.516681|-
TCONS_00001373	XLOC_000995	-	u	-	q2:PH.11025|PH.11025.1|100|3.216476|2.341062|4.091890|12.337558|-
TCONS_00001374	XLOC_000997	RP11-13J8.1|ENST00000448256.1	=	-	q2:ENSG00000232719|ENST00000448256|100|0.025334|0.000000|0.077919|0.063620|-
TCONS_00001375	XLOC_001001	AC131097.3|ENST00000439601.1	=	-	q2:PH.11335|ENST00000439601|46|0.169228|0.000000|0.450224|0.530419|-
TCONS_00001376	XLOC_001001	AC093642.3|ENST00000429456.1	=	-	q2:PH.11335|ENST00000429456|16|0.025149|0.000000|0.068707|0.109803|-
TCONS_00001377	XLOC_001001	AC093642.3|ENST00000426962.1	=	-	q2:PH.11335|ENST00000426962|100|0.158214|0.000000|0.381962|0.690788|-
TCONS_00001378	XLOC_001001	AC093642.3|ENST00000451070.1	=	-	q2:PH.11335|ENST00000451070|40|0.063351|0.000000|0.242535|0.276601|-
TCONS_00001379	XLOC_001002	-	u	-	q2:PH.11333|PH.11333.10|100|6.145277|4.511331|7.779224|21.911510|-
TCONS_00001380	XLOC_001005	AC105253.1|ENST00000448901.1	=	-	q2:ENSG00000227007|ENST00000448901|100|0.024621|0.000000|0.052494|0.051037|-
TCONS_00001381	XLOC_001008	AC096559.1|ENST00000438292.1	i	-	q2:PH.10039|PH.10039.1|100|3.005461|1.193100|4.817822|11.558102|-
TCONS_00001382	XLOC_001009	AC068286.1|ENST00000416173.1	=	-	q2:ENSG00000235127|ENST00000416173|100|0.087917|0.000000|0.263750|0.169576|-
TCONS_00001383	XLOC_001010	AC008278.3|ENST00000431117.1	=	-	q2:ENSG00000224194|ENST00000431117|100|0.116995|0.000000|0.282451|0.217970|-
TCONS_00001384	XLOC_001011	AC092594.1|ENST00000432142.1	=	-	q2:PH.10047|ENST00000432142|100|0.371457|0.047326|0.695587|1.115932|-
TCONS_00001385	XLOC_001012	AC010096.1|ENST00000443897.1	=	-	q2:ENSG00000234597|ENST00000443897|100|0.093062|0.016764|0.169361|0.302272|-
TCONS_00001386	XLOC_001015	LINC00211|ENST00000446799.1	=	-	q2:PH.10163|ENST00000446799|100|0.043078|0.000000|0.163417|0.088755|-
TCONS_00001387	XLOC_001017	AC016995.3|ENST00000413227.1	=	-	q2:PH.10168|ENST00000413227|100|0.087966|0.000000|0.335811|0.266075|-
TCONS_00001388	XLOC_001018	AC016735.2|ENST00000422351.1	=	-	q2:ENSG00000231826|ENST00000422351|31|0.014727|0.000000|0.043625|0.040801|-
TCONS_00001389	XLOC_001018	AC016735.2|ENST00000425212.1	=	-	q2:ENSG00000231826|ENST00000425212|100|0.047614|0.000000|0.136086|0.131914|-
TCONS_00001390	XLOC_001019	AC009236.1|ENST00000427020.1	=	-	q2:PH.10202|ENST00000427020|68|0.028454|0.000000|0.108287|0.080142|-
TCONS_00001391	XLOC_001019	AC009236.1|ENST00000430650.1	=	-	q2:PH.10202|ENST00000430650|100|0.041693|0.000000|0.126818|0.117430|-
TCONS_00001392	XLOC_001021	AC079807.4|ENST00000447571.1	=	-	q2:PH.10221|ENST00000447571|100|0.012296|0.000000|0.046645|0.021022|-
TCONS_00001393	XLOC_001023	AC012370.3|ENST00000600508.1	=	-	q2:PH.10294|ENST00000600508|100|0.023453|0.000000|0.089431|0.040096|-
TCONS_00001394	XLOC_001025	AC016700.5|ENST00000414141.1	=	-	q2:ENSG00000231327|ENST00000414141|100|0.120415|0.000000|0.290707|0.356308|-
TCONS_00001395	XLOC_001027	AC084149.2|ENST00000437233.1	=	-	q2:ENSG00000227088|ENST00000437233|100|0.098438|0.000000|0.423014|0.153190|-
TCONS_00001396	XLOC_001028	-	u	-	q2:PH.10392|PH.10392.1|100|4.503587|2.436322|6.570853|16.208490|-
TCONS_00001397	XLOC_001028	-	u	-	q2:PH.10392|PH.10392.3|45|2.034812|0.640401|3.429222|7.323323|-
TCONS_00001398	XLOC_001028	-	u	-	q2:PH.10392|PH.10392.4|32|1.441828|0.293881|2.589775|5.189163|-
TCONS_00001399	XLOC_001031	AC021188.4|ENST00000421534.1	=	-	q2:ENSG00000230747|ENST00000421534|100|0.045622|0.000000|0.136866|0.199993|-
TCONS_00001400	XLOC_001036	-	u	-	q2:PH.10566|PH.10566.2|65|3.244587|2.463411|4.025763|13.145633|-
TCONS_00001401	XLOC_001036	-	u	-	q2:PH.10566|PH.10566.3|39|1.972387|0.977439|2.967334|7.991239|-
TCONS_00001402	XLOC_001037	AC096655.2|ENST00000593452.1	=	-	q2:PH.10563|ENST00000593452|100|0.014567|0.000000|0.132929|0.026055|-
TCONS_00001403	XLOC_001040	MIR4435-1HG|ENST00000451884.1	=	-	q2:PH.10602|ENST00000451884|35|18.215501|15.183585|21.247417|67.184661|-
TCONS_00001404	XLOC_001040	MIR4435-1HG|ENST00000432818.1	=	-	q2:PH.10602|ENST00000432818|24|12.526501|10.387160|14.665842|46.201790|-
TCONS_00001405	XLOC_001042	RP11-395L14.4|ENST00000416758.1	=	-	q2:ENSG00000231943|ENST00000416758|100|0.014455|0.000000|0.217302|0.032316|-
TCONS_00001406	XLOC_001044	AC017074.2|ENST00000424612.1	=	-	q2:ENSG00000227359|ENST00000424612|100|0.110707|0.000000|0.267270|0.465893|-
TCONS_00001407	XLOC_001046	-	u	-	q2:PH.10686|ENST00000325390|23|0.252308|0.158865|0.345751|0.931113|-
TCONS_00001408	XLOC_001047	-	u	-	q2:PH.10694|ENST00000430785|31|0.362648|0.238604|0.486692|1.357360|-
TCONS_00001409	XLOC_001048	AC103564.7|ENST00000437330.1	=	-	q2:ENSG00000229203|ENST00000437330|100|0.065203|0.000000|0.195609|0.285830|-
TCONS_00001410	XLOC_001049	AC097721.2|ENST00000414911.1	=	-	q2:ENSG00000228043|ENST00000414911|100|0.158535|0.000000|0.317070|0.694970|-
TCONS_00001411	XLOC_001050	AC093375.1|ENST00000448255.1	=	-	q2:PH.10809|ENST00000448255|100|0.034346|0.000000|0.112671|0.150564|-
TCONS_00001412	XLOC_001052	AC092684.1|ENST00000429636.1	=	-	q2:ENSG00000237844|ENST00000429636|100|0.030876|0.000000|0.084773|0.061359|-
TCONS_00001413	XLOC_001058	AC068718.1|ENST00000434418.1	j	-	q2:PH.10983|PH.10983.3|31|0.734950|0.360707|1.109192|2.716353|-
TCONS_00001414	XLOC_001058	AC068718.1|ENST00000434418.1	j	-	q2:PH.10983|PH.10983.4|100|2.386248|1.702862|3.069634|8.819503|-
TCONS_00001415	XLOC_001059	-	u	-	q2:PH.11054|PH.11054.1|100|1.911556|0.889786|2.933325|6.368562|-
TCONS_00001416	XLOC_001062	LINC00607|ENST00000423530.1	=	-	q2:PH.11151|ENST00000423530|100|0.012092|0.000000|0.045872|0.024119|-
TCONS_00001417	XLOC_001064	AC105344.2|ENST00000414876.1	=	-	q2:PH.11248|ENST00000414876|100|0.019053|0.000000|0.044328|0.083520|-
TCONS_00001418	XLOC_001065	AC010148.1|ENST00000413842.1	=	-	q2:PH.11279|ENST00000413842|17|0.037264|0.000000|0.095969|0.106065|-
TCONS_00001419	XLOC_001065	AC010148.1|ENST00000434572.1	=	-	q2:PH.11279|ENST00000434572|100|0.213453|0.000000|0.458106|0.607545|-
TCONS_00001420	XLOC_001066	RP4-686C3.7|ENST00000418739.1	=	q1:cell_ployA.27443|ENST00000418739|100|0.219322|0.068031|0.370612|0.694035|-	-
TCONS_00001421	XLOC_001068	RP13-401N8.1|ENST00000376445.3	=	q1:cell_ployA.27665|ENST00000376445|100|0.133827|0.000000|0.393406|0.519595|-	-
TCONS_00001422	XLOC_001072	SNHG11|ENST00000400436.2	=	q1:cell_ployA.27928|ENST00000400436|23|0.756435|0.583756|0.929114|5.308126|2652	q2:PH.11592|ENST00000400436|40|0.114699|0.037833|0.191565|0.438752|2652
TCONS_00001423	XLOC_001072	SNHG11|ENST00000434729.1	=	q1:cell_ployA.27928|ENST00000434729|54|1.734549|1.257438|2.211660|12.171835|1058	q2:PH.11592|ENST00000434729|47|0.134787|0.000000|0.279703|0.515594|1058
TCONS_00001424	XLOC_001072	SNHG11|ENST00000442419.1	=	q1:cell_ployA.27928|ENST00000442419|77|2.475322|1.795886|3.154758|17.370059|-	-
TCONS_00001425	XLOC_001073	OSER1-AS1|ENST00000439943.1	=	q1:cell_ployA.27974|ENST00000439943|100|0.377334|0.187346|0.567322|2.557729|-	-
TCONS_00001426	XLOC_001073	OSER1-AS1|ENST00000442383.1	=	q1:cell_ployA.27974|ENST00000442383|97|0.367123|0.180245|0.554002|2.488518|-	-
TCONS_00001427	XLOC_001073	OSER1-AS1|ENST00000435163.1	=	q1:cell_ployA.27974|cell_ployA.27974.4|100|0.376897|0.220639|0.533155|2.554765|-	-
TCONS_00001428	XLOC_001075	RP11-290F20.1|ENST00000457853.1	=	q1:cell_ployA.28137|ENST00000457853|100|0.149104|0.026484|0.271725|1.084457|-	-
TCONS_00001429	XLOC_001076	RP4-723E3.1|ENST00000454600.1	j	q1:cell_ployA.28206|cell_ployA.28206.1|100|3.825272|2.297451|5.353093|22.398260|-	-
TCONS_00001430	XLOC_001076	RP4-723E3.1|ENST00000454600.1	j	q1:cell_ployA.28206|cell_ployA.28206.2|42|1.621098|0.833231|2.408965|9.492076|-	-
TCONS_00001431	XLOC_001076	RP4-723E3.1|ENST00000454600.1	=	q1:cell_ployA.28206|ENST00000454600|23|0.893119|0.515708|1.270529|5.229512|745	q2:PH.11689|ENST00000454600|100|0.420420|0.175711|0.665128|1.645179|745
TCONS_00001432	XLOC_001076	RP4-723E3.1|ENST00000428009.1	=	q1:cell_ployA.28206|ENST00000428009|6|0.232159|0.170931|0.293386|1.359367|4390	q2:PH.11689|ENST00000428009|4|0.018029|0.000000|0.041315|0.070552|4390
TCONS_00001433	XLOC_001077	RP4-715N11.2|ENST00000421642.1	=	q1:cell_ployA.28190|ENST00000421642|39|0.112156|0.000000|0.290626|0.631512|-	-
TCONS_00001434	XLOC_001077	RP4-715N11.2|ENST00000413070.1	=	q1:cell_ployA.28190|ENST00000413070|100|0.286800|0.030162|0.543437|1.614867|-	-
TCONS_00001435	XLOC_001077	RP4-715N11.2|ENST00000425279.1	=	q1:cell_ployA.28190|ENST00000425279|42|0.121425|0.000000|0.463325|0.683703|-	-
TCONS_00001436	XLOC_001077	RP4-715N11.2|ENST00000422666.1	=	q1:cell_ployA.28190|ENST00000422666|59|0.170452|0.000000|0.435235|0.959757|-	-
TCONS_00001437	XLOC_001078	RP11-560A15.3|ENST00000366097.2	=	q1:ENSG00000203266|ENST00000366097|100|0.130419|0.011754|0.249085|0.330520|770	q2:ENSG00000203266|ENST00000366097|100|0.029680|0.000000|0.088489|0.059850|770
TCONS_00001438	XLOC_001080	CTD-3184A7.4|ENST00000449500.1	=	q1:cell_ployA.28362|ENST00000449500|69|1.327280|0.786829|1.867730|8.781243|-	-
TCONS_00001439	XLOC_001080	CTD-3184A7.4|ENST00000411579.1	=	q1:cell_ployA.28362|ENST00000411579|100|1.923400|1.130534|2.716266|12.725157|-	-
TCONS_00001440	XLOC_001081	RP5-1103G7.4|ENST00000414676.1	=	q1:cell_ployA.27347|ENST00000414676|18|1.272824|0.768785|1.776863|9.295567|750	q2:PH.11340|ENST00000414676|100|0.420446|0.174924|0.665968|1.614256|750
TCONS_00001441	XLOC_001085	LINC00656|ENST00000443744.1	=	q1:cell_ployA.27633|ENST00000443744|100|0.399346|0.251476|0.547216|2.723846|1896	q2:PH.11468|ENST00000443744|38|0.096879|0.000000|0.203373|0.317552|1896
TCONS_00001442	XLOC_001086	RP3-322G13.5|ENST00000452395.1	=	q1:cell_ployA.27634|ENST00000452395|100|0.131825|0.000000|0.318608|0.755348|-	-
TCONS_00001443	XLOC_001087	RP4-760C5.3|ENST00000448580.1	=	q1:ENSG00000231081|ENST00000448580|100|0.644372|0.299941|0.988803|3.550161|-	-
TCONS_00001444	XLOC_001088	-	.	q1:ENSG00000240108|ENST00000478176|100|3.015046|2.043557|3.986534|11.790265|406	q2:ENSG00000240108|ENST00000478176|100|3.708511|2.232395|5.184627|14.060219|406
TCONS_00001445	XLOC_001089	RP13-329D4.3|ENST00000416563.1	=	q1:cell_ployA.27683|ENST00000416563|100|0.356421|0.000000|0.860211|1.009178|271	q2:ENSG00000230440|ENST00000416563|100|0.470745|0.000000|1.136480|1.062757|271
TCONS_00001446	XLOC_001090	MIR663A|ENST00000601079.1	=	q1:cell_ployA.27696|ENST00000601079|73|0.371176|0.047510|0.694842|1.068830|613	q2:PH.11498|ENST00000601079|100|2.715635|1.648742|3.782529|5.802904|613
TCONS_00001447	XLOC_001091	RP4-610C12.4|ENST00000380888.3	=	q1:cell_ployA.27692|ENST00000380888|100|0.186854|0.120802|0.252905|1.049767|3328	q2:ENSG00000205611|ENST00000380888|100|0.055619|0.016315|0.094924|0.115408|3328
TCONS_00001448	XLOC_001092	RP4-610C12.3|ENST00000454331.1	=	q1:ENSG00000225490|ENST00000454331|100|1.262840|0.780465|1.745216|8.192586|553	q2:ENSG00000225490|ENST00000454331|100|0.191858|0.000000|0.413395|0.510234|553
TCONS_00001449	XLOC_001093	RP4-564F22.5|ENST00000422519.1	=	q1:cell_ployA.27920|ENST00000422519|64|0.203629|0.112118|0.295139|1.297138|2004	q2:ENSG00000224635|ENST00000422519|100|0.058466|0.006172|0.110760|0.245020|2004
TCONS_00001450	XLOC_001094	SNHG17|ENST00000449469.1	=	q1:cell_ployA.27929|cell_ployA.27929.6|100|6.308730|5.892255|6.725204|44.373135|-	-
TCONS_00001451	XLOC_001095	STK4-AS1|ENST00000434401.1	=	q1:cell_ployA.28015|ENST00000434401|100|0.265896|0.168805|0.362988|1.953883|2065	q2:PH.11622|ENST00000434401|100|0.026765|0.000000|0.064615|0.117328|2065
TCONS_00001452	XLOC_001096	RP11-112L6.3|ENST00000435301.2	=	q1:cell_ployA.28132|ENST00000435301|100|0.164204|0.026966|0.301442|0.584470|733	q2:ENSG00000237595|ENST00000435301|100|0.031964|0.000000|0.095893|0.140121|733
TCONS_00001453	XLOC_001097	RP11-290F20.2|ENST00000441214.1	=	q1:ENSG00000233077|ENST00000441214|100|0.175128|0.096808|0.253448|1.273732|-	-
TCONS_00001454	XLOC_001098	RP5-1010E17.2|ENST00000433766.1	=	q1:ENSG00000224008|ENST00000433766|100|0.256593|0.164784|0.348402|0.812094|2290	q2:ENSG00000224008|ENST00000433766|100|0.046657|0.000000|0.093993|0.115706|2290
TCONS_00001455	XLOC_001099	LINC00659|ENST00000412500.1	=	q1:cell_ployA.28323|cell_ployA.28323.1|36|2.224201|1.982122|2.466280|14.783410|3528	q2:ENSG00000228705|ENST00000412500|100|0.055623|0.000000|0.166869|0.185315|540
TCONS_00001456	XLOC_001067	RP11-199O14.1|ENST00000415932.1	j	-	q2:PH.11410|PH.11410.2|26|0.263514|0.081098|0.445929|1.048989|-
TCONS_00001457	XLOC_001069	RP4-760C5.5|ENST00000449316.1	=	-	q2:ENSG00000226203|ENST00000449316|100|0.118952|0.059679|0.178225|0.431066|-
TCONS_00001458	XLOC_001070	-	u	-	q2:PH.11494|PH.11494.1|100|3.099814|1.230556|4.969072|12.822748|-
TCONS_00001459	XLOC_001071	RP4-640H8.2|ENST00000373508.1	=	-	q2:ENSG00000204117|ENST00000373508|100|0.012277|0.000000|0.036773|0.022066|-
TCONS_00001460	XLOC_001072	SNHG11|ENST00000420006.1	=	-	q2:PH.11592|ENST00000420006|100|0.289458|0.016262|0.562654|1.107251|-
TCONS_00001461	XLOC_001074	ZFAS1|ENST00000428008.1	=	-	q2:PH.11668|ENST00000428008|100|7.200281|5.907112|8.493449|26.422160|-
TCONS_00001462	XLOC_001079	APCDD1L-AS1|ENST00000447767.1	=	-	q2:PH.11712|ENST00000447767|42|0.018184|0.000000|0.045986|0.061912|-
TCONS_00001463	XLOC_001079	APCDD1L-AS1|ENST00000424205.1	=	-	q2:PH.11712|ENST00000424205|100|0.043360|0.000000|0.170212|0.147625|-
TCONS_00001464	XLOC_001082	LINC00687|ENST00000558175.1	=	-	q2:PH.11422|ENST00000558175|100|0.054983|0.000000|0.210089|0.094001|-
TCONS_00001465	XLOC_001083	LINC00652|ENST00000412553.1	=	-	q2:PH.11449|ENST00000412553|100|0.031695|0.000000|0.076519|0.068082|-
TCONS_00001466	XLOC_001084	RP11-359G22.2|ENST00000437696.1	=	-	q2:PH.11463|ENST00000437696|100|0.044577|0.000000|0.169102|0.195411|-
TCONS_00001467	XLOC_001086	RP3-322G13.5|ENST00000442440.1	=	-	q2:ENSG00000232645|ENST00000442440|100|0.080291|0.000000|0.304584|0.204143|-
TCONS_00001468	XLOC_001094	SNHG17|ENST00000436764.1	=	-	q2:PH.11593|ENST00000436764|100|1.062254|0.705003|1.419505|4.097810|-
TCONS_00001469	XLOC_001101	AP001347.6|ENST00000448463.1	=	q1:cell_ployA.28503|ENST00000448463|100|0.523944|0.241830|0.806058|3.215440|780	q2:PH.11823|ENST00000448463|100|0.388275|0.129425|0.647125|1.361665|780
TCONS_00001470	XLOC_001102	AF127936.5|ENST00000435315.1	=	q1:ENSG00000226751|ENST00000435315|100|3.044262|2.432342|3.656181|22.125891|695	q2:ENSG00000226751|ENST00000435315|100|0.170197|0.000000|0.366723|0.676456|695
TCONS_00001471	XLOC_001104	AP000705.7|ENST00000444130.1	=	q1:cell_ployA.28685|cell_ployA.28685.2|26|0.951957|0.735449|1.168464|5.757959|1757	q2:PH.11848|ENST00000444130|100|0.719718|0.140539|1.298898|1.914051|435
TCONS_00001472	XLOC_001107	LINC00310|ENST00000430922.1	=	q1:cell_ployA.29011|ENST00000430922|100|0.100706|0.018480|0.182932|0.688529|-	-
TCONS_00001473	XLOC_001108	AP000330.8|ENST00000420877.1	=	q1:ENSG00000234380|ENST00000420877|28|0.107167|0.051956|0.162379|0.312240|-	-
TCONS_00001474	XLOC_001108	AP000330.8|ENST00000419921.1	=	q1:ENSG00000234380|ENST00000419921|100|0.383605|0.163760|0.603450|1.117663|767	q2:ENSG00000234380|ENST00000419921|100|0.152659|0.000000|0.330727|0.306165|767
TCONS_00001475	XLOC_001109	AP000688.29|ENST00000422473.1	=	q1:ENSG00000233393|ENST00000422473|100|0.118035|0.059018|0.177053|0.302529|2336	q2:ENSG00000233393|ENST00000422473|100|0.011296|0.000000|0.033889|0.017827|2336
TCONS_00001476	XLOC_001111	AP001057.1|ENST00000437557.1	=	q1:ENSG00000232124|ENST00000437557|100|0.558708|0.274295|0.843120|3.168877|-	-
TCONS_00001477	XLOC_001115	AL133493.2|ENST00000441095.1	=	q1:ENSG00000233922|ENST00000441095|100|7.745849|6.513008|8.978691|54.806265|674	q2:PH.11991|PH.11991.2|100|0.552721|0.365267|0.740174|2.027300|2422
TCONS_00001478	XLOC_001115	AL133493.2|ENST00000424569.1	=	q1:ENSG00000233922|ENST00000424569|65|4.999069|4.121934|5.876204|35.371241|-	-
TCONS_00001479	XLOC_001117	AP001476.4|ENST00000429512.1	=	q1:cell_ployA.29300|ENST00000429512|100|0.217298|0.000000|0.468213|1.242191|415	q2:ENSG00000228235|ENST00000429512|100|0.222624|0.000000|0.537462|0.385487|415
TCONS_00001480	XLOC_001121	-	u	q1:cell_ployA.28500|ENST00000429521|45|0.179899|0.034534|0.325264|0.993262|-	-
TCONS_00001481	XLOC_001121	-	.	q1:cell_ployA.28500|ENST00000344693|100|0.397292|0.185755|0.608829|2.193540|1088	q2:PH.11820|ENST00000344693|100|0.090857|0.000000|0.195803|0.252130|1088
TCONS_00001482	XLOC_001122	AF127936.3|ENST00000454128.2	=	q1:cell_ployA.28562|cell_ployA.28562.2|44|1.876615|1.683227|2.070004|13.973773|4225	q2:PH.11832|ENST00000454128|27|0.411443|0.114261|0.708626|1.572927|816
TCONS_00001483	XLOC_001123	AF127936.7|ENST00000418954.1	=	q1:cell_ployA.28561|ENST00000418954|100|0.146449|0.010572|0.282327|1.082177|-	-
TCONS_00001484	XLOC_001124	AP000473.6|ENST00000444868.1	=	q1:ENSG00000237735|ENST00000444868|100|0.179008|0.000000|0.392375|0.443911|-	-
TCONS_00001485	XLOC_001125	AL109763.2|ENST00000437492.1	=	q1:cell_ployA.28598|ENST00000437492|100|1.099680|0.743844|1.455517|5.669743|853	q2:PH.11845|ENST00000437492|100|1.815403|1.373687|2.257118|6.868397|853
TCONS_00001486	XLOC_001126	AP000855.4|ENSG00000231620.1	x	q1:cell_ployA.28597|cell_ployA.28597.1|100|6.866459|6.008152|7.724767|43.176732|-	-
TCONS_00001487	XLOC_001127	AP000946.2|ENST00000443479.1	=	q1:ENSG00000233480|ENST00000443479|100|0.140587|0.000000|0.339408|0.558419|-	-
TCONS_00001488	XLOC_001128	AP001171.1|ENST00000436373.1	=	q1:cell_ployA.28609|ENST00000436373|100|4.636279|3.972102|5.300456|33.775654|864	q2:PH.11844|ENST00000436373|100|0.475795|0.188880|0.762710|1.983352|864
TCONS_00001489	XLOC_001129	AP000472.2|ENST00000420255.1	j	q1:cell_ployA.28637|cell_ployA.28637.3|57|0.432974|0.335134|0.530814|3.240260|-	-
TCONS_00001490	XLOC_001132	AP000253.1|ENST00000449339.1	=	q1:ENSG00000234509|ENST00000449339|100|1.615342|1.361856|1.868829|5.957726|2233	q2:ENSG00000234509|ENST00000449339|100|0.157208|0.069970|0.244446|0.431498|2233
TCONS_00001491	XLOC_001133	AP001626.2|ENST00000424890.1	=	q1:ENSG00000235023|ENST00000424890|100|0.149101|0.081899|0.216304|0.409006|2854	q2:ENSG00000235023|ENST00000424890|100|0.030715|0.001786|0.059643|0.065014|2854
TCONS_00001492	XLOC_001134	ERVH48-1|ENST00000447535.1	=	q1:ENSG00000233056|ENST00000447535|100|0.225512|0.149275|0.301749|1.536946|-	-
TCONS_00001493	XLOC_001135	AP001053.11|ENST00000437258.1	=	q1:cell_ployA.29204|ENST00000437258|100|0.291686|0.098893|0.484478|1.982715|932	q2:PH.11964|ENST00000437258|100|0.062092|0.000000|0.153339|0.246335|932
TCONS_00001494	XLOC_001136	AP001058.3|ENST00000423967.1	=	q1:ENSG00000232698|ENST00000423967|100|0.129166|0.000000|0.311835|0.963709|-	-
TCONS_00001495	XLOC_001100	-	u	-	q2:PH.11808|ENST00000507941|100|0.027763|0.000000|0.092789|0.085803|-
TCONS_00001496	XLOC_001103	AP000855.4|ENST00000433210.1	=	-	q2:ENSG00000231620|ENST00000433210|100|0.052311|0.000000|0.156933|0.220143|-
TCONS_00001497	XLOC_001105	MIR155HG|ENST00000456917.1	=	-	q2:PH.11855|ENST00000456917|100|0.020804|0.000000|0.078921|0.091199|-
TCONS_00001498	XLOC_001106	AL035610.1|ENST00000458316.1	=	-	q2:PH.11859|ENST00000458316|100|0.029232|0.000000|0.108554|0.055102|-
TCONS_00001499	XLOC_001110	AP001056.1|ENST00000411956.1	=	-	q2:ENSG00000237604|ENST00000411956|100|0.035966|0.000000|0.105710|0.071475|-
TCONS_00001500	XLOC_001112	AL773604.8|ENST00000417820.1	=	-	q2:ENSG00000236519|ENST00000417820|100|0.027584|0.000000|0.082751|0.083433|-
TCONS_00001501	XLOC_001113	BX322557.10|ENST00000400362.2	j	-	q2:PH.11987|PH.11987.3|100|0.230753|0.115377|0.346130|0.835164|-
TCONS_00001502	XLOC_001114	LINC00205|ENST00000433465.1	=	-	q2:ENSG00000223768|ENST00000433465|100|0.222831|0.074277|0.371384|0.800994|-
TCONS_00001503	XLOC_001116	AP001476.2|ENST00000451618.1	=	-	q2:ENSG00000224413|ENST00000451618|100|0.012371|0.000000|0.037077|0.021150|-
TCONS_00001504	XLOC_001118	-	u	-	q2:PH.11781|PH.11781.1|100|1.906449|1.362526|2.450371|6.694484|-
TCONS_00001505	XLOC_001119	-	u	-	q2:PH.11782|PH.11782.1|100|2.274980|1.430074|3.119886|8.542244|-
TCONS_00001506	XLOC_001120	-	u	-	q2:PH.11812|ENST00000428301|17|0.025105|0.000000|0.085648|0.078139|-
TCONS_00001507	XLOC_001122	AF127936.3|ENST00000454128.2	j	-	q2:PH.11832|PH.11832.1|100|1.496358|0.700741|2.291975|5.720504|-
TCONS_00001508	XLOC_001123	AF127936.7|ENST00000412426.1	=	-	q2:PH.11829|ENST00000412426|100|0.028502|0.000000|0.108124|0.124946|-
TCONS_00001509	XLOC_001129	AP000472.2|ENST00000420255.1	=	-	q2:PH.11847|ENST00000420255|100|0.030395|0.000000|0.115304|0.077281|-
TCONS_00001510	XLOC_001130	AP000474.1|ENST00000441465.1	=	-	q2:ENSG00000231986|ENST00000441465|100|0.097914|0.000000|0.236386|0.253244|-
TCONS_00001511	XLOC_001131	AL035610.2|ENST00000453420.1	=	-	q2:PH.11863|ENST00000453420|100|0.015350|0.000000|0.040684|0.034991|-
TCONS_00001512	XLOC_001135	AP001053.11|ENST00000400385.2	=	-	q2:PH.11964|ENST00000400385|40|0.025047|0.001559|0.048536|0.099369|-
TCONS_00001513	XLOC_001137	AP000525.9|ENSG00000206195.5	x	q1:ENSG00000232775|ENST00000440946|100|1.455741|1.144671|1.766812|9.848094|1160	q2:PH.12016|ENST00000440946|100|0.545771|0.306484|0.785057|2.163498|1160
TCONS_00001514	XLOC_001138	TPTEP1|ENST00000426585.1	=	q1:cell_ployA.29475|ENST00000426585|70|31.190817|30.544349|31.837286|222.622356|-	-
TCONS_00001515	XLOC_001138	KB-7G2.9|ENST00000438850.1	=	q1:cell_ployA.29483|cell_ployA.29483.1|100|1.122384|0.934056|1.310712|8.235213|-	-
TCONS_00001516	XLOC_001141	XXbac-B33L19.3|ENST00000454636.1	=	q1:cell_ployA.29530|ENST00000454636|100|0.443960|0.342366|0.545554|1.850876|3290	q2:PH.12109|ENST00000454636|16|0.257592|0.162746|0.352439|0.895756|3290
TCONS_00001517	XLOC_001142	TMEM191A|ENST00000436618.1	=	q1:cell_ployA.29577|ENST00000436618|29|0.257317|0.032375|0.482260|1.261861|926	q2:PH.12124|ENST00000436618|42|0.149030|0.000000|0.299572|0.412174|926
TCONS_00001518	XLOC_001142	TMEM191A|ENST00000442222.1	=	q1:cell_ployA.29577|ENST00000442222|76|0.673585|0.256304|1.090866|3.303202|-	-
TCONS_00001519	XLOC_001142	TMEM191A|ENST00000445836.1	=	q1:cell_ployA.29577|ENST00000445836|40|0.355064|0.000000|0.722724|1.741202|-	-
TCONS_00001520	XLOC_001142	TMEM191A|ENST00000452055.1	=	q1:cell_ployA.29577|ENST00000452055|36|0.321007|0.000000|0.644731|1.574189|-	-
TCONS_00001521	XLOC_001142	TMEM191A|ENST00000414022.1	=	q1:cell_ployA.29577|ENST00000414022|100|0.889499|0.263608|1.515390|4.362024|466	q2:PH.12124|ENST00000414022|100|0.352048|0.000000|0.724929|0.973665|466
TCONS_00001522	XLOC_001143	KB-1592A4.15|ENSG00000197210.7	x	q1:cell_ployA.29599|ENST00000461808|28|0.323046|0.164670|0.481422|1.768534|-	-
TCONS_00001523	XLOC_001143	KB-1592A4.15|ENSG00000197210.7	x	q1:cell_ployA.29599|ENST00000398241|100|1.145965|0.895678|1.396252|6.273648|1842	q2:PH.12129|ENST00000398241|100|0.297385|0.171165|0.423606|0.991510|1842
TCONS_00001524	XLOC_001144	FAM230B|ENST00000451257.1	=	q1:cell_ployA.29601|ENST00000451257|100|0.377857|0.282347|0.473368|1.690761|3566	q2:PH.12132|ENST00000451257|24|0.137776|0.071034|0.204518|0.467336|3566
TCONS_00001525	XLOC_001146	AP000343.2|ENST00000450776.1	=	q1:cell_ployA.29705|ENST00000450776|100|0.115582|0.000000|0.346745|0.837540|-	-
TCONS_00001526	XLOC_001147	AP000344.3|ENST00000449711.1	=	q1:cell_ployA.29710|ENST00000449711|43|0.141788|0.000000|0.301167|0.979769|-	-
TCONS_00001527	XLOC_001147	AP000344.3|ENST00000449711.1	j	q1:cell_ployA.29710|cell_ployA.29710.2|100|0.329546|0.140170|0.518923|2.277204|-	-
TCONS_00001528	XLOC_001147	AP000344.3|ENST00000428415.1	=	q1:cell_ployA.29710|ENST00000428415|69|0.227221|0.000000|0.548672|1.570122|-	-
TCONS_00001529	XLOC_001148	-	u	q1:ENSG00000227755|ENST00000454268|100|0.337750|0.080509|0.594990|1.551642|-	-
TCONS_00001530	XLOC_001149	-	.	q1:cell_ployA.29802|ENST00000382734|100|5.614735|5.032725|6.196746|35.636794|1355	q2:PH.12218|ENST00000382734|14|0.542037|0.334861|0.749213|1.867120|1355
TCONS_00001531	XLOC_001149	-	.	q1:cell_ployA.29802|ENST00000354451|17|0.935605|0.703406|1.167804|5.938296|1560	q2:PH.12218|ENST00000354451|4|0.155544|0.047183|0.263904|0.535791|1560
TCONS_00001532	XLOC_001150	CTA-445C9.14|ENST00000565764.1	=	q1:cell_ployA.29834|ENST00000565764|75|1.643633|1.179126|2.108139|12.322539|-	-
TCONS_00001533	XLOC_001153	CTA-292E10.6|ENST00000458080.1	=	q1:cell_ployA.29872|ENST00000458080|100|1.906711|1.248464|2.564957|12.078777|-	-
TCONS_00001534	XLOC_001154	TUG1|ENST00000519077.3	=	q1:cell_ployA.29979|ENST00000519077|100|37.256891|36.575998|37.937783|279.758691|-	-
TCONS_00001535	XLOC_001158	RP3-333H23.8|ENST00000434516.1	=	q1:ENSG00000224794|ENST00000434516|100|0.313146|0.185455|0.440838|1.172956|1778	q2:ENSG00000224794|ENST00000434516|100|0.025681|0.000000|0.061837|0.059441|1778
TCONS_00001536	XLOC_001159	RP11-191L9.4|ENST00000426452.1	=	q1:cell_ployA.30413|cell_ployA.30413.3|33|0.459984|0.335282|0.584687|3.212026|-	-
TCONS_00001537	XLOC_001159	RP11-191L9.4|ENST00000423737.1	j	q1:cell_ployA.30413|cell_ployA.30413.2|100|1.398646|1.207556|1.589736|9.766611|-	-
TCONS_00001538	XLOC_001160	RP13-455A7.1|ENST00000449941.1	=	q1:cell_ployA.30396|cell_ployA.30396.2|100|0.810713|0.566082|1.055345|5.616198|1410	q2:ENSG00000230345|ENST00000449941|100|0.576452|0.000000|1.729356|1.566735|219
TCONS_00001539	XLOC_001161	RP11-536P6.3|ENST00000453866.1	=	q1:ENSG00000233179|ENST00000453866|100|0.134438|0.000000|0.289676|0.313623|-	-
TCONS_00001540	XLOC_001162	-	.	q1:cell_ployA.30500|ENST00000480246|100|7.198342|6.795746|7.600937|44.447840|2987	q2:PH.12477|ENST00000480246|31|0.371273|0.257617|0.484929|1.187473|2987
TCONS_00001541	XLOC_001163	AP000525.9|ENST00000383038.3	=	q1:cell_ployA.29320|ENST00000383038|100|2.638810|2.220122|3.057499|18.576916|1394	q2:PH.12015|ENST00000383038|60|0.529160|0.300196|0.758123|1.921498|1394
TCONS_00001542	XLOC_001164	-	.	q1:cell_ployA.29333|ENST00000472972|74|2.863872|1.435302|4.292443|21.196201|307	q2:ENSG00000239435|ENST00000472972|100|0.051319|0.000000|0.530686|0.144541|307
TCONS_00001543	XLOC_001167	-	u	q1:cell_ployA.29421|ENST00000445651|100|1.384465|0.607680|2.161250|8.378786|-	-
TCONS_00001544	XLOC_001169	XXbac-B33L19.4|ENST00000458154.1	=	q1:ENSG00000235578|ENST00000458154|100|0.244820|0.000000|0.489639|0.962579|446	q2:PH.12111|ENST00000458154|100|0.587875|0.107877|1.067874|2.319362|446
TCONS_00001545	XLOC_001170	-	u	q1:cell_ployA.29534|ENST00000452435|100|22.859360|21.906930|23.811789|147.492192|-	-
TCONS_00001546	XLOC_001170	-	.	q1:cell_ployA.29534|ENST00000452110|32|7.218203|6.566472|7.869935|46.572985|2340	q2:PH.12123|ENST00000452110|49|1.955591|1.580440|2.330742|6.518885|2340
TCONS_00001547	XLOC_001171	FAM230C|ENST00000416405.1	=	q1:cell_ployA.29603|ENST00000416405|100|0.130117|0.056622|0.203612|0.642935|1857	q2:PH.12136|ENST00000416405|14|0.162581|0.065855|0.259307|0.536049|1857
TCONS_00001548	XLOC_001172	RP5-1172A22.1|ENST00000444114.1	=	q1:ENSG00000233521|ENST00000444114|100|0.271444|0.071072|0.471816|0.755728|637	q2:ENSG00000233521|ENST00000444114|100|0.141493|0.000000|0.357690|0.272916|637
TCONS_00001549	XLOC_001173	-	u	q1:cell_ployA.29888|cell_ployA.29888.1|36|0.428636|0.144541|0.712732|2.032091|-	-
TCONS_00001550	XLOC_001174	RFPL1S|ENST00000461286.2	j	q1:cell_ployA.29905|cell_ployA.29905.3|100|0.513177|0.393176|0.633179|2.893525|-	-
TCONS_00001551	XLOC_001175	CTA-714B7.5|ENST00000423311.1	=	q1:cell_ployA.30037|cell_ployA.30037.2|100|2.649062|1.970313|3.327811|14.156786|648	q2:PH.12298|ENST00000423311|61|0.800639|0.422218|1.179060|3.080442|648
TCONS_00001552	XLOC_001175	CTA-714B7.5|ENST00000423311.1	j	q1:cell_ployA.30037|cell_ployA.30037.3|32|0.837468|0.606835|1.068102|4.475493|-	-
TCONS_00001553	XLOC_001177	Z83851.1|ENST00000424852.1	=	q1:ENSG00000229891|ENST00000424852|100|0.131253|0.016451|0.246056|0.903798|-	-
TCONS_00001554	XLOC_001178	CTA-217C2.1|ENST00000426282.1	=	q1:cell_ployA.30350|ENST00000426282|100|1.633207|1.271355|1.995058|11.330461|1267	q2:ENSG00000226328|ENST00000426282|100|0.153342|0.037426|0.269257|0.475344|1267
TCONS_00001555	XLOC_001178	CTA-217C2.1|ENST00000432502.1	=	q1:cell_ployA.30350|ENST00000432502|49|0.800629|0.302549|1.298709|5.554405|-	-
TCONS_00001556	XLOC_001180	RP5-983L19.2|ENST00000447372.1	=	q1:ENSG00000226954|ENST00000447372|100|0.119754|0.068759|0.170750|0.337752|-	-
TCONS_00001557	XLOC_001138	TPTEP1|ENST00000591299.1	=	-	q2:PH.12041|PH.12041.2|97|9.887908|8.908804|10.867011|36.510055|-
TCONS_00001558	XLOC_001139	AC007064.24|ENST00000442403.1	=	-	q2:ENSG00000237689|ENST00000442403|100|0.355366|0.037517|0.673215|1.230676|-
TCONS_00001559	XLOC_001140	CECR7|ENST00000441006.1	=	-	q2:PH.12025|ENST00000441006|17|0.211596|0.106799|0.316393|0.732120|-
TCONS_00001560	XLOC_001140	CECR7|ENST00000414401.1	=	-	q2:PH.12025|ENST00000414401|100|1.223056|0.696152|1.749960|4.231763|-
TCONS_00001561	XLOC_001144	FAM230B|ENST00000424410.1	=	-	q2:PH.12132|ENST00000424410|15|0.082569|0.011224|0.153914|0.280074|-
TCONS_00001562	XLOC_001145	LL22NC03-2H8.4|ENST00000412149.1	=	-	q2:PH.12166|ENST00000412149|100|0.634545|0.295366|0.973724|2.366261|-
TCONS_00001563	XLOC_001149	-	u	-	q2:PH.12218|PH.12218.3|100|3.941849|1.924654|5.959043|13.578238|-
TCONS_00001564	XLOC_001151	MIAT|ENST00000456129.1	=	-	q2:PH.12241|ENST00000456129|3|0.018631|0.005799|0.031463|0.068155|-
TCONS_00001565	XLOC_001151	CTA-211A9.5|ENST00000444388.1	j	-	q2:PH.12241|PH.12241.29|100|0.550650|0.212698|0.888601|2.014385|-
TCONS_00001566	XLOC_001152	RP1-90L6.2|ENST00000434868.1	=	-	q2:ENSG00000223704|ENST00000434868|100|0.010078|0.000000|0.024018|0.023636|-
TCONS_00001567	XLOC_001154	TUG1|ENST00000540687.1	=	-	q2:PH.12278|PH.12278.2|100|1.195516|1.037693|1.353339|4.470485|-
TCONS_00001568	XLOC_001155	-	u	-	q2:ENSG00000234479|ENST00000432373|100|0.038902|0.000000|0.147575|0.068214|-
TCONS_00001569	XLOC_001156	RP1-149A16.17|ENST00000444848.1	=	-	q2:PH.12290|ENST00000444848|100|0.086151|0.000000|0.326813|0.221560|-
TCONS_00001570	XLOC_001157	RP4-633O19__A.1|ENST00000424761.1	=	-	q2:ENSG00000223695|ENST00000424761|100|0.075722|0.000000|0.227165|0.331940|-
TCONS_00001571	XLOC_001159	RP11-191L9.4|ENST00000423737.1	=	-	q2:PH.12445|ENST00000423737|93|0.117092|0.031856|0.202328|0.398970|-
TCONS_00001572	XLOC_001159	RP11-191L9.4|ENST00000438810.1	=	-	q2:PH.12445|ENST00000438810|100|0.125892|0.000000|0.343722|0.428956|-
TCONS_00001573	XLOC_001162	-	u	-	q2:PH.12477|ENST00000423888|100|1.184376|0.731331|1.637421|3.788087|-
TCONS_00001574	XLOC_001165	XXbac-B476C20.9|ENST00000426483.1	=	-	q2:ENSG00000225335|ENST00000426483|100|0.029991|0.000000|0.089973|0.047330|-
TCONS_00001575	XLOC_001166	AC008079.9|ENST00000434390.1	=	-	q2:PH.12058|ENST00000434390|100|0.119052|0.041775|0.196329|0.352648|-
TCONS_00001576	XLOC_001167	-	u	-	q2:PH.12065|ENST00000412448|100|0.124200|0.042089|0.206312|0.331363|-
TCONS_00001577	XLOC_001168	XXbac-B444P24.8|ENST00000506039.1	=	-	q2:ENSG00000249923|ENST00000506039|100|0.019152|0.000000|0.045978|0.045841|-
TCONS_00001578	XLOC_001170	-	u	-	q2:PH.12123|ENST00000455715|79|3.113260|2.618272|3.608248|10.377929|-
TCONS_00001579	XLOC_001171	FAM230C|ENST00000431488.1	=	-	q2:PH.12136|ENST00000431488|11|0.125008|0.000000|0.295046|0.412164|-
TCONS_00001580	XLOC_001171	FAM230C|ENST00000411581.1	=	-	q2:PH.12136|ENST00000411581|100|1.157289|0.157129|2.157448|3.815716|-
TCONS_00001581	XLOC_001174	RFPL1S|ENST00000419368.1	=	-	q2:ENSG00000225465|ENST00000419368|100|0.245052|0.000000|0.509815|0.513245|-
TCONS_00001582	XLOC_001175	CTA-714B7.5|ENST00000423311.1	j	-	q2:PH.12298|PH.12298.3|36|0.475314|0.205065|0.745562|1.828760|-
TCONS_00001583	XLOC_001176	RP1-63G5.7|ENST00000445088.1	=	-	q2:ENSG00000237862|ENST00000445088|100|0.014498|0.000000|0.043494|0.053387|-
TCONS_00001584	XLOC_001179	WI2-85898F10.1|ENST00000451118.1	=	-	q2:ENSG00000235091|ENST00000451118|100|0.051440|0.000000|0.142320|0.087192|-
TCONS_00001585	XLOC_001183	AC069277.2|ENST00000433639.1	j	q1:cell_ployA.30565|cell_ployA.30565.1|59|2.705920|2.043923|3.367916|18.802241|-	-
TCONS_00001586	XLOC_001183	AC069277.2|ENST00000433639.1	=	q1:cell_ployA.30565|cell_ployA.30565.2|26|1.167804|1.030721|1.304887|8.114554|4889	q2:PH.12506|ENST00000433639|100|0.606855|0.356764|0.856947|1.953526|1083
TCONS_00001587	XLOC_001183	AC069277.2|ENST00000414438.1	j	q1:cell_ployA.30567|cell_ployA.30567.1|24|2.384662|2.107731|2.661592|17.326531|-	-
TCONS_00001588	XLOC_001183	AC069277.2|ENST00000414603.1	=	q1:cell_ployA.30567|ENST00000414603|100|9.739607|8.346833|11.132380|70.766256|517	q2:PH.12508|ENST00000414603|100|0.935728|0.361965|1.509491|3.217297|517
TCONS_00001589	XLOC_001183	AC069277.2|ENST00000414438.1	j	q1:cell_ployA.30567|cell_ployA.30567.4|19|1.887356|1.622021|2.152692|13.713195|-	-
TCONS_00001590	XLOC_001183	AC069277.2|ENST00000432743.1	=	q1:cell_ployA.30577|cell_ployA.30577.3|35|0.965660|0.847740|1.083579|6.969455|4194	q2:PH.12506|ENST00000432743|5|0.530838|0.132710|0.928967|1.864538|630
TCONS_00001591	XLOC_001185	THRB-AS1|ENST00000594183.1	=	q1:cell_ployA.31021|cell_ployA.31021.3|100|0.165269|0.073135|0.257402|1.125218|-	-
TCONS_00001592	XLOC_001186	AC098973.2|ENST00000455984.1	=	q1:cell_ployA.31034|ENST00000455984|100|1.584926|0.612820|2.557032|7.568221|-	-
TCONS_00001593	XLOC_001187	AC116035.1|ENST00000450746.1	=	q1:ENSG00000227260|ENST00000450746|100|0.118069|0.000000|0.301122|0.291525|-	-
TCONS_00001594	XLOC_001188	AC123023.1|ENST00000455974.1	=	q1:ENSG00000236452|ENST00000455974|100|0.110347|0.000000|0.237765|0.459627|-	-
TCONS_00001595	XLOC_001189	U73166.2|ENST00000439898.1	=	q1:cell_ployA.31580|ENST00000439898|41|0.152434|0.065856|0.239013|0.864609|2625	q2:PH.12807|ENST00000439898|100|0.011860|0.000000|0.033073|0.026169|2625
TCONS_00001596	XLOC_001189	U73166.2|ENST00000453717.1	=	q1:cell_ployA.31580|cell_ployA.31580.2|100|0.372380|0.253873|0.490888|2.112147|-	-
TCONS_00001597	XLOC_001190	RP5-1157M23.2|ENST00000483834.1	=	q1:cell_ployA.31622|ENST00000483834|62|0.286186|0.116398|0.455975|2.050750|-	-
TCONS_00001598	XLOC_001193	RP11-460N16.1|ENST00000483525.1	=	q1:cell_ployA.31796|ENST00000483525|100|0.252273|0.156740|0.347806|1.181047|2044	q2:PH.12928|ENST00000483525|100|0.011340|0.000000|0.043020|0.025751|2044
TCONS_00001599	XLOC_001195	LINC00960|ENST00000463183.1	=	q1:cell_ployA.31837|cell_ployA.31837.2|100|0.361241|0.233079|0.489403|2.386770|2124	q2:PH.12948|ENST00000463183|100|0.188568|0.062856|0.314280|0.662803|1333
TCONS_00001600	XLOC_001196	RP11-47P18.2|ENST00000473938.1	j	q1:cell_ployA.31863|cell_ployA.31863.3|100|0.341308|0.103833|0.578783|1.923615|-	-
TCONS_00001601	XLOC_001197	RP11-260O18.1|ENST00000494340.1	=	q1:cell_ployA.31872|ENST00000494340|100|0.143327|0.000000|0.323089|0.696242|-	-
TCONS_00001602	XLOC_001198	CTD-2021J15.1|ENST00000474798.1	=	q1:cell_ployA.31976|ENST00000474798|100|0.234871|0.000000|0.506076|1.239687|-	-
TCONS_00001603	XLOC_001202	RP11-90K6.1|ENST00000498032.1	=	q1:ENSG00000239482|ENST00000498032|100|0.361035|0.181753|0.540317|0.969401|1097	q2:ENSG00000239482|ENST00000498032|100|0.071306|0.002993|0.139619|0.137777|1097
TCONS_00001604	XLOC_001204	RP11-77P16.4|ENST00000507856.1	=	q1:cell_ployA.32430|ENST00000507856|88|0.652112|0.275854|1.028370|3.659155|569	q2:ENSG00000249846|ENST00000507856|100|0.210284|0.000000|0.490657|0.714413|569
TCONS_00001605	XLOC_001204	RP11-77P16.4|ENST00000514145.1	=	q1:cell_ployA.32430|cell_ployA.32430.1|47|0.350265|0.178308|0.522222|1.965421|-	-
TCONS_00001606	XLOC_001207	RP11-517B11.4|ENST00000503006.1	=	q1:ENSG00000248468|ENST00000503006|100|0.190876|0.020151|0.361600|1.499941|575	q2:PH.13200|ENST00000503006|100|0.079945|0.000000|0.239834|0.178731|575
TCONS_00001607	XLOC_001208	RP11-319G6.1|ENST00000515247.1	j	q1:cell_ployA.32544|cell_ployA.32544.1|100|1.681865|1.258577|2.105152|10.973180|-	-
TCONS_00001608	XLOC_001210	RP11-103G8.2|ENST00000475393.1	=	q1:cell_ployA.32660|ENST00000475393|100|0.250410|0.050503|0.450317|1.104088|-	-
TCONS_00001609	XLOC_001211	RP11-292E2.2|ENST00000462300.1	=	q1:cell_ployA.32687|ENST00000462300|100|1.206770|0.543857|1.869683|3.462515|382	q2:ENSG00000241912|ENST00000462300|100|0.117532|0.000000|0.340175|0.252461|382
TCONS_00001610	XLOC_001212	LINC00881|ENST00000471719.1	=	q1:cell_ployA.32712|ENST00000471719|100|0.379665|0.162680|0.596649|2.752731|-	-
TCONS_00001611	XLOC_001213	RP11-10O22.1|ENST00000490357.1	=	q1:ENSG00000241168|ENST00000490357|100|1.518985|1.290655|1.747315|5.814132|1834	q2:ENSG00000241168|ENST00000490357|100|0.112708|0.037796|0.187621|0.347202|1834
TCONS_00001612	XLOC_001218	RP11-185E8.1|ENST00000467896.2	j	q1:cell_ployA.32896|cell_ployA.32896.2|100|0.163658|0.060152|0.267164|1.292208|-	-
TCONS_00001613	XLOC_001219	LINC00501|ENST00000425388.1	=	q1:ENSG00000203645|ENST00000425388|100|0.133931|0.061082|0.206779|0.387002|2046	q2:ENSG00000203645|ENST00000425388|100|0.035085|0.000000|0.081477|0.069121|2046
TCONS_00001614	XLOC_001220	RP11-646E18.2|ENST00000492416.2	=	q1:ENSG00000238837|ENST00000492416|100|0.143880|0.000000|0.299290|0.342899|-	-
TCONS_00001615	XLOC_001221	-	.	q1:cell_ployA.32999|ENST00000471496|86|4.836773|4.249256|5.424290|34.300217|1490	q2:PH.13443|ENST00000471496|100|0.661480|0.399252|0.923708|2.476218|1490
TCONS_00001616	XLOC_001221	-	.	q1:cell_ployA.32999|ENST00000468380|100|5.605017|4.867080|6.342954|39.748256|1241	q2:PH.13443|ENST00000468380|95|0.629233|0.350428|0.908037|2.355500|1241
TCONS_00001617	XLOC_001221	-	u	q1:cell_ployA.32999|ENST00000482098|41|2.324553|1.718840|2.930266|16.484683|-	-
TCONS_00001618	XLOC_001222	-	.	q1:cell_ployA.33045|ENST00000423298|100|0.280057|0.168034|0.392080|1.924754|1789	q2:PH.13463|ENST00000423298|100|0.030157|0.000000|0.072806|0.101794|1789
TCONS_00001619	XLOC_001223	RP11-573D15.3|ENST00000434957.1	=	q1:ENSG00000231724|ENST00000434957|100|0.166064|0.000650|0.331477|0.984070|-	-
TCONS_00001620	XLOC_001224	RP11-567G11.1|ENST00000440726.1	=	q1:ENSG00000228952|ENST00000440726|100|0.237363|0.000000|0.712089|0.930077|-	-
TCONS_00001621	XLOC_001225	RP11-197K6.1|ENST00000439804.1	=	q1:cell_ployA.33146|ENST00000439804|100|10.137035|9.100891|11.173178|67.449881|901	q2:PH.13488|ENST00000439804|11|0.577728|0.258371|0.897085|2.169383|901
TCONS_00001622	XLOC_001225	RP11-197K6.1|ENST00000439804.1	j	q1:cell_ployA.33146|cell_ployA.33146.3|56|5.687571|5.217653|6.157490|37.844007|-	-
TCONS_00001623	XLOC_001226	AC124944.3|ENST00000448113.1	=	q1:ENSG00000226155|ENST00000448113|100|0.912082|0.525213|1.298951|2.633674|625	q2:ENSG00000226155|ENST00000448113|100|0.051519|0.000000|0.183984|0.090338|625
TCONS_00001624	XLOC_001227	LINC00885|ENST00000457079.1	=	q1:cell_ployA.33243|ENST00000457079|100|0.863914|0.664376|1.063453|5.772140|1828	q2:PH.13530|ENST00000457079|100|0.350739|0.183916|0.517561|1.304981|1828
TCONS_00001625	XLOC_001229	RP11-204C23.1|ENST00000418972.1	=	q1:ENSG00000225044|ENST00000418972|100|0.210870|0.000000|0.509085|0.539525|-	-
TCONS_00001626	XLOC_001231	AC026202.3|ENST00000439325.1	j	q1:cell_ployA.30536|cell_ployA.30536.2|47|0.455258|0.297120|0.613396|3.295203|-	-
TCONS_00001627	XLOC_001232	LMCD1-AS1|ENST00000458666.1	=	q1:cell_ployA.30551|ENST00000458666|100|0.238700|0.025200|0.452200|0.917927|581	q2:PH.12502|ENST00000458666|100|0.150161|0.000000|0.349370|0.420189|581
TCONS_00001628	XLOC_001233	-	.	q1:cell_ployA.30751|ENST00000432401|17|1.136185|0.888078|1.384291|7.457885|1784	q2:PH.12537|ENST00000432401|32|0.113770|0.021598|0.205943|0.367781|1784
TCONS_00001629	XLOC_001233	-	u	q1:cell_ployA.30751|ENST00000424691|100|6.875036|6.103056|7.647015|45.127550|-	-
TCONS_00001630	XLOC_001233	-	.	q1:cell_ployA.30751|ENST00000445082|35|2.426499|1.939564|2.913434|15.927474|1107	q2:PH.12537|ENST00000445082|75|0.269876|0.092770|0.446982|0.872419|1107
TCONS_00001631	XLOC_001234	RP11-767C1.1|ENST00000448129.1	=	q1:ENSG00000232746|ENST00000448129|100|0.111128|0.000000|0.239447|0.644213|-	-
TCONS_00001632	XLOC_001235	RP11-536I6.2|ENST00000525575.1	=	q1:ENSG00000255021|ENST00000525575|100|0.326080|0.098326|0.553835|1.142454|-	-
TCONS_00001633	XLOC_001236	FGD5-AS1|ENST00000424349.1	=	q1:cell_ployA.30988|ENST00000424349|100|22.129705|21.360814|22.898596|162.607524|3792	q2:PH.12582|ENST00000424349|100|2.306218|2.033786|2.578650|8.512281|3792
TCONS_00001634	XLOC_001237	AC092415.1|ENST00000356047.3	=	q1:ENSG00000235493|ENST00000356047|100|4.909010|4.181003|5.637017|24.225984|755	q2:ENSG00000235493|ENST00000356047|100|1.213786|0.804503|1.623070|3.826596|755
TCONS_00001635	XLOC_001238	-	u	q1:cell_ployA.31116|ENST00000424886|100|0.210745|0.000747|0.420743|0.690034|-	-
TCONS_00001636	XLOC_001239	-	u	q1:cell_ployA.31231|cell_ployA.31231.1|100|0.811440|0.697892|0.924987|4.943501|-	-
TCONS_00001637	XLOC_001240	ENTPD3-AS1|ENST00000420850.1	=	q1:cell_ployA.31255|ENST00000420850|100|8.405454|7.430928|9.379980|56.586135|791	q2:PH.12679|ENST00000420850|100|0.217789|0.041789|0.393788|0.694824|791
TCONS_00001638	XLOC_001241	LINC00694|ENST00000416124.1	=	q1:cell_ployA.31307|ENST00000416124|100|5.668358|4.837110|6.499607|35.727238|732	q2:ENSG00000225873|ENST00000416124|100|0.541447|0.228843|0.854052|2.049159|732
TCONS_00001639	XLOC_001242	BSN-AS2|ENST00000433882.1	=	q1:cell_ployA.31557|cell_ployA.31557.2|27|0.106716|0.049349|0.164083|0.595323|-	-
TCONS_00001640	XLOC_001243	U73167.7|ENST00000421735.1	=	q1:ENSG00000232352|ENST00000421735|100|0.359266|0.000000|0.774111|1.600578|-	-
TCONS_00001641	XLOC_001244	-	u	q1:cell_ployA.31756|ENST00000437462|100|0.116632|0.000000|0.248782|0.237894|-	-
TCONS_00001642	XLOC_001246	RP11-47P18.1|ENST00000482003.1	=	q1:cell_ployA.31861|ENST00000482003|46|0.641695|0.197746|1.085644|3.616602|403	q2:PH.12953|ENST00000482003|35|0.283654|0.000000|0.730028|1.192160|403
TCONS_00001643	XLOC_001249	RP11-451B8.1|ENST00000462792.1	=	q1:ENSG00000239572|ENST00000462792|100|0.232589|0.056768|0.408410|1.526679|766	q2:ENSG00000239572|ENST00000462792|100|0.093133|0.000000|0.224842|0.318447|766
TCONS_00001644	XLOC_001252	LINC00882|ENST00000479612.2	=	q1:cell_ployA.32072|ENST00000479612|100|0.111530|0.002253|0.220806|0.435912|-	-
TCONS_00001645	XLOC_001253	RP11-119D18.1|ENST00000474711.1	=	q1:ENSG00000240895|ENST00000474711|100|0.131249|0.013856|0.248642|1.037018|-	-
TCONS_00001646	XLOC_001255	RP11-231E6.1|ENST00000486726.2	=	q1:ENSG00000243081|ENST00000486726|100|0.258606|0.145967|0.371245|0.748253|1563	q2:ENSG00000243081|ENST00000486726|100|0.020871|0.000000|0.060469|0.044678|1563
TCONS_00001647	XLOC_001257	RP11-379B18.5|ENST00000594843.1	=	q1:cell_ployA.32304|ENST00000594843|100|0.202486|0.000000|0.429587|0.939755|502	q2:PH.13136|ENST00000594843|69|0.071199|0.000000|0.233216|0.235202|502
TCONS_00001648	XLOC_001257	RP11-379B18.5|ENST00000600712.1	=	q1:cell_ployA.32304|ENST00000600712|84|0.170167|0.031078|0.309256|0.789759|800	q2:PH.13136|ENST00000600712|56|0.057344|0.000000|0.183491|0.189432|800
TCONS_00001649	XLOC_001258	RP11-666A20.4|ENST00000510244.1	=	q1:cell_ployA.32305|ENST00000510244|100|0.501636|0.137983|0.865289|3.083022|-	-
TCONS_00001650	XLOC_001259	RP11-88I21.2|ENST00000488425.1	=	q1:ENSG00000244215|ENST00000488425|100|0.111524|0.011774|0.211275|0.273371|927	q2:ENSG00000244215|ENST00000488425|100|0.063377|0.000000|0.151239|0.105574|927
TCONS_00001651	XLOC_001260	RP11-723O4.2|ENST00000498297.1	=	q1:cell_ployA.32363|ENST00000498297|100|0.197635|0.079414|0.315855|1.143927|1298	q2:ENSG00000231305|ENST00000498297|46|0.059282|0.000000|0.133470|0.165205|1298
TCONS_00001652	XLOC_001262	RP11-933H2.4|ENST00000502521.1	j	q1:cell_ployA.32499|cell_ployA.32499.6|100|0.462960|0.234548|0.691372|3.451596|-	-
TCONS_00001653	XLOC_001263	RP11-548O1.3|ENST00000495287.1	j	q1:cell_ployA.32528|cell_ployA.32528.2|89|0.310666|0.236208|0.385125|2.237111|-	-
TCONS_00001654	XLOC_001263	RP11-548O1.3|ENST00000495287.1	j	q1:cell_ployA.32528|cell_ployA.32528.6|69|0.239936|0.102426|0.377446|1.727783|-	-
TCONS_00001655	XLOC_001265	RP11-529G21.2|ENST00000487827.1	=	q1:cell_ployA.32682|ENST00000487827|100|0.121345|0.000000|0.364035|0.254020|323	q2:PH.13321|ENST00000487827|100|0.219449|0.000000|0.653508|0.375180|323
TCONS_00001656	XLOC_001266	RP11-23D24.2|ENST00000492569.1	=	q1:cell_ployA.32688|ENST00000492569|100|0.127990|0.058501|0.197479|0.383095|1958	q2:PH.13323|ENST00000492569|100|0.029098|0.000000|0.076193|0.052617|1958
TCONS_00001657	XLOC_001268	CTD-2049J23.2|ENST00000462431.1	=	q1:cell_ployA.32755|ENST00000462431|100|0.125864|0.023096|0.228631|0.348076|-	-
TCONS_00001658	XLOC_001271	RP11-255G21.1|ENST00000451289.1	=	q1:ENSG00000228308|ENST00000451289|100|0.154001|0.082971|0.225030|0.450111|2400	q2:ENSG00000228308|ENST00000451289|100|0.066993|0.011816|0.122170|0.136854|2400
TCONS_00001659	XLOC_001275	RP11-573D15.2|ENST00000419745.1	=	q1:cell_ployA.33079|ENST00000419745|100|3.713474|3.248894|4.178055|20.476416|1832	q2:ENSG00000232233|ENST00000419745|100|0.496764|0.334804|0.658725|1.675012|1832
TCONS_00001660	XLOC_001276	RP11-528A4.2|ENST00000445168.1	=	q1:cell_ployA.33173|cell_ployA.33173.1|100|0.841131|0.686266|0.995996|6.013590|-	-
TCONS_00001661	XLOC_001278	LINC00887|ENST00000429578.1	=	q1:cell_ployA.33179|ENST00000429578|100|0.543754|0.381462|0.706045|1.824930|1717	q2:PH.13499|ENST00000429578|100|0.425821|0.268801|0.582840|1.227646|1717
TCONS_00001662	XLOC_001279	AC090505.4|ENST00000422271.1	=	q1:ENSG00000230401|ENST00000422271|100|0.156648|0.000000|0.332597|0.452995|553	q2:ENSG00000230401|ENST00000422271|100|0.191311|0.000000|0.415210|0.398826|553
TCONS_00001663	XLOC_001283	-	u	q1:cell_ployA.33323|ENST00000418868|100|9.117161|8.294513|9.939809|65.496390|-	-
TCONS_00001664	XLOC_001285	-	.	q1:cell_ployA.33368|ENST00000435620|39|0.773962|0.614603|0.933321|5.413803|2897	q2:PH.13579|ENST00000435620|100|0.105199|0.048799|0.161599|0.341874|2897
TCONS_00001665	XLOC_001181	AC090044.2|ENST00000423193.1	=	-	q2:ENSG00000224239|ENST00000423193|100|0.158495|0.000000|0.382642|0.264023|-
TCONS_00001666	XLOC_001182	AC027119.1|ENST00000425894.1	=	-	q2:ENSG00000229642|ENST00000425894|100|0.070028|0.000000|0.210084|0.233306|-
TCONS_00001667	XLOC_001183	AC069277.2|ENST00000414438.1	=	-	q2:PH.12508|ENST00000414438|49|0.458548|0.132981|0.784115|1.576617|-
TCONS_00001668	XLOC_001183	AC069277.2|ENST00000342990.3	=	-	q2:PH.12506|ENST00000342990|100|10.655840|6.252250|15.059429|37.427990|-
TCONS_00001669	XLOC_001184	AC144521.1|ENST00000425799.2	=	-	q2:PH.12615|ENST00000425799|100|0.119803|0.000000|0.301936|0.352920|-
TCONS_00001670	XLOC_001184	AC144521.1|ENST00000453361.1	=	-	q2:PH.12615|ENST00000453361|42|0.050060|0.000000|0.191653|0.147470|-
TCONS_00001671	XLOC_001186	AC098973.2|ENST00000425195.1	j	-	q2:PH.12621|PH.12621.1|100|1.176355|0.505569|1.847141|3.642321|-
TCONS_00001672	XLOC_001186	AC098973.2|ENST00000414382.1	=	-	q2:PH.12621|ENST00000414382|91|1.072276|0.517088|1.627465|3.320064|-
TCONS_00001673	XLOC_001190	RP5-1157M23.2|ENST00000464958.1	=	-	q2:ENSG00000243224|ENST00000464958|100|0.051614|0.000000|0.124606|0.195714|-
TCONS_00001674	XLOC_001191	RP11-755B10.3|ENST00000465933.1	=	-	q2:ENSG00000241933|ENST00000465933|100|0.011819|0.000000|0.032072|0.023444|-
TCONS_00001675	XLOC_001192	RP11-81N13.1|ENST00000496640.2	=	-	q2:PH.12926|ENST00000496640|100|0.113892|0.000000|0.245404|0.326190|-
TCONS_00001676	XLOC_001194	RP11-20B7.1|ENST00000498832.1	=	-	q2:ENSG00000242741|ENST00000498832|100|0.039759|0.000000|0.119277|0.076688|-
TCONS_00001677	XLOC_001195	LINC00960|ENST00000492922.1	=	-	q2:PH.12948|ENST00000492922|15|0.028242|0.000000|0.068181|0.099268|-
TCONS_00001678	XLOC_001197	RP11-260O18.1|ENST00000470263.1	=	-	q2:PH.12958|ENST00000470263|100|0.012306|0.000000|0.046942|0.021039|-
TCONS_00001679	XLOC_001199	RP11-861A13.4|ENST00000607746.1	j	-	q2:PH.13037|PH.13037.1|100|1.268561|0.920061|1.617062|5.020631|-
TCONS_00001680	XLOC_001200	LINC00488|ENST00000494582.1	=	-	q2:ENSG00000214381|ENST00000494582|100|0.010533|0.000000|0.031598|0.018931|-
TCONS_00001681	XLOC_001201	RP11-119D18.1|ENSG00000240895.1	x	-	q2:PH.13049|PH.13049.1|100|3.966724|1.929845|6.003603|15.204443|-
TCONS_00001682	XLOC_001201	RP11-119D18.1|ENSG00000240895.1	x	-	q2:PH.13049|PH.13049.2|82|3.254320|0.890995|5.617644|12.473800|-
TCONS_00001683	XLOC_001201	-	u	-	q2:PH.13049|PH.13049.3|81|3.228655|1.811315|4.645994|12.375425|-
TCONS_00001684	XLOC_001203	RP11-18H7.1|ENST00000484076.1	=	-	q2:PH.13101|ENST00000484076|21|0.022140|0.000000|0.066419|0.075313|-
TCONS_00001685	XLOC_001203	RP11-18H7.1|ENST00000469070.1	=	-	q2:PH.13101|ENST00000469070|100|0.104704|0.000000|0.209408|0.356176|-
TCONS_00001686	XLOC_001204	RP11-77P16.4|ENST00000504808.2	=	-	q2:ENSG00000249846|ENST00000504808|25|0.052865|0.000000|0.187868|0.179600|-
TCONS_00001687	XLOC_001205	-	u	-	q2:PH.13189|ENST00000507516|16|0.022206|0.000000|0.066618|0.095073|-
TCONS_00001688	XLOC_001205	-	u	-	q2:PH.13189|ENST00000542114|100|0.139095|0.000000|0.380016|0.595525|-
TCONS_00001689	XLOC_001206	RP11-933H2.4|ENST00000502521.1	i	-	q2:PH.13221|ENST00000499077|43|0.038764|0.000000|0.097168|0.141380|-
TCONS_00001690	XLOC_001206	RP11-933H2.4|ENST00000502521.1	i	-	q2:PH.13221|ENST00000498923|100|0.090539|0.004095|0.176983|0.330218|-
TCONS_00001691	XLOC_001209	RP11-71N10.1|ENST00000467198.1	=	-	q2:ENSG00000239922|ENST00000467198|100|0.012218|0.000000|0.046349|0.023031|-
TCONS_00001692	XLOC_001214	-	u	-	q2:PH.13359|PH.13359.3|100|2.793901|2.046457|3.541344|11.000248|-
TCONS_00001693	XLOC_001215	RP11-85M11.2|ENST00000498616.1	=	-	q2:PH.13369|ENST00000498616|100|0.258397|0.000000|0.516795|0.736279|-
TCONS_00001694	XLOC_001216	RP11-637O11.2|ENST00000496247.1	=	-	q2:ENSG00000241882|ENST00000496247|100|0.142169|0.000000|0.343091|0.232670|-
TCONS_00001695	XLOC_001217	RP11-469J4.3|ENST00000468232.1	=	-	q2:ENSG00000242578|ENST00000468232|100|0.093219|0.000000|0.225051|0.408644|-
TCONS_00001696	XLOC_001218	RP11-185E8.1|ENST00000467896.2	=	-	q2:PH.13404|ENST00000467896|100|0.406186|0.000000|1.218557|1.780596|-
TCONS_00001697	XLOC_001225	RP11-197K6.1|ENST00000439804.1	j	-	q2:PH.13488|PH.13488.2|83|4.192885|3.337019|5.048751|15.744390|-
TCONS_00001698	XLOC_001228	-	u	-	q2:PH.13583|ENST00000419104|100|0.090430|0.000000|0.247060|0.396419|-
TCONS_00001699	XLOC_001230	ITPR1-AS1|ENST00000412804.1	=	-	q2:ENSG00000231249|ENST00000412804|100|0.079925|0.000000|0.192955|0.259270|-
TCONS_00001700	XLOC_001245	-	u	-	q2:PH.12949|ENST00000491583|24|0.084342|0.003718|0.164965|0.256135|-
TCONS_00001701	XLOC_001246	RP11-47P18.1|ENST00000482003.1	j	-	q2:PH.12953|PH.12953.2|100|0.806473|0.331716|1.281230|3.389503|-
TCONS_00001702	XLOC_001247	RP11-520D19.2|ENST00000478239.1	=	-	q2:PH.12957|ENST00000478239|100|0.103738|0.000000|0.303521|0.184934|-
TCONS_00001703	XLOC_001248	LINC00971|ENST00000484892.1	=	-	q2:PH.12960|ENST00000484892|100|0.021944|0.003064|0.040825|0.052460|-
TCONS_00001704	XLOC_001250	-	u	-	q2:PH.12972|ENST00000463799|100|0.062039|0.000000|0.224991|0.111504|-
TCONS_00001705	XLOC_001251	-	u	-	q2:PH.13019|PH.13019.1|100|0.465849|0.252103|0.679595|1.758392|-
TCONS_00001706	XLOC_001252	LINC00882|ENST00000484698.1	=	-	q2:ENSG00000242759|ENST00000484698|100|0.010606|0.000000|0.038985|0.046493|-
TCONS_00001707	XLOC_001254	RP11-615J4.3|ENST00000497896.1	j	-	q2:PH.13054|PH.13054.1|100|4.113774|2.056887|6.170661|17.019164|-
TCONS_00001708	XLOC_001256	RP11-572M11.1|ENST00000462010.1	=	-	q2:ENSG00000241219|ENST00000462010|100|0.026157|0.000000|0.078340|0.044146|-
TCONS_00001709	XLOC_001257	RP11-379B18.5|ENST00000468859.1	=	-	q2:PH.13136|ENST00000468859|100|0.102819|0.026056|0.179583|0.339656|-
TCONS_00001710	XLOC_001260	RP11-723O4.2|ENST00000480931.1	=	-	q2:ENSG00000231305|ENST00000480931|100|0.128507|0.000000|0.296664|0.358120|-
TCONS_00001711	XLOC_001261	-	u	-	q2:PH.13194|ENST00000511564|66|0.070965|0.000000|0.257118|0.161767|-
TCONS_00001712	XLOC_001261	-	u	-	q2:PH.13194|ENST00000515245|100|0.108248|0.000000|0.333011|0.246754|-
TCONS_00001713	XLOC_001263	RP11-548O1.3|ENST00000495287.1	=	-	q2:PH.13248|ENST00000495287|65|0.027294|0.000000|0.064000|0.105891|-
TCONS_00001714	XLOC_001263	RP11-548O1.3|ENST00000477059.1	=	-	q2:PH.13248|ENST00000477059|100|0.041912|0.000000|0.171559|0.162602|-
TCONS_00001715	XLOC_001264	RP11-649A16.1|ENST00000473299.1	j	-	q2:PH.13286|PH.13286.2|100|1.126451|0.482665|1.770237|4.668330|-
TCONS_00001716	XLOC_001267	LINC00880|ENST00000471357.1	=	-	q2:ENSG00000243629|ENST00000471357|100|0.011819|0.000000|0.044836|0.018652|-
TCONS_00001717	XLOC_001269	CT64|ENST00000470546.1	=	-	q2:PH.13364|ENST00000470546|15|0.038771|0.000000|0.093601|0.119435|-
TCONS_00001718	XLOC_001269	CT64|ENST00000489012.1	=	-	q2:PH.13364|ENST00000489012|100|0.252224|0.046284|0.458165|0.776988|-
TCONS_00001719	XLOC_001270	RP11-747D18.1|ENST00000472120.1	=	-	q2:ENSG00000239205|ENST00000472120|100|0.020551|0.000000|0.061653|0.042342|-
TCONS_00001720	XLOC_001272	RP11-496B10.3|ENST00000472596.1	=	-	q2:ENSG00000239774|ENST00000472596|100|0.057008|0.000000|0.171023|0.129951|-
TCONS_00001721	XLOC_001273	RP11-329B9.1|ENST00000457449.1	=	-	q2:ENSG00000229433|ENST00000457449|100|0.020010|0.000000|0.048308|0.036403|-
TCONS_00001722	XLOC_001274	RP11-48F14.1|ENST00000458099.1	=	-	q2:PH.13466|ENST00000458099|100|0.086164|0.000000|0.326864|0.377718|-
TCONS_00001723	XLOC_001276	RP11-528A4.2|ENST00000439074.1	=	-	q2:ENSG00000229155|ENST00000439074|100|0.044901|0.000000|0.170332|0.196832|-
TCONS_00001724	XLOC_001277	RP11-135A1.2|ENST00000418353.1	=	-	q2:ENSG00000232874|ENST00000418353|100|0.195133|0.000000|0.471092|0.855404|-
TCONS_00001725	XLOC_001280	RP11-480A16.1|ENST00000570130.1	o	-	q2:PH.13520|PH.13520.1|81|5.732892|5.183403|6.282381|22.209722|-
TCONS_00001726	XLOC_001281	-	u	-	q2:PH.13523|ENST00000427841|32|1.045698|0.806996|1.284399|3.690044|-
TCONS_00001727	XLOC_001282	AC023797.1|ENST00000441644.1	=	-	q2:ENSG00000232065|ENST00000441644|100|0.129902|0.000000|0.389707|0.569453|-
TCONS_00001728	XLOC_001283	-	u	-	q2:PH.13563|ENST00000437008|100|1.119786|0.676614|1.562958|4.087857|-
TCONS_00001729	XLOC_001284	AC024560.2|ENST00000424493.1	=	-	q2:ENSG00000236833|ENST00000424493|100|0.019885|0.000000|0.059656|0.032253|-
TCONS_00001730	XLOC_001287	RP11-774O3.1|ENST00000503186.1	=	q1:cell_ployA.33664|ENST00000503186|100|0.325683|0.117494|0.533872|1.029988|-	-
TCONS_00001731	XLOC_001289	RP11-412P11.1|ENST00000511453.1	j	q1:cell_ployA.33778|cell_ployA.33778.1|72|0.520679|0.243980|0.797378|3.274253|-	-
TCONS_00001732	XLOC_001289	RP11-412P11.1|ENST00000511453.1	j	q1:cell_ployA.33778|cell_ployA.33778.2|100|0.723131|0.422594|1.023667|4.547354|-	-
TCONS_00001733	XLOC_001289	RP11-412P11.1|ENST00000511453.1	=	q1:cell_ployA.33778|ENST00000511453|64|0.465815|0.284326|0.647304|2.929242|1309	q2:PH.13732|ENST00000511453|17|1.004393|0.642341|1.366445|4.141030|1309
TCONS_00001734	XLOC_001290	RP11-552M14.1|ENST00000503394.1	=	q1:cell_ployA.33784|cell_ployA.33784.1|85|0.218108|0.108483|0.327734|1.326265|1391	q2:PH.13732|ENST00000503394|100|0.888955|0.413789|1.364122|3.036808|546
TCONS_00001735	XLOC_001291	RP11-415C15.2|ENST00000512873.1	=	q1:ENSG00000249699|ENST00000512873|100|0.180047|0.115407|0.244688|0.588106|2802	q2:ENSG00000249699|ENST00000512873|100|0.097147|0.034034|0.160259|0.282666|2802
TCONS_00001736	XLOC_001292	RP11-769N22.1|ENST00000514855.1	=	q1:ENSG00000249228|ENST00000514855|100|0.638777|0.451145|0.826409|1.951955|1604	q2:ENSG00000249228|ENST00000514855|100|0.092312|0.010227|0.174396|0.186146|1604
TCONS_00001737	XLOC_001294	RP11-315A17.1|ENST00000505636.1	=	q1:ENSG00000251434|ENST00000505636|100|4.217624|3.374763|5.060484|29.184446|602	q2:ENSG00000251434|ENST00000505636|100|1.363307|0.753618|1.972996|5.154583|602
TCONS_00001738	XLOC_001295	RP11-734I18.1|ENST00000513211.1	=	q1:cell_ployA.33858|cell_ployA.33858.1|32|5.057784|4.467534|5.648034|29.202612|-	-
TCONS_00001739	XLOC_001296	RP11-103J17.2|ENST00000562049.1	=	q1:cell_ployA.33926|cell_ployA.33926.1|100|2.839625|2.609490|3.069760|20.335505|3422	q2:PH.13763|ENST00000562049|11|0.077788|0.013095|0.142482|0.291313|2471
TCONS_00001740	XLOC_001297	RP11-360F5.3|ENST00000507579.1	=	q1:ENSG00000249685|ENST00000507579|100|0.385643|0.070767|0.700519|2.901434|455	q2:ENSG00000249685|ENST00000507579|100|0.091344|0.000000|0.274033|0.400426|455
TCONS_00001741	XLOC_001298	RP11-472B18.2|ENST00000412595.3	=	q1:ENSG00000238206|ENST00000412595|100|1.414641|0.953561|1.875722|4.242468|608	q2:ENSG00000238206|ENST00000412595|100|0.133203|0.000000|0.325163|0.251086|608
TCONS_00001742	XLOC_001299	RP11-539G18.2|ENST00000533736.1	=	q1:cell_ployA.33977|ENST00000533736|100|0.274085|0.127161|0.421010|0.746468|-	-
TCONS_00001743	XLOC_001299	RP11-539G18.2|ENST00000529314.1	=	q1:ENSG00000255458|ENST00000529314|100|0.184127|0.005641|0.362613|0.561698|-	-
TCONS_00001744	XLOC_001301	DANCR|ENST00000411630.2	=	q1:cell_ployA.34098|ENST00000411630|100|156.390078|152.388945|160.391212|1141.792224|878	q2:PH.13835|ENST00000411630|68|4.198943|3.175109|5.222778|14.966927|878
TCONS_00001745	XLOC_001302	RP11-752D24.3|ENST00000514957.1	=	q1:cell_ployA.34102|ENST00000514957|100|0.161757|0.017077|0.306437|1.061004|-	-
TCONS_00001746	XLOC_001303	RP11-345F18.1|ENST00000504250.1	=	q1:ENSG00000250821|ENST00000504250|100|0.289845|0.070743|0.508947|1.722471|-	-
TCONS_00001747	XLOC_001305	RP11-16N2.1|ENST00000398777.3	=	q1:ENSG00000240152|ENST00000398777|100|0.406460|0.119049|0.693871|1.305920|-	-
TCONS_00001748	XLOC_001307	RP11-453E17.1|ENST00000506606.1	=	q1:cell_ployA.34278|cell_ployA.34278.1|20|1.496948|1.274792|1.719104|10.403805|-	-
TCONS_00001749	XLOC_001307	RP11-453E17.1|ENST00000498917.2	=	q1:cell_ployA.34278|ENST00000498917|48|3.614984|3.068525|4.161444|25.124175|1445	q2:PH.13881|ENST00000498917|75|0.290560|0.106817|0.474302|1.020950|1445
TCONS_00001750	XLOC_001308	RP11-567N4.3|ENST00000507739.1	=	q1:ENSG00000250735|ENST00000507739|100|0.256776|0.069633|0.443919|0.951011|681	q2:ENSG00000250735|ENST00000507739|100|0.058076|0.000000|0.207767|0.155299|681
TCONS_00001751	XLOC_001309	RP11-792D21.2|ENST00000507802.1	=	q1:cell_ployA.34432|cell_ployA.34432.1|54|0.152476|0.079370|0.225582|1.083061|-	-
TCONS_00001752	XLOC_001309	RP11-792D21.2|ENST00000503259.1	=	q1:cell_ployA.34432|ENST00000503259|100|0.280085|0.097879|0.462290|1.989486|857	q2:PH.13959|ENST00000503259|100|0.060958|0.000000|0.147167|0.245843|857
TCONS_00001753	XLOC_001310	RP11-452C8.1|ENST00000506460.1	=	q1:ENSG00000248408|ENST00000506460|100|0.478356|0.253889|0.702823|1.802016|741	q2:ENSG00000248408|ENST00000506460|100|0.097645|0.000000|0.235735|0.389522|741
TCONS_00001754	XLOC_001312	RP11-145G20.1|ENST00000513393.1	=	q1:ENSG00000248510|ENST00000513393|100|0.385106|0.261772|0.508441|1.833435|1687	q2:PH.14028|ENST00000513393|100|0.325621|0.175947|0.475294|1.057391|1687
TCONS_00001755	XLOC_001314	RP11-328K4.1|ENST00000508099.1	j	q1:cell_ployA.34678|cell_ployA.34678.2|100|0.599754|0.433412|0.766096|4.084494|-	-
TCONS_00001756	XLOC_001315	RP11-703G6.1|ENST00000510505.1	=	q1:ENSG00000249614|ENST00000510505|100|21.139409|19.696778|22.582039|111.320914|812	q2:ENSG00000249614|ENST00000510505|100|10.208458|9.116300|11.300615|39.939521|812
TCONS_00001757	XLOC_001316	SNHG8|ENST00000602573.1	=	q1:cell_ployA.34809|cell_ployA.34809.1|45|32.643783|27.001642|38.285925|167.369403|-	-
TCONS_00001758	XLOC_001316	SNHG8|ENST00000602819.1	=	q1:cell_ployA.34809|cell_ployA.34809.2|100|72.351446|62.565322|82.137570|370.956339|726	q2:PH.14126|PH.14126.3|41|6.730972|5.078433|8.383512|24.602930|449
TCONS_00001759	XLOC_001317	RP11-384K6.6|ENST00000567913.2	=	q1:cell_ployA.34811|cell_ployA.34811.2|100|1.579355|1.397825|1.760885|8.946056|4916	q2:PH.14129|PH.14129.2|100|0.621615|0.472308|0.770922|2.149178|5425
TCONS_00001760	XLOC_001318	RP11-33B1.3|ENST00000506942.1	=	q1:cell_ployA.34854|ENST00000506942|21|1.930759|1.193754|2.667764|13.701364|573	q2:PH.14146|ENST00000506942|100|0.352330|0.037196|0.667463|0.898904|573
TCONS_00001761	XLOC_001319	RP11-501E14.1|ENST00000505556.1	=	q1:ENSG00000249409|ENST00000505556|100|3.516166|2.707842|4.324489|13.424862|530	q2:ENSG00000249409|ENST00000505556|100|1.679695|1.030593|2.328796|4.141843|530
TCONS_00001762	XLOC_001320	RP11-381N20.2|ENST00000503950.1	=	q1:ENSG00000249125|ENST00000503950|100|0.419938|0.117458|0.722419|1.196068|-	-
TCONS_00001763	XLOC_001321	RP11-420A23.1|ENST00000509834.2	j	q1:cell_ployA.35019|cell_ployA.35019.1|43|0.223888|0.144349|0.303427|1.575625|-	-
TCONS_00001764	XLOC_001321	RP11-420A23.1|ENST00000511497.1	j	q1:cell_ployA.35019|cell_ployA.35019.7|100|0.522147|0.381679|0.662615|3.674642|-	-
TCONS_00001765	XLOC_001322	RP11-314N14.1|ENST00000500169.2	=	q1:ENSG00000250102|ENST00000500169|100|2.371526|1.632940|3.110111|9.934081|450	q2:PH.14181|ENST00000500169|100|1.012545|0.349979|1.675110|4.043069|450
TCONS_00001766	XLOC_001323	RP11-614F17.2|ENST00000507933.1	=	q1:cell_ployA.35040|ENST00000507933|48|0.255036|0.000000|0.546519|1.933549|491	q2:PH.14182|ENST00000507933|100|0.092039|0.000000|0.276118|0.340262|491
TCONS_00001767	XLOC_001324	RP11-553P9.2|ENST00000508605.1	=	q1:ENSG00000248434|ENST00000508605|100|2.490278|1.937922|3.042633|7.968199|667	q2:ENSG00000248434|ENST00000508605|100|0.248483|0.015894|0.481072|0.501067|667
TCONS_00001768	XLOC_001325	RP11-98O2.1|ENST00000513400.1	=	q1:cell_ployA.35269|cell_ployA.35269.2|93|6.206808|5.450167|6.963449|42.213299|-	-
TCONS_00001769	XLOC_001325	RP11-98O2.1|ENST00000502606.1	=	q1:cell_ployA.35269|ENST00000502606|51|3.398305|2.702829|4.093780|23.112305|866	q2:PH.14208|ENST00000502606|100|2.452803|1.797615|3.107991|9.686077|866
TCONS_00001770	XLOC_001326	RP11-673E1.1|ENST00000510536.1	=	q1:cell_ployA.35368|ENST00000510536|100|0.113969|0.000000|0.335126|0.626018|-	-
TCONS_00001771	XLOC_001329	AC005150.1|ENST00000512831.1	=	q1:ENSG00000248431|ENST00000512831|100|0.806578|0.464308|1.148847|2.284966|628	q2:ENSG00000248431|ENST00000512831|100|0.098888|0.000000|0.233224|0.187270|628
TCONS_00001772	XLOC_001331	HAND2-AS1|ENST00000502896.1	=	q1:cell_ployA.35607|ENST00000502896|98|0.179982|0.123244|0.236721|1.116634|-	-
TCONS_00001773	XLOC_001332	RP11-11N5.1|ENST00000507644.2	=	q1:cell_ployA.35770|cell_ployA.35770.2|91|1.649245|1.346725|1.951766|10.407145|-	-
TCONS_00001774	XLOC_001334	RP11-463J17.1|ENST00000503609.1	=	q1:cell_ployA.35819|ENST00000503609|61|1.038663|0.623093|1.454233|3.842398|592	q2:PH.14383|ENST00000503609|100|0.267957|0.028289|0.507625|0.575576|592
TCONS_00001775	XLOC_001335	AC226119.5|ENST00000281228.8	j	q1:cell_ployA.33580|ENST00000313946|92|0.662287|0.500103|0.824471|3.710940|2845	q2:PH.13657|ENST00000313946|31|0.158797|0.082408|0.235185|0.517165|2845
TCONS_00001776	XLOC_001337	RP11-448G15.3|ENST00000561486.1	=	q1:cell_ployA.33684|ENST00000561486|100|0.208545|0.140257|0.276832|1.380076|3510	q2:ENSG00000261490|ENST00000561486|100|0.026933|0.000067|0.053799|0.083630|3510
TCONS_00001777	XLOC_001339	LINC00504|ENST00000509654.1	=	q1:cell_ployA.33719|ENST00000509654|100|27.614686|26.033944|29.195428|138.797944|820	q2:PH.13706|ENST00000509654|100|10.286658|9.245556|11.327760|38.863746|820
TCONS_00001778	XLOC_001340	RP11-380P13.2|ENST00000507666.1	=	q1:ENSG00000251292|ENST00000507666|100|0.427507|0.180686|0.674329|1.521059|639	q2:ENSG00000251292|ENST00000507666|100|0.682330|0.303841|1.060819|2.415913|639
TCONS_00001779	XLOC_001342	RP11-548L20.1|ENST00000514877.1	j	q1:cell_ployA.33915|cell_ployA.33915.3|100|0.755491|0.440430|1.070553|4.811581|-	-
TCONS_00001780	XLOC_001344	RP11-617D20.2|ENST00000515436.3	j	q1:ENSG00000231160|ENST00000515436|100|0.171365|0.000000|0.413712|0.377128|-	-
TCONS_00001781	XLOC_001346	RP11-506N2.1|ENST00000510371.1	=	q1:ENSG00000251339|ENST00000510371|100|6.417195|5.224128|7.610262|23.483472|468	q2:ENSG00000251339|ENST00000510371|100|0.388582|0.022326|0.754837|1.146973|468
TCONS_00001782	XLOC_001347	RP11-725D20.1|ENST00000504537.1	=	q1:ENSG00000249392|ENST00000504537|100|0.148360|0.000000|0.313512|0.416753|-	-
TCONS_00001783	XLOC_001350	RP11-8L2.1|ENST00000508406.1	=	q1:cell_ployA.34515|ENST00000508406|100|0.231771|0.153449|0.310092|1.437239|2795	q2:PH.13985|ENST00000508406|100|0.054334|0.001665|0.107004|0.187689|2795
TCONS_00001784	XLOC_001351	AC004069.2|ENST00000504082.1	=	q1:cell_ployA.34686|ENST00000504082|100|0.498397|0.204622|0.792171|2.466056|549	q2:PH.14066|ENST00000504082|100|0.889313|0.440409|1.338218|3.297862|549
TCONS_00001785	XLOC_001352	-	u	q1:cell_ployA.34963|cell_ployA.34963.2|72|2.114846|1.529868|2.699824|13.179754|-	-
TCONS_00001786	XLOC_001352	-	u	q1:cell_ployA.34963|cell_ployA.34963.3|36|1.052621|0.732215|1.373028|6.559952|-	-
TCONS_00001787	XLOC_001353	-	u	q1:cell_ployA.35103|cell_ployA.35103.1|100|1.876012|1.562252|2.189772|9.832429|-	-
TCONS_00001788	XLOC_001355	RP11-745L13.2|ENST00000510592.1	=	q1:cell_ployA.35100|ENST00000510592|100|0.730528|0.308233|1.152822|5.221733|-	-
TCONS_00001789	XLOC_001359	RP11-400D2.2|ENST00000504728.1	=	q1:cell_ployA.35238|cell_ployA.35238.1|100|1.145295|1.015868|1.274721|8.286341|4320	q2:PH.14192|ENST00000504728|76|0.892188|0.479105|1.305270|3.317519|744
TCONS_00001790	XLOC_001363	RP11-284M14.1|ENST00000507486.1	=	q1:cell_ployA.35339|ENST00000507486|100|0.114044|0.000000|0.265339|0.901892|759	q2:ENSG00000250326|ENST00000507486|100|0.040544|0.000000|0.153804|0.090644|759
TCONS_00001791	XLOC_001364	RP11-526A4.1|ENST00000511993.1	j	q1:cell_ployA.35382|cell_ployA.35382.6|100|2.737437|1.836559|3.638314|9.829476|-	-
TCONS_00001792	XLOC_001365	RP11-217C7.1|ENST00000514134.1	=	q1:cell_ployA.35529|ENST00000514134|100|0.152810|0.041095|0.264525|0.479211|934	q2:ENSG00000249675|ENST00000514134|100|0.109410|0.000000|0.234449|0.286573|934
TCONS_00001793	XLOC_001370	RP11-367N14.2|ENST00000457303.3	=	q1:cell_ployA.35668|ENST00000457303|100|0.327728|0.000000|0.655455|1.495253|-	-
TCONS_00001794	XLOC_001371	RP11-290F5.1|ENST00000512674.1	=	q1:ENSG00000249096|ENST00000512674|100|0.385996|0.267128|0.504864|1.233362|-	-
TCONS_00001795	XLOC_001372	RP11-701P16.5|ENST00000510284.1	=	q1:cell_ployA.35691|ENST00000510284|100|1.283382|0.810987|1.755776|8.234256|576	q2:ENSG00000251230|ENST00000510284|100|0.200838|0.000000|0.445503|0.442092|576
TCONS_00001796	XLOC_001373	RP11-138B4.1|ENST00000511385.1	=	q1:cell_ployA.35774|ENST00000511385|39|0.107346|0.026209|0.188483|0.729385|2114	q2:ENSG00000250658|ENST00000511385|100|0.039486|0.007246|0.071726|0.129171|2114
TCONS_00001797	XLOC_001374	-	u	q1:cell_ployA.35775|cell_ployA.35775.1|100|0.734163|0.597832|0.870493|5.604308|-	-
TCONS_00001798	XLOC_001286	RP3-368B9.2|ENST00000505702.1	=	-	q2:ENSG00000250681|ENST00000505702|100|0.175403|0.000000|0.423461|0.376769|-
TCONS_00001799	XLOC_001288	RP11-608O21.1|ENST00000511431.1	=	-	q2:ENSG00000248515|ENST00000511431|100|0.035950|0.000000|0.107851|0.157596|-
TCONS_00001800	XLOC_001289	RP11-412P11.1|ENST00000511453.1	j	-	q2:PH.13732|PH.13732.2|100|5.796480|4.159261|7.433700|23.898421|-
TCONS_00001801	XLOC_001289	RP11-412P11.1|ENST00000503017.1	=	-	q2:PH.13732|ENST00000503017|21|1.240993|0.638251|1.843735|5.116513|-
TCONS_00001802	XLOC_001293	RP11-472K22.1|ENST00000503299.1	=	-	q2:ENSG00000248176|ENST00000503299|100|0.090424|0.000000|0.216406|0.200837|-
TCONS_00001803	XLOC_001300	USP46-AS1|ENST00000503051.1	=	-	q2:ENSG00000248866|ENST00000503051|100|0.144729|0.026558|0.262899|0.494869|-
TCONS_00001804	XLOC_001301	DANCR|ENST00000425653.1	=	-	q2:PH.13835|ENST00000425653|100|6.198035|4.969175|7.426895|22.092590|-
TCONS_00001805	XLOC_001304	RP11-319E12.2|ENST00000511962.1	=	-	q2:ENSG00000251459|ENST00000511962|100|0.042004|0.000000|0.126011|0.066287|-
TCONS_00001806	XLOC_001306	RP11-25H12.1|ENST00000508572.1	=	-	q2:ENSG00000249413|ENST00000508572|100|0.273710|0.033714|0.513705|0.934392|-
TCONS_00001807	XLOC_001307	RP11-453E17.1|ENST00000514109.1	=	-	q2:PH.13881|PH.13881.2|53|0.204595|0.099406|0.309784|0.718894|-
TCONS_00001808	XLOC_001309	RP11-792D21.2|ENST00000504675.1	=	-	q2:PH.13959|ENST00000504675|90|0.054571|0.000000|0.115583|0.220085|-
TCONS_00001809	XLOC_001311	RP11-115D19.1|ENST00000509723.1	j	-	q2:PH.14016|PH.14016.1|92|0.387234|0.117424|0.657043|1.495649|-
TCONS_00001810	XLOC_001311	RP11-115D19.1|ENST00000509723.1	j	-	q2:PH.14016|PH.14016.2|100|0.422307|0.126595|0.718018|1.631115|-
TCONS_00001811	XLOC_001313	RP11-696N14.1|ENST00000499178.2	=	-	q2:PH.14042|ENST00000499178|100|0.227895|0.052215|0.403574|0.807392|-
TCONS_00001812	XLOC_001314	RP11-328K4.1|ENST00000513793.1	=	-	q2:PH.14058|ENST00000513793|100|0.364701|0.000000|0.729402|1.540119|-
TCONS_00001813	XLOC_001314	RP11-328K4.1|ENST00000508099.1	=	-	q2:PH.14058|ENST00000508099|43|0.158159|0.000000|0.381830|0.667901|-
TCONS_00001814	XLOC_001316	SNHG8|ENST00000602520.1	=	-	q2:PH.14126|PH.14126.1|100|16.516232|11.387586|21.644879|60.369836|-
TCONS_00001815	XLOC_001316	SNHG8|ENST00000602483.1	=	-	q2:PH.14126|PH.14126.2|37|6.167164|3.240592|9.093736|22.542107|-
TCONS_00001816	XLOC_001321	RP11-420A23.1|ENST00000505133.1	=	-	q2:PH.14179|ENST00000505133|100|0.114298|0.000000|0.275939|0.375785|-
TCONS_00001817	XLOC_001321	RP11-420A23.1|ENST00000511497.1	=	-	q2:PH.14179|ENST00000511497|28|0.032419|0.000000|0.075140|0.106588|-
TCONS_00001818	XLOC_001321	RP11-420A23.1|ENST00000504984.1	=	-	q2:PH.14179|ENST00000504984|24|0.026971|0.000000|0.106063|0.088676|-
TCONS_00001819	XLOC_001323	RP11-614F17.2|ENST00000514222.1	=	-	q2:PH.14182|ENST00000514222|98|0.090090|0.000000|0.230758|0.333057|-
TCONS_00001820	XLOC_001325	RP11-98O2.1|ENST00000513400.1	j	-	q2:PH.14208|ENST00000508418|34|0.842469|0.403450|1.281488|3.326895|-
TCONS_00001821	XLOC_001326	RP11-673E1.1|ENST00000509873.1	=	-	q2:PH.14244|ENST00000509873|100|0.067387|0.000000|0.156786|0.257003|-
TCONS_00001822	XLOC_001327	RP11-73G16.1|ENST00000515329.1	=	-	q2:PH.14255|ENST00000515329|100|0.010215|0.000000|0.036956|0.018508|-
TCONS_00001823	XLOC_001328	RP11-364P22.2|ENST00000507296.1	=	-	q2:ENSG00000249275|ENST00000507296|100|0.098490|0.000000|0.235783|0.191049|-
TCONS_00001824	XLOC_001330	RP11-340B18.1|ENST00000507838.1	=	-	q2:ENSG00000249500|ENST00000507838|100|0.038510|0.000000|0.085650|0.094536|-
TCONS_00001825	XLOC_001333	-	u	-	q2:PH.14374|ENST00000378770|100|0.017442|0.000000|0.063800|0.033244|-
TCONS_00001826	XLOC_001335	AC226119.5|ENST00000281228.8	j	-	q2:PH.13657|ENST00000507301|100|0.508427|0.152330|0.864524|1.655828|-
TCONS_00001827	XLOC_001336	RP11-539L10.2|ENST00000499502.2	=	-	q2:ENSG00000246526|ENST00000499502|100|0.011722|0.000000|0.035167|0.046763|-
TCONS_00001828	XLOC_001338	-	u	-	q2:PH.13698|PH.13698.1|100|1.219904|0.543223|1.896585|4.977467|-
TCONS_00001829	XLOC_001341	RP11-79E3.3|ENST00000512581.1	=	-	q2:PH.13757|ENST00000512581|100|0.548410|0.032447|1.064373|2.369341|-
TCONS_00001830	XLOC_001341	RP11-79E3.3|ENST00000505018.1	=	-	q2:PH.13757|ENST00000505018|9|0.051940|0.000000|0.106637|0.224399|-
TCONS_00001831	XLOC_001342	RP11-548L20.1|ENST00000514877.1	=	-	q2:PH.13751|ENST00000514877|100|0.064937|0.000000|0.246339|0.284665|-
TCONS_00001832	XLOC_001343	RP11-722M1.1|ENST00000510597.1	=	-	q2:PH.13762|ENST00000510597|38|0.348779|0.077977|0.619581|1.405673|-
TCONS_00001833	XLOC_001343	RP11-722M1.1|ENST00000505298.1	=	-	q2:PH.13762|ENST00000505298|53|0.484169|0.146802|0.821536|1.951329|-
TCONS_00001834	XLOC_001343	RP11-722M1.1|ENST00000505298.1	j	-	q2:PH.13762|PH.13762.4|100|0.915813|0.149558|1.682068|3.690968|-
TCONS_00001835	XLOC_001345	-	u	-	q2:PH.13893|PH.13893.1|100|18.490345|12.601537|24.379153|63.208479|-
TCONS_00001836	XLOC_001346	RP11-506N2.1|ENST00000510941.1	=	-	q2:ENSG00000251339|ENST00000510941|19|0.073826|0.000000|0.221479|0.217913|-
TCONS_00001837	XLOC_001348	RP11-525J21.1|ENST00000511603.1	=	-	q2:ENSG00000249892|ENST00000511603|100|0.046186|0.000000|0.137403|0.085035|-
TCONS_00001838	XLOC_001349	RP11-576N17.5|ENST00000515670.1	=	-	q2:PH.13979|ENST00000515670|100|0.121831|0.000000|0.462166|0.208287|-
TCONS_00001839	XLOC_001354	RP11-184M15.2|ENST00000487657.2	=	-	q2:ENSG00000248802|ENST00000487657|100|0.019960|0.000000|0.156274|0.040686|-
TCONS_00001840	XLOC_001356	RP11-789C2.1|ENST00000420721.2	=	-	q2:PH.14187|ENST00000420721|100|0.203788|0.000000|0.459065|0.888879|-
TCONS_00001841	XLOC_001356	RP11-1E22.1|ENST00000510967.1	=	-	q2:PH.14187|ENST00000510967|72|0.146763|0.000000|0.440288|0.640147|-
TCONS_00001842	XLOC_001357	RP11-9G1.3|ENST00000505289.1	=	-	q2:PH.14189|ENST00000505289|100|0.021252|0.000000|0.051306|0.057893|-
TCONS_00001843	XLOC_001358	RP11-427M20.1|ENST00000507844.1	=	-	q2:ENSG00000251388|ENST00000507844|100|0.058544|0.000000|0.175632|0.256639|-
TCONS_00001844	XLOC_001360	RP11-780O17.1|ENST00000511234.1	=	-	q2:ENSG00000250865|ENST00000511234|100|0.065826|0.000000|0.197479|0.103883|-
TCONS_00001845	XLOC_001361	RP11-138I17.1|ENST00000505736.1	=	-	q2:PH.14199|ENST00000505736|10|0.018528|0.000000|0.060779|0.081220|-
TCONS_00001846	XLOC_001361	RP11-138I17.1|ENST00000512039.1	=	-	q2:PH.14199|ENST00000512039|100|0.179893|0.000000|0.601222|0.788595|-
TCONS_00001847	XLOC_001362	RP13-884E18.4|ENST00000510922.1	=	-	q2:ENSG00000250777|ENST00000510922|100|0.069165|0.000000|0.207495|0.218303|-
TCONS_00001848	XLOC_001364	RP11-526A4.1|ENST00000508106.1	=	-	q2:PH.14252|ENST00000508106|100|0.080309|0.000000|0.193882|0.183065|-
TCONS_00001849	XLOC_001366	RP11-205M3.3|ENST00000508313.1	=	-	q2:ENSG00000248319|ENST00000508313|100|0.028953|0.003091|0.054816|0.063461|-
TCONS_00001850	XLOC_001367	RP11-717H13.1|ENST00000512241.1	=	-	q2:ENSG00000248339|ENST00000512241|100|0.016871|0.000000|0.039834|0.033466|-
TCONS_00001851	XLOC_001368	RP11-161D15.2|ENST00000502956.1	=	-	q2:PH.14320|ENST00000502956|100|0.035735|0.000000|0.135559|0.089290|-
TCONS_00001852	XLOC_001369	RP11-404J23.1|ENST00000512036.1	=	-	q2:ENSG00000250993|ENST00000512036|100|0.064862|0.000000|0.194587|0.130795|-
TCONS_00001853	XLOC_001375	RP11-259O2.3|ENST00000514519.1	=	q1:ENSG00000249731|ENST00000514519|100|18.035676|16.364031|19.707321|100.095241|560	q2:ENSG00000249731|ENST00000514519|100|14.177335|12.134544|16.220127|53.349998|560
TCONS_00001854	XLOC_001377	CTD-2296D1.5|ENST00000500616.2	=	q1:ENSG00000223597|ENST00000500616|100|0.463855|0.168697|0.759013|1.346984|-	-
TCONS_00001855	XLOC_001378	MIR4458|ENST00000606459.1	=	q1:cell_ployA.35931|cell_ployA.35931.1|27|1.160692|0.996497|1.324888|8.625667|3616	q2:ENSG00000247516|ENST00000502001|100|0.617221|0.341191|0.893250|2.312029|1005
TCONS_00001856	XLOC_001379	CTD-2199O4.1|ENST00000506299.1	=	q1:ENSG00000249807|ENST00000506299|100|0.433129|0.222931|0.643328|1.274808|943	q2:ENSG00000249807|ENST00000506299|100|0.181908|0.024377|0.339440|0.360553|943
TCONS_00001857	XLOC_001380	RP11-1C1.7|ENST00000416930.2	=	q1:ENSG00000246016|ENST00000416930|100|0.853817|0.407709|1.299925|2.388875|483	q2:ENSG00000246016|ENST00000416930|100|0.059938|0.000000|0.191798|0.091963|483
TCONS_00001858	XLOC_001381	CT49|ENST00000513051.1	=	q1:cell_ployA.35984|cell_ployA.35984.1|15|0.877987|0.674675|1.081299|5.299603|-	-
TCONS_00001859	XLOC_001381	CT49|ENST00000505877.1	=	q1:cell_ployA.35984|ENST00000505877|91|5.443574|4.878988|6.008161|32.857872|1319	q2:PH.14454|ENST00000505877|75|1.231273|0.779305|1.683241|4.794549|1319
TCONS_00001860	XLOC_001383	RP11-774D14.1|ENST00000502427.1	=	q1:cell_ployA.36169|ENST00000502427|10|0.110906|0.037339|0.184472|0.481717|1687	q2:PH.14495|ENST00000502427|4|1.466471|1.161577|1.771366|5.691210|1687
TCONS_00001861	XLOC_001383	RP11-774D14.1|ENST00000502427.1	j	q1:cell_ployA.36169|cell_ployA.36169.3|100|1.084837|0.524630|1.645045|4.711976|-	-
TCONS_00001862	XLOC_001386	CTD-2118P12.1|ENST00000565798.2	j	q1:cell_ployA.36333|cell_ployA.36333.1|30|0.450510|0.344869|0.556152|2.867082|-	-
TCONS_00001863	XLOC_001386	CTD-2118P12.1|ENST00000565798.2	j	q1:cell_ployA.36333|cell_ployA.36333.4|100|1.510386|0.906948|2.113824|9.612211|-	-
TCONS_00001864	XLOC_001388	RP11-357F12.1|ENST00000506656.1	=	q1:ENSG00000248148|ENST00000506656|100|0.156825|0.033161|0.280489|0.461448|820	q2:ENSG00000248148|ENST00000506656|100|0.037273|0.000000|0.111819|0.057188|820
TCONS_00001865	XLOC_001390	RP11-461C13.1|ENST00000523194.2	=	q1:cell_ployA.36623|cell_ployA.36623.1|34|2.884221|2.673736|3.094706|19.786371|4677	q2:PH.14615|ENST00000523194|26|2.564085|1.883521|3.244648|10.131854|717
TCONS_00001866	XLOC_001390	RP11-461C13.1|ENST00000517934.1	=	q1:cell_ployA.36623|cell_ployA.36623.3|83|7.018882|6.538076|7.499689|48.151033|-	-
TCONS_00001867	XLOC_001391	CTD-2313F11.3|ENST00000445660.2	=	q1:ENSG00000248029|ENST00000445660|100|0.303978|0.068770|0.539186|0.784819|567	q2:ENSG00000248029|ENST00000445660|100|0.060528|0.000000|0.180517|0.112768|567
TCONS_00001868	XLOC_001392	CTD-2031P19.3|ENST00000500093.2	=	q1:ENSG00000227908|ENST00000500093|100|0.329637|0.224893|0.434381|1.165768|2289	q2:ENSG00000227908|ENST00000500093|100|0.072243|0.017632|0.126853|0.205397|2289
TCONS_00001869	XLOC_001393	-	.	q1:cell_ployA.36803|ENST00000510264|100|0.404021|0.230247|0.577796|2.617310|1073	q2:PH.14694|ENST00000510264|100|0.323033|0.106646|0.539420|1.096819|1073
TCONS_00001870	XLOC_001394	-	.	q1:cell_ployA.36807|ENST00000512319|64|6.822142|5.910471|7.733814|42.113007|689	q2:PH.14685|ENST00000512319|22|0.705870|0.315324|1.096417|2.368237|689
TCONS_00001871	XLOC_001395	-	.	q1:cell_ployA.36821|ENST00000504546|100|0.359039|0.185264|0.532813|2.329946|1073	q2:PH.14708|ENST00000504546|100|0.515111|0.226095|0.804127|1.716150|1073
TCONS_00001872	XLOC_001395	-	u	q1:cell_ployA.36821|ENST00000425529|85|0.306457|0.067348|0.545566|1.988722|-	-
TCONS_00001873	XLOC_001397	-	.	q1:cell_ployA.37104|ENST00000590707|100|0.116297|0.041617|0.190976|0.644686|1580	q2:ENSG00000205449|ENST00000590707|100|0.037306|0.000000|0.094521|0.137374|1580
TCONS_00001874	XLOC_001400	AC113167.1|ENST00000505109.1	=	q1:ENSG00000214942|ENST00000505109|100|0.174905|0.000000|0.350094|0.427165|-	-
TCONS_00001875	XLOC_001404	CTD-2340E1.2|ENST00000501405.2	=	q1:ENSG00000247402|ENST00000501405|100|0.981143|0.404758|1.557529|2.593183|391	q2:ENSG00000247402|ENST00000501405|100|0.283797|0.000000|0.664887|0.630334|391
TCONS_00001876	XLOC_001405	RP11-138J23.1|ENST00000514769.1	j	q1:cell_ployA.37310|cell_ployA.37310.2|60|1.739566|1.324947|2.154185|11.346094|-	-
TCONS_00001877	XLOC_001405	RP11-138J23.1|ENST00000514769.1	j	q1:cell_ployA.37310|cell_ployA.37310.3|51|1.475965|0.874376|2.077553|9.626788|-	-
TCONS_00001878	XLOC_001405	RP11-138J23.1|ENST00000514769.1	=	q1:cell_ployA.37310|cell_ployA.37310.1|11|0.311599|0.194220|0.428979|2.032367|2510	q2:PH.14856|ENST00000514769|100|0.525036|0.159960|0.890112|1.520825|574
TCONS_00001879	XLOC_001408	RP11-284A20.1|ENST00000509456.1	=	q1:cell_ployA.37625|ENST00000509456|100|0.609214|0.000000|1.827641|1.471515|204	q2:ENSG00000249423|ENST00000509456|100|3.039810|0.000000|6.079621|12.359509|204
TCONS_00001880	XLOC_001409	RP11-508M8.1|ENST00000512965.1	=	q1:ENSG00000249365|ENST00000512965|100|0.115641|0.000000|0.279181|0.903142|451	q2:ENSG00000249365|ENST00000512965|100|0.174797|0.000000|0.421997|0.766257|451
TCONS_00001881	XLOC_001411	RP11-215P8.3|ENST00000503470.1	=	q1:ENSG00000248559|ENST00000503470|100|0.265960|0.028078|0.503843|1.921519|-	-
TCONS_00001882	XLOC_001412	AC005355.2|ENST00000515627.2	=	q1:ENSG00000251169|ENST00000515627|100|0.105152|0.000000|0.244952|0.412023|-	-
TCONS_00001883	XLOC_001413	RP11-114H21.2|ENST00000511165.1	j	q1:cell_ployA.37813|cell_ployA.37813.4|100|1.906778|1.672787|2.140770|13.262830|-	-
TCONS_00001884	XLOC_001414	CTB-1I21.1|ENST00000502421.1	=	q1:cell_ployA.37851|cell_ployA.37851.1|100|1.234285|1.040282|1.428288|8.432912|-	-
TCONS_00001885	XLOC_001416	CTB-73N10.1|ENST00000512571.1	=	q1:ENSG00000248125|ENST00000512571|100|0.140906|0.000000|0.281812|0.837636|-	-
TCONS_00001886	XLOC_001417	CTC-436K13.3|ENST00000518103.1	=	q1:ENSG00000253424|ENST00000518103|100|1.344271|0.858465|1.830077|5.103614|548	q2:ENSG00000253424|ENST00000518103|100|3.236594|2.286436|4.186752|11.792467|548
TCONS_00001887	XLOC_001418	RP11-175K6.1|ENST00000517335.1	=	q1:cell_ployA.38270|ENST00000517335|100|1.092852|0.614930|1.570775|3.324526|691	q2:PH.15156|ENST00000517335|100|0.162564|0.000000|0.349271|0.371694|691
TCONS_00001888	XLOC_001418	RP11-175K6.1|ENST00000499583.1	=	q1:cell_ployA.38270|ENST00000499583|14|0.148094|0.080193|0.215994|0.450511|2664	q2:PH.15156|ENST00000499583|16|0.026470|0.000000|0.063487|0.060522|2664
TCONS_00001889	XLOC_001420	CTC-340A15.2|ENST00000523648.1	=	q1:cell_ployA.38331|ENST00000523648|100|8.591356|7.584116|9.598597|37.306433|748	q2:PH.15186|ENST00000523648|100|1.139119|0.700672|1.577566|3.837300|748
TCONS_00001890	XLOC_001421	CTB-114C7.3|ENST00000436248.3	=	q1:cell_ployA.38330|cell_ployA.38330.1|44|0.979436|0.745259|1.213613|7.029554|-	-
TCONS_00001891	XLOC_001421	CTB-114C7.3|ENST00000521471.1	=	q1:cell_ployA.38330|cell_ployA.38330.2|100|2.222564|1.908479|2.536648|15.951658|2071	q2:ENSG00000235172|ENST00000521471|100|0.082880|0.000000|0.178581|0.276123|847
TCONS_00001892	XLOC_001422	RP11-1277A3.1|ENST00000499900.2	=	q1:cell_ployA.38453|ENST00000499900|100|0.722030|0.545629|0.898431|5.056317|-	-
TCONS_00001893	XLOC_001423	RP11-1379J22.5|ENST00000514793.1	j	q1:cell_ployA.38599|cell_ployA.38599.1|100|0.540630|0.256219|0.825040|2.476288|-	-
TCONS_00001894	XLOC_001423	RP11-1379J22.5|ENST00000514793.1	=	q1:cell_ployA.38599|ENST00000514793|24|0.132142|0.000000|0.403634|0.605260|485	q2:PH.15274|ENST00000514793|100|0.080818|0.000000|0.306582|0.166512|485
TCONS_00001895	XLOC_001425	RP11-451H23.3|ENST00000513535.1	=	q1:ENSG00000248717|ENST00000513535|100|0.556922|0.353563|0.760281|2.177245|-	-
TCONS_00001896	XLOC_001426	LINC00847|ENST00000501937.2	=	q1:cell_ployA.38563|ENST00000501937|100|6.578619|5.988217|7.169022|47.332819|1809	q2:PH.15292|ENST00000501937|43|0.104089|0.011720|0.196457|0.386893|1809
TCONS_00001897	XLOC_001426	LINC00847|ENST00000501855.2	j	q1:cell_ployA.38563|cell_ployA.38563.6|29|1.922294|1.597196|2.247393|13.830806|-	-
TCONS_00001898	XLOC_001427	CTC-338M12.9|ENST00000412295.2	=	q1:cell_ployA.38595|cell_ployA.38595.1|34|1.380910|1.262744|1.499075|9.288653|7535	q2:PH.15344|ENST00000412295|59|0.418065|0.041505|0.794625|1.403139|549
TCONS_00001899	XLOC_001428	CTD-2083E4.6|ENST00000512642.1	=	q1:cell_ployA.35845|ENST00000512642|100|0.599034|0.196614|1.001454|4.495276|-	-
TCONS_00001900	XLOC_001429	CTD-3080P12.3|ENST00000514376.1	j	q1:cell_ployA.35865|cell_ployA.35865.2|100|0.151264|0.061704|0.240825|0.717917|-	-
TCONS_00001901	XLOC_001430	CTD-2012J19.3|ENSG00000271119.1	x	q1:cell_ployA.35884|ENST00000512335|39|3.369547|2.971876|3.767218|22.945177|2231	q2:PH.14417|ENST00000512335|1|0.353544|0.200753|0.506335|1.166215|2231
TCONS_00001902	XLOC_001432	RP11-1C1.6|ENST00000510562.1	=	q1:cell_ployA.35969|ENST00000510562|100|0.108366|0.000000|0.293632|0.671505|-	-
TCONS_00001903	XLOC_001437	CTD-2165H16.4|ENST00000564167.1	=	q1:cell_ployA.36030|ENST00000564167|100|0.154020|0.000000|0.376366|1.030646|-	-
TCONS_00001904	XLOC_001438	CTD-2023M8.1|ENST00000512978.1	=	q1:cell_ployA.36058|ENST00000512978|100|0.286802|0.000000|0.860405|2.278379|-	-
TCONS_00001905	XLOC_001439	RP11-124N3.3|ENST00000504827.1	=	q1:cell_ployA.36121|ENST00000504827|100|1.983955|1.345345|2.622564|7.354358|660	q2:PH.14490|ENST00000504827|12|0.742865|0.348364|1.137365|2.756096|660
TCONS_00001906	XLOC_001439	RP11-124N3.2|ENST00000515123.1	=	q1:cell_ployA.36154|cell_ployA.36154.1|27|0.263287|0.141976|0.384598|1.719561|-	-
TCONS_00001907	XLOC_001439	RP11-124N3.2|ENST00000513955.1	=	q1:cell_ployA.36154|ENST00000513955|100|0.972318|0.650564|1.294073|6.350336|-	-
TCONS_00001908	XLOC_001442	RP11-374A4.1|ENST00000503488.2	=	q1:cell_ployA.36170|ENST00000503488|85|0.144187|0.085370|0.203004|0.859918|5491	q2:PH.14496|ENST00000503488|100|0.030935|0.003266|0.058605|0.118796|5491
TCONS_00001909	XLOC_001444	CTD-2306M5.1|ENST00000507887.1	=	q1:cell_ployA.36199|ENST00000507887|100|0.387587|0.133751|0.641423|0.914347|638	q2:PH.14507|ENST00000507887|100|0.223226|0.000000|0.447961|0.445242|638
TCONS_00001910	XLOC_001447	CTD-2203K17.1|ENST00000507251.1	=	q1:cell_ployA.36368|ENST00000507251|100|1.427462|0.867565|1.987358|9.713167|537	q2:ENSG00000249572|ENST00000507251|100|0.079664|0.000000|0.238993|0.129213|537
TCONS_00001911	XLOC_001448	-	.	q1:cell_ployA.36414|ENST00000514048|100|6.338240|6.032434|6.644046|41.964029|5001	q2:PH.14539|ENST00000514048|16|1.124632|0.964090|1.285173|4.042998|5001
TCONS_00001912	XLOC_001449	CTD-2201E18.3|ENST00000314957.3	=	q1:cell_ployA.36532|ENST00000314957|9|0.198998|0.105683|0.292314|0.840692|-	-
TCONS_00001913	XLOC_001450	RP11-53O19.1|ENST00000514597.1	=	q1:cell_ployA.36564|ENST00000514597|6|0.177723|0.008304|0.347142|1.235781|-	-
TCONS_00001914	XLOC_001450	RP11-53O19.1|ENST00000508123.1	=	q1:cell_ployA.36564|ENST00000508123|12|0.343802|0.115750|0.571855|2.390601|-	-
TCONS_00001915	XLOC_001450	RP11-53O19.1|ENST00000503179.1	=	q1:cell_ployA.36564|ENST00000503179|14|0.400228|0.175174|0.625281|2.782951|-	-
TCONS_00001916	XLOC_001450	RP11-53O19.1|ENST00000505401.1	=	q1:cell_ployA.36564|ENST00000505401|11|0.298980|0.085003|0.512958|2.078934|692	q2:PH.14595|ENST00000505401|8|0.052064|0.000000|0.199323|0.228232|692
TCONS_00001917	XLOC_001450	RP11-53O19.1|ENST00000505637.1	=	q1:cell_ployA.36564|ENST00000505637|100|2.789349|0.647114|4.931584|19.395498|220	q2:PH.14595|ENST00000505637|100|0.661655|0.000000|2.533098|2.900498|220
TCONS_00001918	XLOC_001452	CTD-2116N20.1|ENST00000510261.1	=	q1:ENSG00000250081|ENST00000510261|100|1.470976|0.711367|2.230585|8.890507|-	-
TCONS_00001919	XLOC_001453	RP11-83M16.5|ENST00000507298.1	=	q1:ENSG00000249736|ENST00000507298|100|1.023392|0.593700|1.453083|3.408089|641	q2:ENSG00000249736|ENST00000507298|100|1.194669|0.680638|1.708700|3.502765|641
TCONS_00001920	XLOC_001454	RP11-434D9.2|ENST00000514791.1	=	q1:ENSG00000249894|ENST00000514791|100|2.006563|1.355548|2.657578|9.680685|566	q2:ENSG00000249894|ENST00000514791|100|0.440295|0.088799|0.791791|1.373959|566
TCONS_00001921	XLOC_001456	-	u	q1:cell_ployA.36801|ENST00000513408|25|2.084505|1.672772|2.496239|12.971543|-	-
TCONS_00001922	XLOC_001459	CTD-2037K23.2|ENST00000421004.3	=	q1:cell_ployA.36929|ENST00000421004|100|3.923215|3.356124|4.490306|27.996301|1479	q2:ENSG00000245556|ENST00000421004|100|0.282166|0.137258|0.427075|1.045895|1479
TCONS_00001923	XLOC_001461	-	u	q1:cell_ployA.37089|cell_ployA.37089.1|100|2.367817|1.458804|3.276829|11.247964|-	-
TCONS_00001924	XLOC_001462	LUCAT1|ENST00000511918.1	=	q1:cell_ployA.37190|ENST00000511918|32|0.235804|0.042881|0.428728|1.334458|828	q2:PH.14803|ENST00000511918|100|0.097886|0.000000|0.262080|0.245303|828
TCONS_00001925	XLOC_001462	LUCAT1|ENST00000513626.1	=	q1:cell_ployA.37190|ENST00000513626|24|0.172563|0.089181|0.255945|0.976564|-	-
TCONS_00001926	XLOC_001465	CTC-293G12.1|ENST00000511592.1	=	q1:ENSG00000250806|ENST00000511592|100|0.424242|0.101861|0.746623|1.164537|469	q2:ENSG00000250806|ENST00000511592|100|0.089246|0.000000|0.264972|0.188768|469
TCONS_00001927	XLOC_001467	LINC00491|ENST00000510145.1	=	q1:cell_ployA.37296|cell_ployA.37296.1|27|0.524323|0.404705|0.643942|3.168898|2769	q2:ENSG00000250682|ENST00000510145|85|0.272273|0.092989|0.451557|1.017180|944
TCONS_00001928	XLOC_001468	-	u	q1:cell_ployA.37404|ENST00000506337|100|0.105577|0.000000|0.316731|0.419357|-	-
TCONS_00001929	XLOC_001469	CTD-2374C24.1|ENST00000522464.1	=	q1:cell_ployA.37451|ENST00000522464|100|0.901367|0.561925|1.240808|6.602419|-	-
TCONS_00001930	XLOC_001469	CTD-2374C24.1|ENST00000522464.1	j	q1:cell_ployA.37451|cell_ployA.37451.5|42|0.378009|0.243518|0.512501|2.768879|-	-
TCONS_00001931	XLOC_001471	CTC-448D22.1|ENST00000515364.1	=	q1:ENSG00000249426|ENST00000515364|100|0.100264|0.000000|0.242060|0.791127|-	-
TCONS_00001932	XLOC_001473	CTC-228N24.3|ENST00000499346.2	=	q1:cell_ployA.37645|ENST00000499346|100|2.962908|2.530005|3.395810|18.129119|1380	q2:PH.14951|ENST00000499346|78|0.565969|0.344061|0.787876|2.082839|1380
TCONS_00001933	XLOC_001473	CTC-228N24.3|ENST00000501652.1	=	q1:cell_ployA.37645|ENST00000501652|92|2.740561|2.322870|3.158253|16.768651|1601	q2:PH.14951|ENST00000501652|100|0.729672|0.481497|0.977846|2.685288|1601
TCONS_00001934	XLOC_001473	CTC-228N24.3|ENST00000514573.1	=	q1:cell_ployA.37645|cell_ployA.37645.3|42|1.251280|0.904285|1.598276|7.656200|-	-
TCONS_00001935	XLOC_001473	CTC-228N24.3|ENST00000501702.2	=	q1:cell_ployA.37645|ENST00000501702|20|0.580763|0.463671|0.697855|3.553510|2977	q2:PH.14951|ENST00000501702|28|0.203039|0.112850|0.293228|0.747210|2977
TCONS_00001936	XLOC_001475	AC034220.3|ENST00000417795.1	j	q1:cell_ployA.37718|ENST00000457998|100|3.181499|2.821531|3.541466|22.626061|-	-
TCONS_00001937	XLOC_001476	CTB-131B5.4|ENST00000499203.2	=	q1:cell_ployA.37934|ENST00000499203|100|0.193406|0.120724|0.266087|1.359816|-	-
TCONS_00001938	XLOC_001477	CTD-2050E21.1|ENST00000340585.6	=	q1:ENSG00000249429|ENST00000340585|100|0.315928|0.056715|0.575141|0.822455|560	q2:ENSG00000249429|ENST00000340585|100|0.115714|0.000000|0.309789|0.224207|560
TCONS_00001939	XLOC_001478	CTB-17P3.4|ENST00000523781.1	=	q1:ENSG00000254298|ENST00000523781|100|0.750304|0.000000|1.616681|3.570923|-	-
TCONS_00001940	XLOC_001479	AC091969.1|ENST00000506723.2	=	q1:cell_ployA.38191|ENST00000506723|100|0.104716|0.048612|0.160819|0.273142|2193	q2:PH.15137|ENST00000506723|100|0.049423|0.000000|0.113146|0.099012|2193
TCONS_00001941	XLOC_001480	SAP30L-AS1|ENST00000501280.2	=	q1:cell_ployA.38255|ENST00000501280|100|1.459658|0.909711|2.009606|9.712873|567	q2:PH.15145|ENST00000501280|32|0.148882|0.000000|0.374742|0.465344|567
TCONS_00001942	XLOC_001480	SAP30L-AS1|ENST00000522312.1	=	q1:cell_ployA.38255|cell_ployA.38255.4|50|0.732376|0.599334|0.865417|4.873381|3173	q2:PH.15145|ENST00000522312|100|0.468906|0.057109|0.880702|1.465601|569
TCONS_00001943	XLOC_001482	RP11-167P20.1|ENST00000517722.1	=	q1:ENSG00000254186|ENST00000517722|100|0.424856|0.195130|0.654581|0.976041|-	-
TCONS_00001944	XLOC_001483	RP11-541P9.3|ENST00000458002.2	=	q1:cell_ployA.38301|ENST00000458002|42|0.332810|0.000000|0.884644|1.595691|-	-
TCONS_00001945	XLOC_001486	RP11-844P9.2|ENST00000515403.1	=	q1:cell_ployA.38392|ENST00000515403|42|0.829026|0.663974|0.994078|5.912272|-	-
TCONS_00001946	XLOC_001488	CTC-338M12.2|ENST00000513771.1	=	q1:ENSG00000248473|ENST00000513771|100|0.248414|0.000000|0.599725|0.860040|411	q2:ENSG00000248473|ENST00000513771|100|0.128882|0.000000|0.386646|0.322038|411
TCONS_00001947	XLOC_001376	CTD-2195M18.1|ENST00000507582.1	=	-	q2:PH.14425|ENST00000507582|100|0.022155|0.000000|0.053487|0.070899|-
TCONS_00001948	XLOC_001381	CT49|ENST00000505196.1	=	-	q2:PH.14454|ENST00000505196|100|1.637086|0.913900|2.360272|6.374777|-
TCONS_00001949	XLOC_001382	-	u	-	q2:PH.14497|PH.14497.2|100|0.766434|0.487739|1.045129|2.911700|-
TCONS_00001950	XLOC_001382	-	u	-	q2:PH.14497|PH.14497.1|83|0.639861|0.381201|0.898520|2.430845|-
TCONS_00001951	XLOC_001383	RP11-774D14.1|ENST00000512688.1	=	-	q2:PH.14495|ENST00000512688|54|18.919152|16.250379|21.587925|73.423096|-
TCONS_00001952	XLOC_001383	RP11-774D14.1|ENST00000502427.1	j	-	q2:PH.14495|PH.14495.4|100|35.275743|28.815882|41.735604|136.901184|-
TCONS_00001953	XLOC_001384	RP11-46C20.1|ENST00000512067.1	=	-	q2:PH.14509|ENST00000512067|26|0.325544|0.172634|0.478455|1.225768|-
TCONS_00001954	XLOC_001385	-	u	-	q2:PH.14512|PH.14512.1|100|2.807545|1.545791|4.069298|11.385384|-
TCONS_00001955	XLOC_001386	CTD-2118P12.1|ENST00000565798.2	j	-	q2:PH.14521|ENST00000565798|100|0.291364|0.140548|0.442179|0.971562|-
TCONS_00001956	XLOC_001387	RP11-159F24.5|ENST00000504277.1	=	-	q2:PH.14588|ENST00000504277|100|0.084148|0.000000|0.252444|0.368880|-
TCONS_00001957	XLOC_001389	CTD-2013M15.1|ENST00000510987.1	=	-	q2:ENSG00000250122|ENST00000510987|100|0.567580|0.187853|0.947308|1.483738|-
TCONS_00001958	XLOC_001390	RP11-461C13.1|ENST00000504609.3	j	-	q2:PH.14615|PH.14615.1|100|9.830137|8.859997|10.800277|38.843301|-
TCONS_00001959	XLOC_001396	RP11-136K7.2|ENST00000502659.2	i	-	q2:PH.14697|ENST00000415808|100|0.128844|0.028835|0.228853|0.258274|-
TCONS_00001960	XLOC_001398	CTC-261N6.1|ENST00000511940.1	=	-	q2:ENSG00000248363|ENST00000511940|100|0.059047|0.000000|0.223995|0.258844|-
TCONS_00001961	XLOC_001399	RP11-72L22.1|ENST00000515750.1	=	-	q2:PH.14792|ENST00000515750|100|4.913543|2.759260|7.067826|19.682998|-
TCONS_00001962	XLOC_001401	RP11-348J24.2|ENST00000507217.1	=	-	q2:ENSG00000250049|ENST00000507217|100|0.040009|0.000000|0.171611|0.126864|-
TCONS_00001963	XLOC_001401	RP11-348J24.2|ENST00000502934.1	=	-	q2:ENSG00000250049|ENST00000502934|70|0.028106|0.000000|0.068811|0.089122|-
TCONS_00001964	XLOC_001402	CTC-458G6.4|ENST00000502383.1	=	-	q2:ENSG00000248588|ENST00000502383|100|0.129948|0.000000|0.310320|0.284826|-
TCONS_00001965	XLOC_001403	CTD-2007H13.3|ENST00000513175.1	=	-	q2:PH.14834|ENST00000513175|100|0.136431|0.000000|0.329373|0.520322|-
TCONS_00001966	XLOC_001406	CTC-504A5.1|ENST00000514186.1	=	-	q2:PH.14902|ENST00000514186|100|0.068217|0.000000|0.258782|0.299043|-
TCONS_00001967	XLOC_001407	CTC-546K23.1|ENST00000599562.1	=	-	q2:ENSG00000229855|ENST00000599562|100|0.049001|0.000000|0.185885|0.214805|-
TCONS_00001968	XLOC_001410	CTC-228N24.1|ENST00000506670.1	=	-	q2:ENSG00000230561|ENST00000506670|100|0.136989|0.000000|0.329829|0.361813|-
TCONS_00001969	XLOC_001415	AC005592.2|ENST00000425963.1	=	-	q2:PH.15073|ENST00000425963|80|0.148797|0.000000|0.569658|0.532263|-
TCONS_00001970	XLOC_001419	CTB-11I22.2|ENST00000520323.1	=	-	q2:PH.15169|ENST00000520323|100|0.325505|0.034364|0.616645|1.409792|-
TCONS_00001971	XLOC_001424	CTB-129O4.1|ENST00000504573.1	=	-	q2:PH.15286|ENST00000504573|81|0.349619|0.000000|0.739899|1.310029|-
TCONS_00001972	XLOC_001426	LINC00847|ENST00000508309.1	=	-	q2:PH.15292|PH.15292.1|88|0.213460|0.102861|0.324058|0.793420|-
TCONS_00001973	XLOC_001426	LINC00847|ENST00000509921.1	=	-	q2:PH.15292|PH.15292.2|100|0.241953|0.127385|0.356520|0.899327|-
TCONS_00001974	XLOC_001427	CTC-338M12.9|ENST00000412295.2	j	-	q2:PH.15344|PH.15344.2|65|0.458561|0.162803|0.754319|1.539054|-
TCONS_00001975	XLOC_001427	CTC-338M12.9|ENST00000412295.2	j	-	q2:PH.15344|PH.15344.1|100|0.706411|0.364038|1.048783|2.370905|-
TCONS_00001976	XLOC_001429	CTD-3080P12.3|ENST00000514376.1	=	-	q2:PH.14407|ENST00000514376|100|0.040030|0.000000|0.086254|0.111138|-
TCONS_00001977	XLOC_001430	-	u	-	q2:PH.14417|ENST00000343123|3|0.992471|0.646280|1.338661|3.273807|-
TCONS_00001978	XLOC_001431	CTD-2383I20.1|ENST00000506305.1	=	-	q2:ENSG00000249994|ENST00000506305|100|0.025626|0.000000|0.094804|0.042688|-
TCONS_00001979	XLOC_001432	RP11-1C1.4|ENST00000515243.1	=	-	q2:PH.14441|ENST00000515243|100|0.033437|0.000000|0.077796|0.146577|-
TCONS_00001980	XLOC_001433	RP11-308B16.2|ENST00000502209.2	=	-	q2:PH.14450|ENST00000502209|100|0.407380|0.000000|0.885700|0.995600|-
TCONS_00001981	XLOC_001434	-	u	-	q2:PH.14457|PH.14457.1|100|1.304137|0.479328|2.128946|4.870838|-
TCONS_00001982	XLOC_001435	RP11-419C19.2|ENST00000510065.1	=	-	q2:PH.14459|ENST00000510065|100|0.625728|0.000000|1.510640|1.426361|-
TCONS_00001983	XLOC_001436	CTC-305H11.1|ENSG00000248145.1	x	-	q2:PH.14461|PH.14461.1|100|5.762924|4.097751|7.428097|23.004643|-
TCONS_00001984	XLOC_001436	CTC-305H11.1|ENSG00000248145.1	x	-	q2:PH.14461|PH.14461.2|38|2.183641|1.385977|2.981306|8.716736|-
TCONS_00001985	XLOC_001436	CTC-305H11.1|ENSG00000248145.1	x	-	q2:PH.14461|PH.14461.3|15|0.883770|0.315423|1.452118|3.527865|-
TCONS_00001986	XLOC_001439	RP11-124N3.3|ENST00000504827.1	j	-	q2:PH.14490|PH.14490.1|100|6.132233|4.284231|7.980236|22.751148|-
TCONS_00001987	XLOC_001439	RP11-124N3.2|ENST00000515123.1	j	-	q2:PH.14490|PH.14490.3|100|1.616510|1.076639|2.156382|6.265465|-
TCONS_00001988	XLOC_001440	CTD-2333M24.1|ENST00000504244.1	=	-	q2:ENSG00000249490|ENST00000504244|100|0.072183|0.000000|0.216550|0.120244|-
TCONS_00001989	XLOC_001441	-	u	-	q2:PH.14492|PH.14492.1|100|13.840162|7.650653|20.029671|47.901289|-
TCONS_00001990	XLOC_001443	RP11-549K20.1|ENST00000507600.1	=	-	q2:ENSG00000251273|ENST00000507600|100|0.069826|0.000000|0.205017|0.185698|-
TCONS_00001991	XLOC_001445	-	u	-	q2:PH.14511|PH.14511.2|64|0.435512|0.128046|0.742979|1.766125|-
TCONS_00001992	XLOC_001446	CTD-2134P3.1|ENST00000504398.1	=	-	q2:PH.14514|ENST00000504398|100|0.254597|0.000000|0.548579|0.885419|-
TCONS_00001993	XLOC_001449	CTD-2201E18.3|ENST00000499871.2	=	-	q2:PH.14587|ENST00000499871|24|0.167457|0.074912|0.260002|0.481178|-
TCONS_00001994	XLOC_001450	RP11-53O19.1|ENST00000503452.1	=	-	q2:PH.14595|ENST00000503452|13|0.086955|0.000000|0.220008|0.381183|-
TCONS_00001995	XLOC_001451	CTC-436P18.3|ENST00000503882.1	=	-	q2:PH.14649|ENST00000503882|100|0.044408|0.000000|0.168463|0.068135|-
TCONS_00001996	XLOC_001454	RP11-83M16.6|ENST00000506819.1	=	-	q2:PH.14673|ENST00000506819|100|0.185146|0.000000|0.420652|0.588428|-
TCONS_00001997	XLOC_001455	CTC-498J12.1|ENST00000479830.2	=	-	q2:ENSG00000250237|ENST00000479830|100|0.089146|0.000000|0.267437|0.152407|-
TCONS_00001998	XLOC_001457	RP11-136K7.2|ENST00000502659.2	=	-	q2:PH.14696|ENST00000502659|100|0.035702|0.000000|0.076099|0.062445|-
TCONS_00001999	XLOC_001458	CTC-347C20.2|ENST00000506250.1	=	-	q2:PH.14713|ENST00000506250|100|0.054539|0.000000|0.206895|0.117749|-
TCONS_00002000	XLOC_001460	CTC-325J23.3|ENST00000515871.1	=	-	q2:ENSG00000251221|ENST00000515871|100|0.076072|0.000000|0.228216|0.180077|-
[truncated: 596 more rows]
